# Supplementary material for: Pathogen and drought stress affect cell wall and phytohormone signaling to shape host responses in a sorghum COMT bmr12 mutant
Source: BMC Plant Biol. 2021 Aug 21;21:391. doi: 10.1186/s12870-021-03149-5 (PMC8379876; doi:10.1186/s12870-021-03149-5)
Supplement: Supplementary file 1 — Additional file 1. Data table containing all plants sampled for this study, including metabolite samples, where applicable. [file 12870_2021_3149_MOESM1_ESM.xlsx]

## Sheet: greenhouse
Rep	Pot	bmr	Treatment	Water	Timepoint	Planted	LODplant	Bloom	LODbloom	daystobloom	dLOD	head.cm	lesion.mm	ped.diam.cm	av.moist	IAA	IAA.Asp	IAA.Ala	IAA.Trp	Methyl.IAA	JA	JA.ILE	OPDA	ABA	SA	cZ	tZ	ZR	Dimboa	Orobanchol	Strigol	GA1	GA3	GA4	GA8	GA9	GA12	GA19	GA20	GA53
R6	488	bmr12	macro	wet	3DAI	32	10.13	158	15.02	126	4.88				25.4211
R6	467	bmr12	macro	dry	0DAI	32	10.13	133	14.42	101	4.28	28	2	0.8	7.12778
R6	479	bmr12	fus	dry	0DAI	32	10.13	145	14.77	113	4.63	23.4	2	0.5	10.5889
R6	496	bmr12	fus	wet	0DAI	32	10.13	132	14.38	100	4.25	34.5	2	0.8	17.4722
R6	499	bmr12	PDB	wet	0DAI	32	10.13	133	14.42	101	4.28	38.1	2	0.8	10.3556
R6	473	bmr12	PDB	dry	0DAI	32	10.13								8.18889
R6	490	bmr12	macro	wet	0DAI	32	10.13								11.3385
R6	461	bmr12	PDB	dry	13DAI	32	10.13	135	14.47	103	4.33	30.4	15	0.6	22.7214
R6	508	bmr12	PDB	wet	13DAI	32	10.13	135	14.47	103	4.33	27	22	0.7	24.6167
R6	482	bmr12	fus	dry	13DAI	32	10.13	143	14.7	111	4.57	28.4	48	0.5	25.8722
R6	495	bmr12	fus	wet	13DAI	32	10.13	129	14.27	97	4.13	35.4	94	0.7	25.55
R6	465	bmr12	macro	dry	13DAI	32	10.13	135	14.47	103	4.33	33.6	96	0.9	19.2444
R6	509	bmr12	macro	wet	13DAI	32	10.13	135	14.47	103	4.33	31.8	439	0.9	26.2308
R12	1077	wildtype	PDB	dry	3DAI	30	10.0333	145	14.9167	134.967	4.88333	22.2	4	0.7	4.2	3.27							4.8	344.73														2.41
R6	480	bmr12	PDB	dry	3DAI	32	10.13	145	14.77	113	4.63	27.1	6	0.6	12.8278	11.02					0.61		10.19	14.9	35.35													11.96		1.18
R6	502	bmr12	PDB	wet	3DAI	32	10.13	137	14.53	105	4.4	34.9	7	0.9	22.5462	10.32					0.48		11.38	6.25	16.34													8.46
R6	493	bmr12	fus	wet	3DAI	32	10.13	140	14.63	108	4.5	29.7	15	0.9	27.1231
R6	484	bmr12	fus	dry	3DAI	32	10.13	135	14.47	103	4.33	27.3	23	0.6	8.2	6.96	0.99				1.2		7.12	7.16	12.69													17.13		2.13
R6	469	bmr12	macro	dry	3DAI	32	10.13	144	14.73	112	4.6	33.5	131	0.8	12.1231
R6	468	wildtype	macro	dry	0DAI	39	10.4	147	14.8	108	4.4	26.8	2	0.7	5.36429
R6	471	bmr6	PDB	dry	0DAI	39	10.4	125	14.13	86	3.73	31.4	2	0.5	8.6
R6	478	wildtype	PDB	dry	0DAI	39	10.4	130	14.3	91	3.9	28.1	2	0.7	9.76111
R6	481	wildtype	fus	dry	0DAI	39	10.4	128	14.23	89	3.83	27.1	2	0.7	8.81538
R6	483	bmr6	macro	dry	0DAI	39	10.4	121	13.98	82	3.58	36.3	2	0.9	8.19231
R6	486	bmr6	fus	dry	0DAI	39	10.4	127	14.2	88	3.8	31.7	2	0.8	9.63571
R6	489	bmr6	fus	wet	0DAI	39	10.4	128	14.23	89	3.83	27.5	2	0.5	9.60714
R6	492	wildtype	PDB	wet	0DAI	39	10.4	135	14.47	96	4.07	30.1	2	0.8	9.10556
R6	501	wildtype	macro	wet	0DAI	39	10.4	132	14.38	93	3.98	34.8	2	1	8.12778
R6	503	wildtype	fus	wet	0DAI	39	10.4	132	14.38	93	3.98	24.6	2	0.8	9.50714
R6	514	bmr6	macro	wet	0DAI	39	10.4	127	14.2	88	3.8	29.2	2	0.5	8.74286
R6	515	bmr6	PDB	wet	0DAI	39	10.4	123	14.05	84	3.65	31.8	2	0.7	6.65385
R6	485	bmr6	PDB	dry	13DAI	39	10.4	125	14.13	86	3.73	26.6	13	0.5	23.7444
R6	464	wildtype	PDB	dry	13DAI	39	10.4	129	14.27	90	3.87	29.5	34	0.8	26.6231
R6	475	bmr6	macro	dry	13DAI	39	10.4	123	14.05	84	3.65	34.1	46	0.6	26.6056
R6	466	bmr6	fus	dry	13DAI	39	10.4	121	13.98	82	3.58	33	64	0.7	12.6846
R6	513	wildtype	PDB	wet	13DAI	39	10.4	127	14.2	88	3.8	31.3	65	0.6	19.9538
R6	505	bmr6	macro	wet	13DAI	39	10.4	126	14.17	87	3.77	33.1	109	0.6	25.1
R6	506	bmr6	fus	wet	13DAI	39	10.4	123	14.05	84	3.65	28.5	118	0.6	23.7429
R6	500	wildtype	macro	wet	13DAI	39	10.4	127	14.2	88	3.8	34.9	218	0.7	25.4111
R6	474	wildtype	fus	dry	13DAI	39	10.4	132	14.38	93	3.98	35	254	1	24.4308
R6	504	wildtype	fus	wet	13DAI	39	10.4	132	14.38	93	3.98	29.6	289	1	26.6214
R6	472	wildtype	macro	dry	13DAI	39	10.4	126	14.17	87	3.77	33	378	1	25.3571
R6	491	bmr6	PDB	wet	13DAI	39	10.4	121	13.98	82	3.58	34.3	409	0.9	21.6857
R6	494	bmr6	PDB	wet	3DAI	39	10.4	129	14.27	90	3.87	29	2	0.6	26.75
R6	462	wildtype	PDB	dry	3DAI	39	10.4	135	14.47	96	4.07	26.3	5	1.1	13.2615	9.28					0.6		6.27	17.16														5.91		0.98
R6	463	bmr6	macro	dry	3DAI	39	10.4	126	14.17	87	3.77	40	18	1	13.3357
R6	487	bmr6	fus	dry	3DAI	39	10.4	125	14.13	86	3.73	25.8	20	0.7	6.44286
R6	476	bmr6	PDB	dry	3DAI	39	10.4	126	14.17	87	3.77	32.7	27	0.6	10.0077
R6	498	wildtype	macro	wet	3DAI	39	10.4	128	14.23	89	3.83	31.9	30	0.9	26.8056
R6	507	wildtype	PDB	wet	3DAI	39	10.4	126	14.17	87	3.77	31.4	31	0.9	25.1214	45.34					0.33		9.33	4.77	8.48													8.64
R6	477	wildtype	macro	dry	3DAI	39	10.4	131	14.35	92	3.95	27.9	34	1	12.1286
R6	470	wildtype	fus	dry	3DAI	39	10.4	129	14.27	90	3.87	31.8	43	0.8	11.0667	6.23					0.56		3.48	3.29	13.97													9.33		1.01
R6	510	bmr6	macro	wet	3DAI	39	10.4	121	13.98	82	3.58	26.4	45	0.6	25.9071
R6	511	bmr6	fus	wet	3DAI	39	10.4	123	14.05	84	3.65	31.1	55	0.7	29.4611
R6	512	wildtype	fus	wet	3DAI	39	10.4	129	14.27	90	3.87	30.8	66	0.8	27.6462
R4	328	bmr12	PDB	dry	13DAI	273	11.82								10.2593
R4	334	bmr12	fus	dry	13DAI	273	11.82								11.7258
R4	351	wildtype	fus	dry	13DAI	273	11.82	25	9.88	118	-1.93				8.43871
R4	372	bmr12	fus	wet	13DAI	273	11.82								26.4111
R4	325	bmr6	PDB	dry	3DAI	273	11.82	33	10.17	126	-1.65				12.0355
R4	327	bmr12	macro	dry	3DAI	273	11.82								11.1419
R4	350	bmr12	PDB	dry	3DAI	273	11.82	24	9.85	117	-1.97				9.11613
R4	371	bmr12	PDB	wet	3DAI	273	11.82								29.7111
R4	317	bmr6	fus	dry	0DAI	273	11.82	24	9.85	117	-1.97	18.3	2	0.4	9.97407
R4	321	wildtype	fus	dry	0DAI	273	11.82	14	9.57	107	-2.25	22.5	2	0.5	12.2074
R4	322	wildtype	PDB	dry	0DAI	273	11.82	32	10.13	125	-1.68	25.8	2	0.5	12
R4	323	bmr6	macro	dry	0DAI	273	11.82	9	9.45	102	-2.37	18	2	0.4	12.5444
R4	335	bmr12	macro	dry	0DAI	273	11.82					23	2	0.6	10.23
R4	338	bmr6	PDB	dry	0DAI	273	11.82	12	9.52	105	-2.3	21.8	2	0.6	13.5963
R4	342	bmr12	PDB	dry	0DAI	273	11.82					19.3	2	0.7	8.96667
R4	345	wildtype	macro	dry	0DAI	273	11.82	30	10.07	123	-1.75	26.9	2	0.6	9.33871
R4	354	wildtype	PDB	wet	0DAI	273	11.82	15	9.58	108	-2.23	21.8	2	0.6	23.8481
R4	362	bmr6	PDB	wet	0DAI	273	11.82	14	9.57	107	-2.25	23.1	2	0.6	23.9667
R4	374	bmr12	PDB	wet	0DAI	273	11.82	18	9.67	111	-2.15	30.7	2	0.7	22.1333
R4	375	wildtype	macro	wet	0DAI	273	11.82	15	9.58	108	-2.23	21.8	2	0.5	21.9148
R4	377	bmr6	fus	wet	0DAI	273	11.82	2	9.33	95	-2.48	28	2	0.7	25.8556
R4	380	bmr12	macro	wet	0DAI	273	11.82	18	9.67	111	-2.15	31.8	2	0.7	24.7259
R4	383	wildtype	fus	wet	0DAI	273	11.82	14	9.57	107	-2.25	23.5	2	0.6	24.9963
R4	385	bmr6	macro	wet	0DAI	273	11.82	14	9.57	107	-2.25	20.1	2	0.5	25.9296
R4	387	bmr12	fus	wet	0DAI	273	11.82	17	9.65	110	-2.17	29.4	2	0.6	25
R4	352	bmr12	fus	dry	0DAI	273	11.82								5.79259
R4	333	wildtype	PDB	dry	13DAI	273	11.82	10	9.47	103	-2.35	22	6	0.5	13.1903
R4	367	bmr12	PDB	wet	13DAI	273	11.82	24	9.85	117	-1.97	30.3	20	0.5	24.9484
R4	370	wildtype	PDB	wet	13DAI	273	11.82	13	9.53	106	-2.28	22.7	29	0.7	23.971
R4	348	bmr6	PDB	dry	13DAI	273	11.82	6	9.4	99	-2.42	21.5	30	0.7	9.98065
R4	319	bmr12	macro	dry	13DAI	273	11.82	24	9.85	117	-1.97	22.3	31	0.6	10.9194
R4	363	bmr6	PDB	wet	13DAI	273	11.82	11	9.5	104	-2.32	25	32	0.4	26.4452
R4	318	bmr6	macro	dry	13DAI	273	11.82	9	9.45	102	-2.37	21.1	36	0.6	10.5774
R4	349	bmr6	fus	dry	13DAI	273	11.82	23	9.82	116	-2	25.8	37	0.4	9.57742
R4	365	wildtype	macro	wet	13DAI	273	11.82	12	9.52	105	-2.3	24.6	42	0.7	26.6548
R4	368	bmr12	macro	wet	13DAI	273	11.82	28	9.98	121	-1.83	21.1	44	0.6	25.9258
R4	379	bmr6	macro	wet	13DAI	273	11.82	17	9.65	110	-2.17	25.6	45	0.6	24.2742
R4	361	wildtype	fus	wet	13DAI	273	11.82	13	9.53	106	-2.28	27.2	52	0.6	24.5
R4	388	bmr6	fus	wet	13DAI	273	11.82	7	9.42	100	-2.4	26.2	76	0.7	25.3613
R4	343	wildtype	macro	dry	13DAI	273	11.82	10	9.47	103	-2.35	22.8	109	0.8	6.92581
R4	358	wildtype	PDB	wet	3DAI	273	11.82	13	9.53	106	-2.28	29.5	2	0.7	22.4519
R4	366	bmr6	PDB	wet	3DAI	273	11.82	7	9.42	100	-2.4	23.1	2	0.6	26.2071
R4	326	wildtype	PDB	dry	3DAI	273	11.82	33	10.17	126	-1.65	28.3	4	0.5	10.5
R4	360	wildtype	macro	wet	3DAI	273	11.82	10	9.47	103	-2.35	19.7	6	0.6	24.6259
R4	378	bmr6	macro	wet	3DAI	273	11.82	3	9.35	96	-2.47	26.7	8	0.6	23.7185
R4	373	bmr6	fus	wet	3DAI	273	11.82	6	9.4	99	-2.42	25.8	18	0.6	24.3926
R4	353	wildtype	fus	wet	3DAI	273	11.82	11	9.5	104	-2.32	25.4	23	0.7	22.0481	7.18	0.75						5.61	7.14										12.94				4.55		0.97
R4	320	bmr6	fus	dry	3DAI	273	11.82	13	9.53	106	-2.28	17.9	23	0.5	15.3481
R4	384	bmr12	macro	wet	3DAI	273	11.82	18	9.67	111	-2.15	24.2	23	0.8	23.5926
R4	336	wildtype	macro	dry	3DAI	273	11.82	28	9.98	121	-1.83	26.4	27	0.6	10.8889
R4	357	bmr12	fus	wet	3DAI	273	11.82	24	9.85	117	-1.97	29.4	34	0.6	23.0296	4.61					1.39		18.14	15.33	14.36													5.47
R4	344	wildtype	fus	dry	3DAI	273	11.82	9	9.45	102	-2.37	26.2	47	0.7	7.85926	1.12					0.24		2	10.52														0.67
R4	346	bmr12	fus	dry	3DAI	273	11.82	24	9.85	117	-1.97	28.5	52	0.7	7.10741	2.95	0.48				3.13		13.84	79.97	10.07													3.52
R4	329	bmr6	macro	dry	3DAI	273	11.82	24	9.85	117	-1.97	22.3	71	0.5	10.4148
R5	403	bmr6	fus	dry	13DAI	336	9.45	76	12.02	105	2.57				21.3143
R5	433	wildtype	macro	wet	13DAI	336	9.45	90	12.65	119	3.2				25.0909
R5	449	bmr6	PDB	wet	13DAI	336	9.45	96	12.93	125	3.48	24.3		0.5	19.9542
R5	426	bmr12	macro	wet	13DAI	327	9.68								22.5545
R8	593	bmr12	PDB	dry	3DAI	347	9.28
R8	590	bmr6	macro	dry	0DAI	347	9.28	78	12.12	96	2.83	22.8	2	0.5	3.7
R8	591	bmr12	PDB	dry	0DAI	347	9.28	117	13.82	135	4.53	22.5	2	0.6	5.4
R8	596	bmr6	PDB	dry	0DAI	347	9.28	80	12.2	98	2.92	23.8	2	0.7	14.7
R8	599	bmr12	macro	dry	0DAI	347	9.28	120	13.93	138	4.65	27	2	0.5	19.3
R8	601	wildtype	fus	dry	0DAI	347	9.28	96	12.93	114	3.65	21.2	2	0.8	1.8
R8	614	bmr12	fus	dry	0DAI	347	9.28	105	13.32	123	4.03	23.9	2	0.5	8.1
R8	615	wildtype	PDB	dry	0DAI	347	9.28	105	13.32	123	4.03	16.3	2	0.5	12.4
R8	616	bmr6	fus	dry	0DAI	347	9.28	90	12.65	108	3.37	27.7	2	0.6	2.7
R8	619	wildtype	macro	dry	0DAI	347	9.28	121	13.98	139	4.7	25.9	2	0.5	3.9
R8	626	bmr6	macro	wet	0DAI	347	9.28	78	12.12	96	2.83	32.2	2	0.8	24.8
R8	632	bmr12	PDB	wet	0DAI	347	9.28	116	13.78	134	4.5	28.2	2	0.6	29.5
R8	634	wildtype	fus	wet	0DAI	347	9.28	80	12.2	98	2.92	25.9	2	0.8	3.4
R8	637	wildtype	PDB	wet	0DAI	347	9.28	85	12.43	103	3.15	31.3	2	0.8	3.8
R8	642	bmr12	macro	wet	0DAI	347	9.28	95	12.88	113	3.6	30.1	2	0.7	3.4
R8	646	wildtype	macro	wet	0DAI	347	9.28	78	12.12	96	2.83	27.8	2	0.8	5
R8	647	bmr6	PDB	wet	0DAI	347	9.28	74	11.93	92	2.65	33.8	2	0.9	6.7
R8	651	bmr6	fus	wet	0DAI	347	9.28	78	12.12	96	2.83	32.2	2	1	26.2
R8	653	bmr12	fus	wet	0DAI	347	9.28	84	12.38	102	3.1	33.5	2	0.9	25.8
R5	389	wildtype	PDB	dry	0DAI	336	9.45	86	12.48	115	3.03	32	2	0.7	7.12857
R5	395	wildtype	macro	dry	0DAI	336	9.45	100	13.1	129	3.65	24	2	0.4	10.9682
R5	396	bmr6	fus	dry	0DAI	336	9.45	93	12.8	122	3.35	22.6	2	0.5	9.62
R5	415	bmr6	macro	dry	0DAI	336	9.45	93	12.8	122	3.35	28.8	2	0.6	7.97619
R5	418	bmr6	PDB	dry	0DAI	336	9.45	97	12.97	126	3.52	28.5	2	0.6	9.47143
R5	423	wildtype	fus	dry	0DAI	336	9.45	84	12.38	113	2.93	29.6	2	0.6	8.54167
R5	440	wildtype	macro	wet	0DAI	336	9.45	88	12.57	117	3.12	29.8	2	0.6	10.6565
R5	443	wildtype	PDB	wet	0DAI	336	9.45	83	12.33	112	2.88	31.4	2	0.8	8.24286
R5	444	bmr6	PDB	wet	0DAI	336	9.45	90	12.62	119	3.17	26	2	0.6	5.99524
R5	445	wildtype	fus	wet	0DAI	336	9.45	90	12.65	119	3.2	26.4	2	0.7	7.57917
R5	447	bmr6	macro	wet	0DAI	336	9.45	93	12.8	122	3.35	33.8	2	0.8	5.65455
R5	457	bmr6	fus	wet	0DAI	336	9.45	93	12.8	122	3.35	31.2	2	0.7	6.175
R5	404	bmr12	fus	dry	0DAI	327	9.68	98	13.02	136	3.33	24.4	2	0.7	9.83636
R5	405	bmr12	PDB	dry	0DAI	327	9.68	108	13.45	146	3.77	25.9	2	0.5	9.57083
R5	419	bmr12	macro	dry	0DAI	327	9.68	111	13.57	149	3.88	12.4	2	0.4	7.69091
R5	428	bmr12	fus	wet	0DAI	327	9.68	101	13.15	139	3.47		2	0.6	8.38333
R5	458	bmr12	macro	wet	0DAI	327	9.68	105	13.32	143	3.63	30.8	2	0.5	6.31364
R5	434	bmr12	PDB	wet	0DAI	327	9.68								7.09545
R8	629	wildtype	PDB	wet	13DAI	347	9.28	84	12.38	102	3.1	31.6	4	0.9	12.7833
R8	657	bmr6	PDB	wet	13DAI	347	9.28	78	12.12	96	2.83	33.7	5	1	21.65
R8	628	bmr12	PDB	wet	13DAI	347	9.28	98	13.02	116	3.73	25.9	6	0.9	20.5333
R8	617	bmr12	PDB	dry	13DAI	347	9.28	106	13.37	124	4.08	22.9	14	0.6	6.71667
R8	612	wildtype	macro	dry	13DAI	347	9.28	92	12.75	110	3.47	24.7	15	0.8	6.28333
R8	597	wildtype	PDB	dry	13DAI	347	9.28	105	13.32	123	4.03	23.3	17	0.6	5.8
R5	394	bmr12	PDB	dry	13DAI	327	9.68	108	13.45	146	3.77	27	17	0.4	25.7625
R8	609	bmr6	PDB	dry	13DAI	347	9.28	93	12.8	111	3.52	26.6	18	0.7	4.51667
R5	455	bmr12	PDB	wet	13DAI	327	9.68	93	12.8	131	3.12	27.6	18	0.5	24.8238
R5	414	wildtype	PDB	dry	13DAI	336	9.45	101	13.15	130	3.7	32	27	0.7	18.9286
R5	406	wildtype	fus	dry	13DAI	336	9.45	90	12.65	119	3.2	24.9	40	0.5	18.4714
R5	454	bmr6	macro	wet	13DAI	336	9.45	95	12.88	124	3.43	29.8	40	0.6	22.119
R5	456	wildtype	fus	wet	13DAI	336	9.45	85	12.43	114	2.98	31.9	52	0.7	23.7292
R5	459	wildtype	PDB	wet	13DAI	336	9.45	95	12.88	124	3.43	27.1	54	0.6	21.8682
R8	618	wildtype	fus	dry	13DAI	347	9.28	114	13.7	132	4.42	25.7	66	0.6	7.58333
R5	399	bmr12	fus	dry	13DAI	327	9.68	103	13.23	141	3.55	19.6	73	0.4	25.3227
R8	625	wildtype	macro	wet	13DAI	347	9.28	80	12.2	98	2.92	29.5	74	1	18.1167
R8	658	bmr6	fus	wet	13DAI	347	9.28	78	12.12	96	2.83	22.8	78	0.9	19.6
R8	627	bmr12	macro	dry	13DAI	347	9.28	104	13.28	122	4	36.2	89	0.8	21.6333
R8	622	bmr6	fus	dry	13DAI	347	9.28	94	12.83	112	3.55	23.8	93	0.6	6.63333
R8	611	bmr6	fus	dry	13DAI	347	9.28	107	13.4	125	4.12	26.1	112	0.5	7.53333
R8	656	bmr6	macro	wet	13DAI	347	9.28	74	11.93	92	2.65	33.1	114	0.8	20.5
R5	421	bmr12	macro	dry	13DAI	327	9.68	93	12.8	131	3.12	24.9	114	0.5	21.0125
R8	605	bmr12	fus	dry	13DAI	347	9.28	121	13.98	139	4.7	19.1	118	0.7	8.78333
R8	623	bmr12	macro	dry	13DAI	347	9.28	105	13.32	123	4.03	27.1	118	0.6	7.18333
R5	410	bmr6	macro	dry	13DAI	336	9.45	98	13.02	127	3.57	26.5	119	0.6	21.5591
R5	400	bmr6	PDB	dry	13DAI	336	9.45	76	12.02	105	2.57	26.8	129	0.6	20.0286
R5	417	wildtype	macro	dry	13DAI	336	9.45	101	13.15	130	3.7	27.4	198	0.5	22.5545
R8	633	bmr12	fus	wet	13DAI	347	9.28	97	12.97	115	3.68	29.4	210	0.8	29.5333
R5	441	bmr6	fus	wet	13DAI	336	9.45	93	12.8	122	3.35	27.7	212	0.5	22.8667
R5	436	bmr12	fus	wet	13DAI	327	9.68	111	13.57	149	3.88	29.5	405	0.5	22.7208
R8	655	wildtype	fus	wet	13DAI	347	9.28	78	12.12	96	2.83	29.4	500	0.9	17.35
R8	639	bmr12	PDB	wet	3DAI	347	9.28	120	13.93	138	4.65	27.1	2	0.5	24.1	17.37							2.54	30.38	17.65													40.51		3.39
R5	446	bmr12	PDB	wet	3DAI	327	9.68	96	12.93	134	3.25	26.3	2	0.5	26.6071	7.23					2.86		38.18	13.07	21.8													7.59
R8	595	wildtype	PDB	dry	3DAI	347	9.28	99	13.05	117	3.77	24.2	2	0.7	8.95
R8	640	wildtype	PDB	wet	3DAI	347	9.28	82	12.3	100	3.02	28.4	2	0.8	18.2
R8	650	bmr6	PDB	wet	3DAI	347	9.28	99	13.05	117	3.77	34	2	0.9	25.95
R5	392	bmr6	PDB	dry	3DAI	336	9.45	83	12.33	112	2.88	28.5	3	0.7	8.99048
R8	592	bmr6	PDB	dry	3DAI	347	9.28	78	12.12	96	2.83	29.9	4	0.7	7.6
R5	453	bmr6	PDB	wet	3DAI	336	9.45	95	12.88	124	3.43	26.8	5	0.5	25.7864
R5	391	bmr12	PDB	dry	3DAI	327	9.68	111	13.57	149	3.88	26.3	6	0.5	5.00417
R8	607	bmr6	fus	dry	3DAI	347	9.28	86	12.48	104	3.2	23.4	12	0.5	14
R5	390	bmr6	macro	dry	3DAI	336	9.45	97	12.97	126	3.52	24	12	0.5	7.48
R5	411	bmr12	fus	dry	3DAI	327	9.68					26.5	17	0.5	6.10417
R5	450	bmr12	macro	wet	3DAI	327	9.68	108	13.45	146	3.77	31.5	18	0.5	25.1042
R8	606	wildtype	fus	dry	3DAI	347	9.28	104	13.28	122	4	21.1	21	0.4	9.7
R5	437	wildtype	PDB	wet	3DAI	336	9.45	83	12.33	112	2.88	27.2	21	0.8	25.4773
R8	600	bmr6	macro	dry	3DAI	347	9.28	109	13.48	127	4.2	15.3	22	0.5	9.1
R8	644	wildtype	fus	wet	3DAI	347	9.28	80	12.2	98	2.92	33.1	23	0.8	21.6
R8	621	bmr12	macro	dry	3DAI	347	9.28	105	13.32	123	4.03	20.5	26	0.7	9.15
R8	643	bmr12	macro	wet	3DAI	347	9.28	99	13.05	117	3.77	32.8	26	0.7	25.6
R5	412	bmr12	macro	dry	3DAI	327	9.68	116	13.78	154	4.1	29.4	26	0.4	6.29524
R5	432	bmr6	fus	wet	3DAI	336	9.45	103	13.23	132	3.78	31.2	29	0.6	25.8321
R5	424	bmr6	fus	dry	3DAI	336	9.45	85	12.43	114	2.98	28.8	30	0.6	5.95
R8	649	bmr6	fus	wet	3DAI	347	9.28	75	11.98	93	2.7	32.3	31	1	20.35
R8	652	wildtype	macro	wet	3DAI	347	9.28	80	12.2	98	2.92	32.2	35	0.6	19.75
R5	401	wildtype	fus	dry	3DAI	336	9.45	93	12.8	122	3.35	31.5	36	0.6	8.25714	5.76					2.54		21.87	4.7	11.9													3.84
R5	442	bmr12	fus	wet	3DAI	327	9.68	98	13.02	136	3.33	33.5	37	0.8	20.8261	7.08					4.48		32.33	5.02	28.12													11.53		0.85
R8	604	wildtype	macro	dry	3DAI	347	9.28	107	13.4	125	4.12	21.8	37	0.7	5.1
R5	435	wildtype	fus	wet	3DAI	336	9.45	93	12.8	122	3.35	31.5	41	0.9	22.981	21	0.72				1.21		13.04	3.5	16.03													8.64		1.61
R5	397	wildtype	PDB	dry	3DAI	336	9.45	99	13.05	128	3.6	22.5	47	0.5	8.04583
R5	448	wildtype	macro	wet	3DAI	336	9.45	97	12.97	126	3.52	26	48	0.7	23.4591
R8	654	bmr6	macro	wet	3DAI	347	9.28	73	11.88	91	2.6	30.5	50	0.7	23.95
R8	624	bmr12	fus	wet	3DAI	347	9.28	93	12.8	111	3.52	24.8	67	0.7	20.75
R8	589	bmr12	fus	dry	3DAI	347	9.28	131	14.35	149	5.07	29.8	70	0.5	7.5
R5	460	bmr6	macro	wet	3DAI	336	9.45	89	12.57	118	3.12	32.6	71	0.8	23.981
R5	408	wildtype	macro	dry	3DAI	336	9.45	86	12.48	115	3.03	26.3	76	0.7	8.83214
R3	281	bmr12	fus	wet	13DAI	235	13.48								26.5476
R3	247	bmr12	fus	dry	3DAI	235	13.48								14.0826
R3	299	bmr12	PDB	wet	3DAI	235	13.48								27.8458
R3	245	bmr12	macro	dry	0DAI	235	13.48	319	9.93	84	-3.55	14.5	2	0.3	12.9222
R3	256	bmr6	macro	dry	0DAI	235	13.48	302	10.57	67	-2.92	25.4	2	0.8	11.65
R3	260	wildtype	PDB	dry	0DAI	235	13.48	300	10.65	65	-2.83	31.5	2	0.8	11.2444
R3	266	bmr6	PDB	dry	0DAI	235	13.48	303	10.53	68	-2.95	24.3	2	0.8	9.73333
R3	267	bmr12	PDB	dry	0DAI	235	13.48	319	9.93	84	-3.55	33.2	2	0.8	7.395
R3	273	wildtype	macro	dry	0DAI	235	13.48	315	10.07	80	-3.42	17	2	0.7	10.0833
R3	276	wildtype	fus	dry	0DAI	235	13.48	305	10.45	70	-3.03	30.9	2	1	8.08889
R3	279	bmr12	fus	dry	0DAI	235	13.48	308	10.33	73	-3.15	30.6	2	0.8	11.0222
R3	280	bmr6	fus	dry	0DAI	235	13.48					30.7	2	0.6	8.32778
R3	282	bmr6	fus	wet	0DAI	235	13.48	301	10.6	66	-2.88	22.3	2	0.6	28.1
R3	284	wildtype	fus	wet	0DAI	235	13.48	299	10.68	64	-2.8	30.5	2	0.8	27.6333
R3	291	bmr12	fus	wet	0DAI	235	13.48	315	10.07	80	-3.42	25.7	2	0.7	27.1556
R3	296	bmr6	PDB	wet	0DAI	235	13.48	304	10.48	69	-3	33	2	1	27.5944
R3	301	wildtype	macro	wet	0DAI	235	13.48	305	10.45	70	-3.03	29	2	0.9	26.2778
R3	309	bmr12	PDB	wet	0DAI	235	13.48	316	10.03	81	-3.45	28.9	2	0.9	26.1667
R3	312	wildtype	PDB	wet	0DAI	235	13.48	300	10.65	65	-2.83	33	2	0.9	28.6444
R3	290	bmr12	macro	wet	0DAI	235	13.48								27.7389
R3	306	bmr6	macro	wet	0DAI	235	13.48								28.6087
R3	253	bmr12	fus	dry	13DAI	235	13.48	319	9.93	84	-3.55	25.9	10	0.5	13.6375
R3	311	bmr6	PDB	wet	13DAI	235	13.48	299	10.68	64	-2.8	33.5	27	0.9	27.65
R3	310	bmr12	PDB	wet	13DAI	235	13.48	306	10.4	71	-3.08	24.1	30	0.9	23.0625
R3	300	bmr6	fus	wet	13DAI	235	13.48	301	10.6	66	-2.88	32.5	35	1	24.8
R3	287	bmr6	macro	wet	13DAI	235	13.48	304	10.48	69	-3	27.8	38	0.7	28.3083
R3	246	wildtype	PDB	dry	13DAI	235	13.48	306	10.4	71	-3.08	23.3	47	0.7	12.7083
R3	271	bmr6	PDB	dry	13DAI	235	13.48	302	10.57	67	-2.92	29.5	79	1	10.175
R3	250	bmr6	fus	dry	13DAI	235	13.48	300	10.65	65	-2.83	31	84		10.8917
R3	308	wildtype	PDB	wet	13DAI	235	13.48	306	10.4	71	-3.08	28.9	86	0.8	27.3583
R3	265	wildtype	fus	dry	13DAI	235	13.48	303	10.53	68	-2.95	30	99	0.9	10.0083
R3	263	bmr12	macro	dry	13DAI	235	13.48	309	10.28	74	-3.2	30.3	112	0.8	13.5667
R3	289	wildtype	macro	wet	13DAI	235	13.48	300	10.65	65	-2.83	31.5	116	0.9	29.2792
R3	248	bmr12	PDB	dry	13DAI	235	13.48	309	10.28	74	-3.2	24.9	118	0.9	12.4292
R3	258	bmr6	macro	dry	13DAI	235	13.48	305	10.45	70	-3.03	27.6	141	0.8	12.925
R3	252	wildtype	macro	dry	13DAI	235	13.48	306	10.4	71	-3.08	28.7	146	0.8	10.6417
R3	298	wildtype	fus	wet	13DAI	235	13.48	306	10.4	71	-3.08	32	150	0.9	27.295
R3	288	bmr12	macro	wet	13DAI	235	13.48	304	10.48	69	-3	39.6	343	0.9	27.7708
R3	264	bmr6	PDB	dry	3DAI	235	13.48	333	9.52	98	-3.97	28.5	2	0.6	9.49
R3	285	wildtype	PDB	wet	3DAI	235	13.48	309	10.28	74	-3.2	19	3	0.8	26.71
R3	262	wildtype	PDB	dry	3DAI	235	13.48	299	10.68	64	-2.8	30.6	4	0.8	9.655
R3	257	bmr12	PDB	dry	3DAI	235	13.48	313	10.13	78	-3.35	22.5	14	0.5	12.925	4.7					8.08		67.52	8.68	39.2													5.76
R3	275	bmr12	macro	dry	3DAI	235	13.48					22.1	15	0.8	8.6
R3	295	bmr6	macro	wet	3DAI	235	13.48	315	10.07	80	-3.42	34.5	16	0.9	26.435
R3	249	bmr6	fus	dry	3DAI	235	13.48	300	10.65	65	-2.83	30.3	20	1.1	12.36
R3	304	bmr12	macro	wet	3DAI	235	13.48	310	10.25	75	-3.23	26.3	22	0.8	27.29
R3	269	wildtype	macro	dry	3DAI	235	13.48	303	10.53	68	-2.95	31	24	0.8	9.61
R3	302	bmr12	fus	wet	3DAI	235	13.48	306	10.4	71	-3.08	38.8	25	1	25.53	7.75	0.57				2.63		13.08	12.39														30.65		4.03
R3	278	bmr6	macro	dry	3DAI	235	13.48	309	10.28	74	-3.2	27.5	26	0.8	8.395
R3	294	bmr6	fus	wet	3DAI	235	13.48	302	10.57	67	-2.92	30.3	26	0.8	26.455
R3	292	wildtype	fus	wet	3DAI	235	13.48	299	10.68	64	-2.8	35.3	37	0.8	26.915	13.91	0.86				1.03		11.3	4.21														25.74		2.56
R3	254	wildtype	fus	dry	3DAI	235	13.48	303	10.53	68	-2.95	26.1	40	0.8	8.705
R3	283	bmr6	PDB	wet	3DAI	235	13.48	300	10.65	65	-2.83	32.7	43	0.8	28.72
R3	305	wildtype	macro	wet	3DAI	235	13.48	310	10.25	75	-3.23	27.5	43	0.8	28.925
R1	166	bmr6	PDB	wet	13DAI	160	15.03	232	13.62	72	-1.42				25.1682
R1	116	bmr12	PDB	dry	3DAI	160	15.03								10.5615
R1	156	bmr12	fus	wet	3DAI	160	15.03								24.4038
R2	217	bmr6	PDB	wet	3DAI	179	15.08	255	12.63	76	-2.45				23.3882
R1	104	wildtype	PDB	dry	0DAI	160	15.03	240	13.28	80	-1.75	28.5	2	0.6	10.3619
R1	106	wildtype	macro	dry	0DAI	160	15.03	251	12.8	91	-2.23	24.9	2	0.5	11.3429
R1	112	bmr6	PDB	dry	0DAI	160	15.03					24.9	2	0.5	10.3524
R1	119	bmr12	PDB	dry	0DAI	160	15.03	240	13.28	80	-1.75	31.3	2	0.6	9.6
R1	122	bmr6	macro	dry	0DAI	160	15.03	235	13.48	75	-1.55	36.5	2	0.9	10.8524
R1	123	bmr12	macro	dry	0DAI	160	15.03	243	13.15	83	-1.88	29	2	0.6	10.9
R1	124	bmr6	fus	dry	0DAI	160	15.03	242	13.2	82	-1.83	32.5	2	0.8	12.1381
R1	129	wildtype	fus	dry	0DAI	160	15.03	238	13.37	78	-1.67	31.8	2	0.6	11.3
R1	131	bmr12	fus	dry	0DAI	160	15.03	250	12.85	90	-2.18	24.3	2	0.5	12.2143
R1	141	bmr12	macro	wet	0DAI	160	15.03	246	13.02	86	-2.02	20.9	2	0.3	24.3762
R1	147	wildtype	fus	wet	0DAI	160	15.03	236	13.45	76	-1.58	31.1	2	0.8	23.481
R1	148	bmr12	fus	wet	0DAI	160	15.03	241	13.23	81	-1.8	32.6	2	0.6	22.95
R1	152	bmr6	PDB	wet	0DAI	160	15.03	235	13.48	75	-1.55	31.8	2	0.7	25.4476
R1	159	bmr6	fus	wet	0DAI	160	15.03	233	13.57	73	-1.47	34.2	2	1	22.081
R1	161	bmr6	macro	wet	0DAI	160	15.03	235	13.48	75	-1.55	36.2	2	0.8	23.3048
R1	163	bmr12	PDB	wet	0DAI	160	15.03	247	12.98	87	-2.05	23.1	2	0.4	23.0857
R1	171	wildtype	macro	wet	0DAI	160	15.03	239	13.32	79	-1.72	34.6	2	0.9	24.0381
R1	172	wildtype	PDB	wet	0DAI	160	15.03	235	13.48	75	-1.55	28.8	2	0.8	24.119
R2	175	wildtype	fus	dry	0DAI	179	15.08	255	12.63	76	-2.45	30	2	0.7	9.1
R2	177	bmr12	fus	dry	0DAI	179	15.08	257	12.53	78	-2.55	27	2	0.5	9.63077
R2	178	bmr6	PDB	dry	0DAI	179	15.08	253	12.72	74	-2.37	33.5	2	0.7	11.1462
R2	179	bmr6	fus	dry	0DAI	179	15.08	255	12.63	76	-2.45	29	2	0.7	10.1385
R2	181	wildtype	macro	dry	0DAI	179	15.08	262	12.32	83	-2.77	31.2	2	0.6	10.8231
R2	183	bmr6	macro	dry	0DAI	179	15.08	255	12.63	76	-2.45	25.5	2	0.6	12.6923
R2	185	bmr12	PDB	dry	0DAI	179	15.08	268	12.05	89	-3.03	26.1	2	0.5	7.99231
R2	187	bmr12	macro	dry	0DAI	179	15.08	275	11.73	96	-3.35	24.1	2	0.4	10.3231
R2	204	wildtype	PDB	dry	0DAI	179	15.08	256	12.58	77	-2.5	33.9	2	0.8	6.79231
R2	209	wildtype	macro	wet	0DAI	179	15.08	257	12.53	78	-2.55	31.4	2	0.8	6.84118
R2	214	bmr12	PDB	wet	0DAI	179	15.08	271	11.92	92	-3.17	26.5	2	0.6	23.8765
R2	220	bmr6	fus	wet	0DAI	179	15.08	249	12.88	70	-2.2	34.2	2	0.7	22.1
R2	231	wildtype	PDB	wet	0DAI	179	15.08	257	12.53	78	-2.55	28.4	2	0.7	24.0294
R2	232	bmr6	macro	wet	0DAI	179	15.08	254	12.67	75	-2.42	29.5	2	0.8	24.0294
R2	235	bmr12	macro	wet	0DAI	179	15.08	260	12.4	81	-2.68	28.3	2	0.5	23.8
R2	240	bmr6	PDB	wet	0DAI	179	15.08	257	12.53	78	-2.55	35.9	2	0.7	23.6294
R2	242	bmr12	fus	wet	0DAI	179	15.08	263	12.27	84	-2.82	35.5	2	0.7	23.6294
R2	243	wildtype	fus	wet	0DAI	179	15.08	260	12.4	81	-2.68	30.3	2	0.8	23.6294
R7	516	wildtype	fus	dry	0DAI	173	15.1	243	13.12	70	-1.98	32.5	2	0.7	2.2
R7	523	bmr12	macro	dry	0DAI	170	15.1	270	11.92	100	-3.18	29	2	0.9	3.3
R7	526	bmr6	fus	dry	0DAI	173	15.1	255	12.6	82	-2.5	29.1	2	0.8	21.8
R7	527	bmr12	fus	dry	0DAI	170	15.1	255	12.6	85	-2.5	32	2	0.8	17.2
R7	532	bmr12	PDB	dry	0DAI	170	15.1	256	12.55	86	-2.55	29.9	2	0.7	2.1
R7	535	wildtype	macro	dry	0DAI	173	15.1	246	12.98	73	-2.12	34.1	2	0.9	2.1
R7	540	wildtype	PDB	dry	0DAI	173	15.1	248	12.9	75	-2.2	29.3	2	1	7.3
R7	548	bmr6	PDB	dry	0DAI	173	15.1	246	12.98	73	-2.12	33.2	2	0.8	19
R7	549	bmr6	macro	dry	0DAI	173	15.1	268	12.02	95	-3.08	33.4	2	0.8	8.1
R7	553	bmr6	PDB	wet	0DAI	173	15.1	248	12.9	75	-2.2	37.4	2	1.2	29.9
R7	555	bmr6	macro	wet	0DAI	173	15.1	246	12.98	73	-2.12	34.2	2	1	31.6
R7	562	bmr12	macro	wet	0DAI	170	15.1	249	12.85	79	-2.25	36.1	2	0.8	29.8
R7	565	bmr12	PDB	wet	0DAI	170	15.1	253	12.68	83	-2.42	37.4	2	0.9	24.2
R7	567	wildtype	fus	wet	0DAI	173	15.1	244	13.08	71	-2.02	34.8	2	1	31.3
R7	568	wildtype	PDB	wet	0DAI	173	15.1	246	12.98	73	-2.12	34.2	2	0.8	27.8
R7	569	wildtype	macro	wet	0DAI	173	15.1	246	12.98	73	-2.12	34.6	2	1	25.2
R7	579	bmr6	fus	wet	0DAI	173	15.1	246	12.98	73	-2.12	39.3	2	0.8	26.9
R7	586	bmr12	fus	wet	0DAI	170	15.1	246	12.98	76	-2.12	34.7	2	0.8	30.9
R1	110	bmr12	PDB	dry	13DAI	160	15.03	250	12.85	90	-2.18	27.1	6	0.5	11.7885
R2	238	bmr12	PDB	wet	13DAI	179	15.08	266	12.13	87	-2.95	27.3	13	0.6	23.6294
R7	571	wildtype	PDB	wet	13DAI	173	15.1	249	12.85	76	-2.25	29.3	16	1	24.05
R2	226	wildtype	PDB	wet	13DAI	179	15.08	257	12.53	78	-2.55	37	17	0.9	22.4176
R7	581	bmr12	PDB	wet	13DAI	170	15.1	244	13.08	74	-2.02	33.3	18	0.9	27.6667
R2	201	bmr12	PDB	dry	13DAI	179	15.08	265	12.18	86	-2.9	32.2	19	0.6	12.2538
R1	114	wildtype	PDB	dry	13DAI	160	15.03	245	13.07	85	-1.97	26.4	21	0.6	8.45769
R1	130	bmr6	PDB	dry	13DAI	160	15.03	242	13.2	82	-1.83	33.1	22	0.8	10.1885
R7	547	wildtype	PDB	dry	13DAI	173	15.1	246	12.98	73	-2.12	29.9	22	0.9	8.93333
R2	196	bmr6	PDB	dry	13DAI	179	15.08	253	12.72	74	-2.37	32	25	0.7	12.2538
R1	140	bmr12	PDB	wet	13DAI	160	15.03	247	12.98	87	-2.05	23.7	31	0.5	26.9962
R2	244	wildtype	fus	wet	13DAI	179	15.08	260	12.4	81	-2.68	34.4	31	0.9	24.2118
R7	578	bmr6	PDB	wet	13DAI	173	15.1	248	12.9	75	-2.2	39.3	32	1.2	26.0333
R1	118	bmr6	fus	dry	13DAI	160	15.03	248	12.93	88	-2.1	25.9	40	0.6	10.85
R1	103	bmr12	fus	dry	13DAI	160	15.03	247	12.98	87	-2.05	22.1	43	0.5	8.81923
R2	203	wildtype	fus	dry	13DAI	179	15.08	263	12.27	84	-2.82	33.7	45	0.7	12.2538
R1	160	bmr6	fus	wet	13DAI	160	15.03	235	13.48	75	-1.55	30.5	46	0.6	22.1885
R7	536	bmr12	PDB	dry	13DAI	170	15.1	255	12.6	85	-2.5	34.8	47	0.8	7.05
R1	113	bmr12	macro	dry	13DAI	160	15.03					27.4	48	0.5	11.0731
R2	211	wildtype	macro	wet	13DAI	179	15.08	257	12.53	78	-2.55	33.9	48	0.8	23.8765
R2	233	bmr12	macro	wet	13DAI	179	15.08					27.3	55	0.5	23.8
R7	519	wildtype	fus	dry	13DAI	173	15.1	243	13.12	70	-1.98	34.6	61	1.2	7.48333
R1	151	bmr6	macro	wet	13DAI	160	15.03	235	13.48	75	-1.55	33.6	62	0.7	24.7808
R2	208	wildtype	macro	dry	13DAI	179	15.08	257	12.53	78	-2.55	28.9	62	0.6	6.84118
R2	174	bmr6	fus	dry	13DAI	179	15.08	254	12.67	75	-2.42	29.7	63	0.6	7.6
R7	574	bmr6	fus	wet	13DAI	173	15.1	260	12.37	87	-2.73	38.8	63	1.1	21.6333
R2	195	bmr6	macro	dry	13DAI	179	15.08	257	12.53	78	-2.55	24.9	65	0.7	12.2538
R7	550	bmr6	PDB	dry	13DAI	173	15.1	249	12.85	76	-2.25	28.8	65	0.7	6.65
R1	153	wildtype	PDB	wet	13DAI	160	15.03	238	13.37	78	-1.67	33.5	66	0.7	25.2731
R2	210	bmr12	fus	wet	13DAI	179	15.08	263	12.27	84	-2.82	40.3	67	0.5	23.0706
R2	173	bmr12	fus	dry	13DAI	179	15.08	261	12.37	82	-2.72	27	72	0.5	7.3
R7	556	bmr12	fus	wet	13DAI	170	15.1	253	12.68	83	-2.42	36.1	75	1.1	28.8333
R1	143	wildtype	fus	wet	13DAI	160	15.03	237	13.4	77	-1.63	35.3	79	0.9	24.7231
R7	583	bmr6	macro	wet	13DAI	173	15.1	248	12.9	75	-2.2	34.2	82	0.9	19.4167
R7	585	wildtype	fus	wet	13DAI	173	15.1	253	12.68	80	-2.42	27.9	95	0.8	20.3833
R1	158	bmr12	fus	wet	13DAI	160	15.03	245	13.07	85	-1.97	29.4	113	0.5	23.1077
R1	139	bmr12	macro	wet	13DAI	160	15.03	240	13.28	80	-1.75	26.2	117	0.7	24.2192
R1	126	wildtype	macro	dry	13DAI	160	15.03	238	13.37	78	-1.67	35	118	0.7	11.7154
R2	184	bmr12	macro	dry	13DAI	179	15.08	262	12.32	83	-2.77	29.4	127	0.5	12.6923
R7	531	bmr12	fus	dry	13DAI	170	15.1	246	12.98	76	-2.12	34.1	128	0.8	6.86667
R7	534	bmr12	macro	dry	13DAI	170	15.1	248	12.9	78	-2.2	32.5	151	0.7	7.46667
R2	216	bmr6	fus	wet	13DAI	179	15.08	253	12.72	74	-2.37	35.7	158	0.7	23.3882
R7	584	wildtype	macro	wet	13DAI	173	15.1	246	12.98	73	-2.12	35.1	162	1	26.4167
R1	134	bmr6	macro	dry	13DAI	160	15.03	240	13.28	80	-1.75	32.2	164	0.6	11.7346
R7	530	bmr6	macro	dry	13DAI	173	15.1					30.3	187	0.9	8.48333
R7	560	bmr12	macro	wet	13DAI	170	15.1	248	12.9	78	-2.2	36	191	0.8	19.6333
R7	529	wildtype	macro	dry	13DAI	173	15.1	244	13.08	71	-2.02	29.5	218	0.9	7.06667
R7	538	bmr6	fus	dry	13DAI	173	15.1	255	12.6	82	-2.5	27.2	228	0.9	9.61667
R2	225	bmr6	macro	wet	13DAI	179	15.08	254	12.67	75	-2.42	30.3	256	0.7	23.5118
R1	121	wildtype	fus	dry	13DAI	160	15.03	237	13.4	77	-1.63	33.5	402	0.7	14.7769
R2	202	wildtype	PDB	dry	13DAI	179	15.08	257	12.53	78	-2.55	31.6	432	0.8	12.2538
R1	137	wildtype	macro	wet	13DAI	160	15.03	236	13.45	76	-1.58	39.3	435	1.2	23.5308
R2	219	bmr6	PDB	wet	13DAI	179	15.08	263	12.27	84	-2.82	31.6	446	0.8	22.1
R1	111	wildtype	PDB	dry	3DAI	160	15.03	251	12.8	91	-2.23	23.7	2	0.4	9.85455
R2	218	wildtype	PDB	wet	3DAI	179	15.08	261	12.37	82	-2.72	33.2	2	0.6	23.3882
R2	234	bmr12	PDB	wet	3DAI	179	15.08	263	12.27	84	-2.82	28	2	0.5	23.8
R7	544	wildtype	PDB	dry	3DAI	173	15.1	264	12.18	91	-2.92	28.6	3	0.7	12.9	3.76							14.88	25.79	8.31													9.31		0.63
R2	194	bmr6	PDB	dry	3DAI	179	15.08	256	12.58	77	-2.5	31.7	3	0.7	12.2538
R7	541	bmr6	PDB	dry	3DAI	173	15.1	255	12.6	82	-2.5	26.3	3	0.6	6.75
R2	190	wildtype	PDB	dry	3DAI	179	15.08	262	12.32	83	-2.77	31.2	4	0.6	10.3231	11.23	0.75						5.48	5.04														5.89		1.29
R10	1028	wildtype	PDB	wet	3DAI	192	14.9	260	12.3667	68	-2.53333	31.4	4	0.8	27.5	18.83	1.05				0.43		7.11	7.12														5.67
R1	132	bmr6	PDB	dry	3DAI	160	15.03	236	13.45	76	-1.58	34.3	4	0.7	9.46818
R2	198	bmr12	PDB	dry	3DAI	179	15.08	264	12.23	85	-2.85	32.1	4	0.6	12.2538
R7	566	bmr12	PDB	wet	3DAI	170	15.1	244	13.08	74	-2.02	35.8	5	1	31.9	8.63					0.22		7.2	3.13	11.52													6.36
R7	572	wildtype	PDB	wet	3DAI	173	15.1	244	13.08	71	-2.02	35	7	1.2	31.3	12.5	0.54				0.22		4.45	4.19														4.39		0.58
R2	186	bmr6	fus	dry	3DAI	179	15.08	257	12.53	78	-2.55	32.2	10	0.7	7.99231
R2	227	bmr12	macro	wet	3DAI	179	15.08	265	12.18	86	-2.9	25.3	11	0.5	22.4176
R2	222	bmr6	fus	wet	3DAI	179	15.08	256	12.58	77	-2.5	33.2	12	0.6	22.1
R7	557	bmr6	fus	wet	3DAI	173	15.1	246	12.98	73	-2.12	36.1	15	1.1	29.9
R1	107	bmr6	macro	dry	3DAI	160	15.03	244	13.12	84	-1.92	24.7	16	0.6	9.49545
R7	564	bmr6	PDB	wet	3DAI	173	15.1	246	12.98	73	-2.12	35.1	19	1	29
R1	133	bmr12	macro	dry	3DAI	160	15.03	246	13.02	86	-2.02	27.9	21	0.6	8.81818
R7	587	wildtype	fus	wet	3DAI	173	15.1	241	13.2	68	-1.9	35	21	1	26.8
R2	207	bmr12	fus	dry	3DAI	179	15.08	257	12.53	78	-2.55	31.8	22	0.6	9.14615	9	0.67						1.21	4.1														16.22		2.39
R2	236	wildtype	fus	wet	3DAI	179	15.08	260	12.4	81	-2.68	32.2	22	0.7	23.8
R1	168	bmr6	PDB	wet	3DAI	160	15.03	235	13.48	75	-1.55	31.4	23	0.6	25.4818
R2	221	bmr12	fus	wet	3DAI	179	15.08	262	12.32	83	-2.77	31.3	25	0.6	22.1	6.11	2.98				2.23		24.21	9.53														12.31
R2	182	bmr6	macro	dry	3DAI	179	15.08	256	12.58	77	-2.5	28.1	25	0.5	10.8231
R1	108	wildtype	macro	dry	3DAI	160	15.03	245	13.07	85	-1.97	26.4	27	0.6	10.7455
R1	136	bmr6	fus	dry	3DAI	160	15.03	236	13.45	76	-1.58	32.4	27	0.6	13.4682
R1	170	wildtype	macro	wet	3DAI	160	15.03	239	13.32	79	-1.72	36.1	27	0.7	25.2636
R1	145	bmr6	fus	wet	3DAI	160	15.03	238	13.37	78	-1.67	28	29	0.4	24.8682
R7	563	bmr6	macro	wet	3DAI	173	15.1	244	13.08	71	-2.02	33.3	30	1.1	29
R7	576	bmr12	macro	wet	3DAI	170	15.1	248	12.9	78	-2.2	39.5	30	1	29.5
R2	199	wildtype	fus	dry	3DAI	179	15.08	256	12.58	77	-2.5	32.2	31	0.6	12.2538
R2	239	bmr6	macro	wet	3DAI	179	15.08	263	12.27	84	-2.82	40.4	32	0.8	23.6294
R2	215	wildtype	macro	wet	3DAI	179	15.08	255	12.63	76	-2.45	30.6	34	0.7	23.8765
R2	192	wildtype	macro	dry	3DAI	179	15.08	257	12.53	78	-2.55	32.2	36	0.8	12.2538
R1	117	wildtype	fus	dry	3DAI	160	15.03	247	12.98	87	-2.05	24.3	37	0.4	11.4591	22.11					0.37		124.81	6	8.27													4.07		0.62
R1	155	bmr12	PDB	wet	3DAI	160	15.03	242	13.2	82	-1.83	26.2	38	0.6	25.2227	10.78					0.44		6.71	5.55	10.08													7.1
R7	545	wildtype	macro	dry	3DAI	173	15.1	248	12.9	75	-2.2	32.3	40	0.7	3
R7	533	bmr12	PDB	dry	3DAI	170	15.1	248	12.9	78	-2.2	31.1	41	0.6	2.2
R1	162	wildtype	PDB	wet	3DAI	160	15.03	236	13.45	76	-1.58	32.7	44	0.7	23.3955
R1	167	wildtype	fus	wet	3DAI	160	15.03	236	13.45	76	-1.58	30.2	47	0.5	23.6091	33.76	1.29						1.81	22.21														6.29
R7	543	bmr12	fus	dry	3DAI	170	15.1	268	12.02	98	-3.08	27.1	48	0.8	13.4
R7	570	bmr12	fus	wet	3DAI	170	15.1	253	12.68	83	-2.42	35.1	54	0.7	31.6
R7	582	wildtype	macro	wet	3DAI	173	15.1	246	12.98	73	-2.12	32.5	54	0.9	29.3
R1	157	bmr6	macro	wet	3DAI	160	15.03	239	13.32	79	-1.72	28.5	56	0.8	22.4045
R1	125	bmr12	fus	dry	3DAI	160	15.03	240	13.28	80	-1.75	29.6	58	0.5	9.98636
R2	188	bmr12	macro	dry	3DAI	179	15.08	263	12.27	84	-2.82	29.3	62	0.6	10.3231
R1	154	bmr12	macro	wet	3DAI	160	15.03	246	13.02	86	-2.02	27.4	63	0.5	24.9273
R7	546	bmr12	macro	dry	3DAI	170	15.1	248	12.9	78	-2.2	29.3	68	0.8	13.8
R7	539	wildtype	fus	dry	3DAI	173	15.1	250	12.82	77	-2.28	28.9	69	0.8	2.6
R7	517	bmr6	macro	dry	3DAI	173	15.1	248	12.9	75	-2.2	32.8	77	0.9	2.8
R7	521	bmr6	fus	dry	3DAI	173	15.1					27.3	95	0.4	6

## Sheet: rna_seq_and_metabolites_wgcna
sample	sample ID	Frag.length	stdev	Run1	Run2	Run3	RIN	wt	bmr6	bmr12	Fus	Macro	PDB	Dry	Wet	Time0	Time3	Time13	LODplant	LODbloom	daystobloom	dLOD	head.cm	lesion.mm	ped.diam.cm	Sections3	Sections2	av.moist	IAA	IAA.Asp	JA	OPDA	ABA	SA	GA19	GA53	WB.Benzoic.Acid	WB.Isovanillin	WB.4Hydroxybenzoic.acid	WB.Syringaldehyde	WB.Vanillic.Acid	WB.Syringic.acid	WB.4-Coumaric.acid	WB.Ferulic.acid	Sol.Benzoic.Acid	Sol.4Hydroxybenzaldehyde	Sol.Malic.acid	Sol.Isovanillin	Sol.Hydroxybenzoic.acid
bmr12_fus_wet_13_a	bmr12_fus_wet_13_a	116	43	0	0	1	6.6	0	0	1	1	0	0	0	1	0	0	1	15.03	13.07	85	-1.97	29.4	113	0.5	1	0	23.1077
wt_pdb_dry_13_d	wt_pdb_dry_13_d	90	48	0	0	1	6.9	1	0	0	0	0	1	1	0	0	0	1	14.9	12.5	65	-2.4	33.7	28	0.9	1	0	7.1
bmr12_fus_wet_13_d	bmr12_fus_wet_13_d	105	38	0	0	1	8.2	0	0	1	1	0	0	0	1	0	0	1	15.1	12.68	83	-2.42	36.1	75	1.1	1	0	28.8333
wt_pdb_dry_13_c	wt_pdb_dry_13_c	103	47	0	0	1	6.5	1	0	0	0	0	1	1	0	0	0	1	15.1	12.98	73	-2.12	29.9	22	0.9	1	0	8.93333
bmr12_fus_wet_3_a	bmr12_fus_wet_3_a	186	37	1	0	0	7	0	0	1	1	0	0	0	1	0	1	0	15.08	12.32	83	-2.77	31.3	25	0.6	1	0	22.1	6.11	2.98	2.23	24.21	9.53		12.31		6.63358	7.64557	5.27277	5.28095	5.77888	4.88718	10.3831	9.28896	8.27792	8.04195	9.68905	8.56406	9.26754
bmr6_pdb_dry_3_b	bmr6_pdb_dry_3_b	185	30	1	0	0	7.1	0	1	0	0	0	1	1	0	0	1	0	15.08	12.58	77	-2.5	31.7	3	0.7	0	1	12.2538
wt_pdb_wet_0_a	wt_pdb_wet_0_a	114	49	0	0	1	8.2	1	0	0	0	0	1	0	1	1	0	0	15.1	12.98	73	-2.12	34.2	2	0.8	0	1	27.8
bmr12_pdb_dry_13_b	bmr12_pdb_dry_13_b	119	51	0	0	1	7.7	0	0	1	0	0	1	1	0	0	0	1	9.68	13.45	146	3.77	27	17	0.4	0	1	25.7625
bmr12_pdb_wet_13_d	bmr12_pdb_wet_13_d	120	52	0	0	1	7.7	0	0	1	0	0	1	0	1	0	0	1	15.1	13.08	74	-2.02	33.3	18	0.9	0	1	27.6667
bmr12_pdb_dry_13_c	bmr12_pdb_dry_13_c	119	46	0	0	1	6.4	0	0	1	0	0	1	1	0	0	0	1	15.1	12.6	85	-2.5	34.8	47	0.8	1	0	7.05
wt_fus_dry_13_c	wt_fus_dry_13_c	119	57	0	0	1	7.8	1	0	0	1	0	0	1	0	0	0	1	15.1	13.12	70	-1.98	34.6	61	1.2	1	0	7.48333
bmr12_pdb_wet_13_b	bmr12_pdb_wet_13_b	116	60	0	0	1	6.3	0	0	1	0	0	1	0	1	0	0	1	11.82	9.85	117	-1.97	30.3	20	0.5	0	1	24.9484
bmr6_pdb_dry_3_d	bmr6_pdb_dry_3_d	145	46	1	0	0	5.9	0	1	0	0	0	1	1	0	0	1	0	15.1	12.6	82	-2.5	26.3	3	0.6	0	1	6.75
bmr6_macro_dry_3_a	bmr6_macro_dry_3_a	182	43	1	0	0	6.9	0	1	0	0	1	0	1	0	0	1	0	15.03	13.12	84	-1.92	24.7	16	0.6	0	1	9.49545
bmr12_fus_dry_13_d	bmr12_fus_dry_13_d	119	50	0	0	1	7.5	0	0	1	1	0	0	1	0	0	0	1	15.1	12.98	76	-2.12	34.1	128	0.8	1	0	6.86667
wt_fus_wet_3_b	wt_fus_wet_3_b	183	44	1	0	0	8	1	0	0	1	0	0	0	1	0	1	0	13.48	10.68	64	-2.8	35.3	37	0.8	1	0	26.915	13.91	0.86	1.03	11.3	4.21		25.74	2.56	6.92207	7.83433	5.49172	6.36946	5.90926	5.25472	10.8317	9.41019	8.66715	8.16817	12.3456	10.8977	9.1606
bmr12_fus_wet_0_a	bmr12_fus_wet_0_a	122	61	0	0	1	7.6	0	0	1	1	0	0	0	1	1	0	0	11.82	9.65	110	-2.17	29.4	2	0.6	0	1	25
bmr6_fus_dry_3_c	bmr6_fus_dry_3_c	168	57	1	0	0	7	0	1	0	1	0	0	1	0	0	1	0	9.45	12.43	114	2.98	28.8	30	0.6	1	0	5.95
wt_fus_dry_0_a	wt_fus_dry_0_a	124	54	0	0	1	7.3	1	0	0	1	0	0	1	0	1	0	0	13.48	10.45	70	-3.03	30.9	2	1	0	1	8.08889
bmr12_pdb_wet_13_c	bmr12_pdb_wet_13_c	126	51	0	0	1	6.1	0	0	1	0	0	1	0	1	0	0	1	9.68	12.8	131	3.12	27.6	18	0.5	0	1	24.8238
wt_fus_dry_13_d	wt_fus_dry_13_d	121	63	0	0	1	8.2	1	0	0	1	0	0	1	0	0	0	1	14.9	12.4667	66	-2.43333	29.1	146	0.8	1	0	11.4
wt_pdb_wet_3_a	wt_pdb_wet_3_a	186	48	1	0	0	7.8	1	0	0	0	0	1	0	1	0	1	0	13.48	10.28	74	-3.2	19	3	0.8	0	1	26.71
bmr12_fus_dry_13_b	bmr12_fus_dry_13_b	120	66	0	0	1	7.8	0	0	1	1	0	0	1	0	0	0	1	9.68	13.23	141	3.55	19.6	73	0.4	1	0	25.3227
bmr12_macro_dry_3_a	bmr12_macro_dry_3_a	187	45	1	0	0	6.9	0	0	1	0	1	0	1	0	0	1	0	15.03	13.02	86	-2.02	27.9	21	0.6	0	1	8.81818
bmr12_pdb_dry_3_d	bmr12_pdb_dry_3_d	194	55	1	0	0	7.4	0	0	1	0	0	1	1	0	0	1	0	15.1	12.9	78	-2.2	31.1	41	0.6	1	0	2.2
wt_fus_wet_0_a	wt_fus_wet_0_a	141	58	0	0	1	7	1	0	0	1	0	0	0	1	1	0	0	15.08	12.4	81	-2.68	30.3	2	0.8	0	1	23.6294
wt_pdb_wet_0_b	wt_pdb_wet_0_b	122	65	0	0	1	7	1	0	0	0	0	1	0	1	1	0	0	14.9	12.3667	68	-2.53333	37	2	0.9	0	1	28.3
wt_fus_dry_0_b	wt_fus_dry_0_b	121	59	0	0	1	7	1	0	0	1	0	0	1	0	1	0	0	14.9	12.3667	68	-2.53333	33.6	2	0.8	0	1	15.9
wt_pdb_wet_13_c	wt_pdb_wet_13_c	126	53	0	0	1	7.5	1	0	0	0	0	1	0	1	0	0	1	15.1	12.85	76	-2.25	29.3	16	1	0	1	24.05
bmr12_fus_dry_3_c	bmr12_fus_dry_3_c	180	57	1	0	0	8.3	0	0	1	1	0	0	1	0	0	1	0	11.82	9.85	117	-1.97	28.5	52	0.7	1	0	7.10741	2.95	0.48	3.13	13.84	79.97	10.07	3.52		6.65933	7.51868	5.21765	5.34904	5.84093	4.70628	10.3176	9.47095	8.23337	8.14858	8.9879	8.42006	9.14415
wt_fus_wet_0_b	wt_fus_wet_0_b	139	60	0	0	1	6.5	1	0	0	1	0	0	0	1	1	0	0	13.48	10.68	64	-2.8	30.5	2	0.8	0	1	27.6333
bmr12_fus_wet_3_c	bmr12_fus_wet_3_c	170	62	1	0	0	7.5	0	0	1	1	0	0	0	1	0	1	0	11.82	9.85	117	-1.97	29.4	34	0.6	1	0	23.0296	4.61		1.39	18.14	15.33	14.36	5.47		6.66208	7.64174	5.45527	5.40547	5.90329	5.10826	10.926	10.2641	8.08191	8.5745	8.85604	9.02695	9.25789
bmr6_pdb_wet_a	bmr6_pdb_wet_a	175	61	1	0	0	6.2	0	1	0	0	0	1	0	1	0	1	0	15.03	13.48	75	-1.55	31.4	23	0.6	1	0	25.4818
wt_pdb_wet_3_h	wt_pdb_wet_3_h	132	58	0	1	0	6.1	1	0	0	0	0	1	0	1	0	1	0	14.9	12.3667	68	-2.53333	31.4	4	0.8	0	1	27.5	18.83	1.05	0.43	7.11	7.12		5.67		6.62953	8.00576	5.15015	6.67145	5.90191	5.47898	11.2444	9.38435	8.36411	7.76038	10.2555	9.60045	9.264
bmr12_pdb_dry_3_a	bmr12_pdb_dry_3_a	181	57	1	0	0	7.2	0	0	1	0	0	1	1	0	0	1	0	13.48	10.13	78	-3.35	22.5	14	0.5	0	1	12.925	4.7		8.08	67.52	8.68	39.2	5.76		6.85745	7.81549	5.29734	6.24298	5.72042	5.01009	10.7656	9.53634	8.89751	8.2709	9.8078	8.95179	9.09487
wt_fus_wet_13_c	wt_fus_wet_13_c	138	64	0	0	1	7.6	1	0	0	1	0	0	0	1	0	0	1	15.1	12.68	80	-2.42	27.9	95	0.8	1	0	20.3833
wt_fus_wet_3_c	wt_fus_wet_3_c	176	65	1	0	0	7.9	1	0	0	1	0	0	0	1	0	1	0	11.82	9.5	104	-2.32	25.4	23	0.7	1	0	22.0481	7.18	0.75		5.61	7.14		4.55	0.97	6.56391	7.98953	5.24363	6.57512	5.80997	5.86671	11.2234	9.33635	8.59833	8.57299	10.9612	10.5744	9.41499
bmr6_pdb_wet_b	bmr6_pdb_wet_b	172	70	1	0	0	6.5	0	1	0	0	0	1	0	1	0	1	0	11.82	9.42	100	-2.4	23.1	2	0.6	0	1	26.2071
wt_macro_dry_3_c	wt_macro_dry_3_c	213	56	1	0	0	7.5	1	0	0	0	1	0	1	0	0	1	0	10.4	14.35	92	3.95	27.9	34	1	1	0	12.1286
wt_pdb_dry_0_b	wt_pdb_dry_0_b	123	67	0	0	1	7.2	1	0	0	0	0	1	1	0	1	0	0	14.9	12.3667	68	-2.53333	31.4	2	0.9	0	1	4.5
bmr6_pdb_wet_c	bmr6_pdb_wet_c	201	60	1	0	0	7.1	0	1	0	0	0	1	0	1	0	1	0	9.45	12.88	124	3.43	26.8	5	0.5	0	1	25.7864
wt_fus_wet_3_d	wt_fus_wet_3_d	174	65	1	0	0	7.3	1	0	0	1	0	0	0	1	0	1	0	9.45	12.8	122	3.35	31.5	41	0.9	1	0	22.981	21	0.72	1.21	13.04	3.5	16.03	8.64	1.61	6.64112	7.88198	5.05618	6.78	5.67608	5.65146	11.1697	9.01051	8.22974	7.57683	10.7855	9.46342	8.95663
wt_pdb_wet_13_d	wt_pdb_wet_13_d	116	77	0	0	1	7.7	1	0	0	0	0	1	0	1	0	0	1	14.9	12.3333	69	-2.56667	36.6	16	0.9	0	1	28.9
wt_pdb_wet_3_f	wt_pdb_wet_3_f	132	66	0	1	0	7.1	1	0	0	0	0	1	0	1	0	1	0	11.82	9.53	106	-2.28	29.5	2	0.7	0	1	22.5
bmr12_pdb_wet_3_d	bmr12_pdb_wet_3_d	170	71	1	0	0	7.6	0	0	1	0	0	1	0	1	0	1	0	15.1	13.08	74	-2.02	35.8	5	1	0	1	31.9	8.63		0.22	7.2	3.13	11.52	6.36		6.6914	7.41462	5.12568	5.04843	5.66663	4.92244	10.4419	9.37637	8.29245	8.22788	9.42557	9.03305	9.31142
wt_pdb_wet_13_b	wt_pdb_wet_13_b	126	62	0	0	1	6	1	0	0	0	0	1	0	1	0	0	1	9.45	12.88	124	3.43	27.1	54	0.6	1	0	21.8682
bmr12_pdb_wet_3_c	bmr12_pdb_wet_3_c	186	67	1	0	0	7.6	0	0	1	0	0	1	0	1	0	1	0	10.13	14.53	105	4.4	34.9	7	0.9	0	1	22.5462	10.32		0.48	11.38	6.25	16.34	8.46		6.65743	7.51518	5.25492	5.11219	5.88216	4.91189	10.1971	9.35055	8.14581	7.90966	9.00283	8.60295	9.0941
bmr12_pdb_wet_3_e	bmr12_pdb_wet_3_e	135	64	0	1	0	6.4	0	0	1	0	0	1	0	1	0	1	0	9.68	12.93	134	3.25	26.3	2	0.5	0	1	26.6071	7.23		2.86	38.18	13.07	21.8	7.59		7.19311	8.09725	5.66424	5.70807	6.05114	5.30161	10.1775	9.14263	8.40248	8.26566	9.56748	9.08559	9.26695
wt_pdb_dry_3_f	wt_pdb_dry_3_f	139	58	0	1	0	6.6	1	0	0	0	0	1	1	0	0	1	0	9.28	13.05	117	3.77	24.2	2	0.7	0	1	8.95
wt_pdb_wet_13_a	wt_pdb_wet_13_a	122	71	0	0	1	6.9	1	0	0	0	0	1	0	1	0	0	1	15.08	12.53	78	-2.55	37	17	0.9	0	1	22.4176
wt_pdb_wet_3_c	wt_pdb_wet_3_c	168	82	1	0	0	7.8	1	0	0	0	0	1	0	1	0	1	0	10.4	14.17	87	3.77	31.4	31	0.9	1	0	25.1214	45.34		0.33	9.33	4.77	8.48	8.64		6.7067	7.76969	5.12318	6.65005	5.73069	5.11596	11.2193	8.98377	8.14277	7.80719	10.2382	8.84485	9.06749
wt_pdb_wet_3_e	wt_pdb_wet_3_e	141	68	0	1	0	7.2	1	0	0	0	0	1	0	1	0	1	0	15.08	12.37	82	-2.72	33.2	2	0.6	0	1	23.3882
bmr12_fus_wet_13_c	bmr12_fus_wet_13_c	127	62	0	0	1	7.3	0	0	1	1	0	0	0	1	0	0	1	10.13	14.27	97	4.13	35.4	94	0.7	1	0	25.55
wt_fus_wet_13_d	wt_fus_wet_13_d	125	66	0	0	1	8.4	1	0	0	1	0	0	0	1	0	0	1	14.9	12.2833	70	-2.61667	33.5	508	0.9	1	0	28.3
wt_pdb_wet_3_g	wt_pdb_wet_3_g	118	61	0	1	0	6.3	1	0	0	0	0	1	0	1	0	1	0	9.28	12.3	100	3.02	28.4	2	0.8	0	1	18.2
bmr6_pdb_dry_3_e	bmr6_pdb_dry_3_e	139	63	0	1	0	7.5	0	1	0	0	0	1	1	0	0	1	0	13.48	9.52	98	-3.97	28.5	2	0.6	0	1	9.49
bmr12_fus_dry_3_b	bmr12_fus_dry_3_b	195	54	1	0	0	4.5	0	0	1	1	0	0	1	0	0	1	0	15.08	12.53	78	-2.55	31.8	22	0.6	1	0	9.14615	9	0.67		1.21	4.1		16.22	2.39	6.78013	7.5271	5.3164	5.40119	5.71055	5.019	10.2913	9.30631	8.46297	8.37024	11.5311	9.7424	9.15284
bmr12_fus_wet_3_b	bmr12_fus_wet_3_b	183	71	1	0	0	7.4	0	0	1	1	0	0	0	1	0	1	0	13.48	10.4	71	-3.08	38.8	25	1	1	0	25.53	7.75	0.57	2.63	13.08	12.39		30.65	4.03	6.68	7.69398	5.0728	5.28812	5.83495	4.73736	10.1523	9.3632	7.90533	8.03439	11.463	9.82814	9.00276
wt_fus_dry_3_a	wt_fus_dry_3_a	175	70	1	0	0	6.5	1	0	0	1	0	0	1	0	0	1	0	15.03	12.98	87	-2.05	24.3	37	0.4	1	0	11.4591	22.11		0.37	124.81	6	8.27	4.07	0.62	6.72497	8.09576	5.09926	6.85919	5.57095	5.50468	11.3092	9.43505	8.40843	7.772	10.2697	9.69543	9.05508
wt_pdb_dry_3_g	wt_pdb_dry_3_g	137	64	0	1	0	6.1	1	0	0	0	0	1	1	0	0	1	0	10.0333	14.9167	115	4.88333	22.2	4	0.7	0	1	4.2	3.27			4.8	344.73		2.41		6.86244	7.41329	5.0317	6.4787	5.71343	5.1092	10.4477	8.84431	8.25114	8.0098	9.53713	8.10703	9.17662
bmr12_fus_wet_0_b	bmr12_fus_wet_0_b	126	71	0	0	1	8.4	0	0	1	1	0	0	0	1	1	0	0	15.1	12.98	76	-2.12	34.7	2	0.8	0	1	30.9
bmr6_fus_wet_3_b	bmr6_fus_wet_3_b	172	82	1	0	0	6.8	0	1	0	1	0	0	0	1	0	1	0	11.82	9.4	99	-2.42	25.8	18	0.6	0	1	24.3926
bmr6_macro_wet_3_d	bmr6_macro_wet_3_d	175	77	1	0	0	8.5	0	1	0	0	1	0	0	1	0	1	0	15.1	13.08	71	-2.02	33.3	30	1.1	1	0	29
wt_macro_dry_3_a	wt_macro_dry_3_a	197	52	1	0	0	7.8	1	0	0	0	1	0	1	0	0	1	0	15.08	12.53	78	-2.55	32.2	36	0.8	1	0	12.2538
wt_pdb_dry_0_a	wt_pdb_dry_0_a	121	79	0	0	1	7.1	1	0	0	0	0	1	1	0	1	0	0	15.08	12.58	77	-2.5	33.9	2	0.8	0	1	6.79231
wt_pdb_dry_3_e	wt_pdb_dry_3_e	138	65	0	1	0	7.7	1	0	0	0	0	1	1	0	0	1	0	15.1	12.18	91	-2.92	28.6	3	0.7	0	1	12.9	3.76			14.88	25.79	8.31	9.31	0.63	6.63999	7.77776	5.15832	6.58605	5.7013	5.36509	11.2193	9.19711	8.19774	8.36897	9.69944	8.90682	9.555
bmr12_macro_dry_3_c	bmr12_macro_dry_3_c	183	65	1	0	0	8	0	0	1	0	1	0	1	0	0	1	0	13.48				22.1	15	0.8	0	1	8.6
bmr12_pdb_wet_0_a	bmr12_pdb_wet_0_a	144	75	0	0	1	6.2	0	0	1	0	0	1	0	1	1	0	0	15.03	12.98	87	-2.05	23.1	2	0.4	0	1	23.0857
wt_pdb_wet_3_d	wt_pdb_wet_3_d	171	78	1	0	0	7.6	1	0	0	0	0	1	0	1	0	1	0	15.1	13.08	71	-2.02	35	7	1.2	0	1	31.3	12.5	0.54	0.22	4.45	4.19		4.39	0.58	6.62332	7.8049	5.20006	6.24242	5.86508	5.23844	11.0614	9.00188	7.41519	7.31138	9.9233	8.2798	9.21858
wt_fus_wet_3_a	wt_fus_wet_3_a	184	67	1	0	0	7.4	1	0	0	1	0	0	0	1	0	1	0	15.03	13.45	76	-1.58	30.2	47	0.5	1	0	23.6091	33.76	1.29		1.81	22.21		6.29		7.06899	8.30227	5.39792	6.99932	6.01501	5.56747	11.3604	9.48697	8.91752	8.14918	11.9443	10.3039	9.23997
wt_macro_wet_3_c	wt_macro_wet_3_c	181	72	1	0	0	4.7	1	0	0	0	1	0	0	1	0	1	0	13.48	10.25	75	-3.23	27.5	43	0.8	1	0	28.925
wt_pdb_dry_3_b	wt_pdb_dry_3_b	184	72	1	0	0	7.7	1	0	0	0	0	1	1	0	0	1	0	13.48	10.68	64	-2.8	30.6	4	0.8	0	1	9.655
wt_pdb_dry_3_c	wt_pdb_dry_3_c	177	81	1	0	0	7	1	0	0	0	0	1	1	0	0	1	0	11.82	10.17	126	-1.65	28.3	4	0.5	0	1	10.5
bmr12_fus_dry_13_a	bmr12_fus_dry_13_a	120	84	0	0	1	8.9	0	0	1	1	0	0	1	0	0	0	1	15.03	12.98	87	-2.05	22.1	43	0.5	1	0	8.81923
bmr12_pdb_dry_3_c	bmr12_pdb_dry_3_c	179	69	1	0	0	6.7	0	0	1	0	0	1	1	0	0	1	0	10.13	14.77	113	4.63	27.1	6	0.6	0	1	12.8278	11.02		0.61	10.19	14.9	35.35	11.96	1.18	7.24852	8.05009	5.6236	5.85146	6.14386	5.30264	9.91579	9.14843	9.14219	7.91503	9.98317	8.99306	9.44877
bmr12_pdb_wet_13_a	bmr12_pdb_wet_13_a	121	86	0	0	1	6.5	0	0	1	0	0	1	0	1	0	0	1	15.08	12.13	87	-2.95	27.3	13	0.6	0	1	23.6294
bmr12_pdb_wet_3_f	bmr12_pdb_wet_3_f	135	67	0	1	0	7.3	0	0	1	0	0	1	0	1	0	1	0	9.28	13.93	138	4.65	27.1	0.2	0.5	0	1	24.1	17.37			2.54	30.38	17.65	40.51	3.39	6.6564	7.54333	5.29853	5.29586	5.7734	4.57457	10.5655	9.79838	8.01557	8.78993	10.4655	8.61884	9.48119
wt_fus_dry_3_b	wt_fus_dry_3_b	184	73	1	0	0	7.5	1	0	0	1	0	0	1	0	0	1	0	11.82	9.45	102	-2.37	26.2	47	0.7	1	0	7.85926	1.12		0.24	2	10.52		0.67		6.5649	7.44049	5.18713	6.46347	5.6269	5.2891	11.2009	9.35727	8.20158	7.76017	9.38706	8.69712	9.38277
wt_macro_wet_3_a	wt_macro_wet_3_a	187	72	1	0	0	6	1	0	0	0	1	0	0	1	0	1	0	15.03	13.32	79	-1.72	36.1	27	0.7	1	0	25.2636
bmr12_pdb_wet_3_a	bmr12_pdb_wet_3_a	169	56	1	0	0	8	0	0	1	0	0	1	0	1	0	1	0	15.03	13.2	82	-1.83	26.2	38	0.6	1	0	25.2227	10.78		0.44	6.71	5.55	10.08	7.1		6.65901	7.5658	5.31101	5.44955	5.70772	4.87131	10.5247	9.50033	8.34009	8.28742	9.53923	8.57743	9.16376
bmr6_pdb_wet_3_e	bmr6_pdb_wet_3_e	139	68	0	1	0	7.3	0	1	0	0	0	1	0	1	0	1	0	9.28	13.05	117	3.77	34	2	0.9	0	1	25.95
wt_macro_dry_3_b	wt_macro_dry_3_b	178	75	1	0	0	6	1	0	0	0	1	0	1	0	0	1	0	11.82	9.98	121	-1.83	26.4	27	0.6	1	0	10.8889
bmr6_fus_wet_3_a	bmr6_fus_wet_3_a	178	73	1	0	0	7	0	1	0	1	0	0	0	1	0	1	0	13.48	10.57	67	-2.92	30.3	26	0.8	1	0	26.455
bmr6_macro_dry_3_b	bmr6_macro_dry_3_b	190	66	1	0	0	7.5	0	1	0	0	1	0	1	0	0	1	0	15.08	12.58	77	-2.5	28.1	25	0.5	1	0	10.8231
bmr12_macro_dry_3_b	bmr12_macro_dry_3_b	185	70	1	0	0	6.9	0	0	1	0	1	0	1	0	0	1	0	15.08	12.27	84	-2.82	29.3	62	0.6	1	0	10.3231
bmr6_fus_dry_3_b	bmr6_fus_dry_3_b	171	84	1	0	0	5.5	0	1	0	1	0	0	1	0	0	1	0	11.82	9.53	106	-2.28	17.9	23	0.5	1	0	15.3481
wt_pdb_dry_13_a	wt_pdb_dry_13_a	107	94	0	0	1	7.8	1	0	0	0	0	1	1	0	0	0	1	9.45	13.15	130	3.7	32	27	0.7	1	0	18.9286
bmr12_macro_dry_3_d	bmr12_macro_dry_3_d	181	76	1	0	0	7.9	0	0	1	0	1	0	1	0	0	1	0	15.1	12.9	78	-2.2	29.3	68	0.8	1	0	13.8
bmr12_pdb_wet_3_b	bmr12_pdb_wet_3_b	200	66	1	0	0	6.4	0	0	1	0	0	1	0	1	0	1	0	15.08	12.27	84	-2.82	28	2	0.5	0	1	23.8
bmr6_macro_wet_3_b	bmr6_macro_wet_3_b	180	77	1	0	0	8	0	1	0	0	1	0	0	1	0	1	0	15.08	12.27	84	-2.82	40.4	32	0.8	1	0	23.6294
bmr6_macro_wet_3_c	bmr6_macro_wet_3_c	185	88	1	0	0	7.6	0	1	0	0	1	0	0	1	0	1	0	10.4	13.98	82	3.58	26.4	45	0.6	1	0	25.9071
bmr6_pdb_dry_3_f	bmr6_pdb_dry_3_f	139	73	0	1	0	7.9	0	1	0	0	0	1	1	0	0	1	0	9.28	12.12	96	2.83	29.9	4	0.7	0	1	7.6
wt_macro_dry_3_d	wt_macro_dry_3_d	182	85	1	0	0		1	0	0	0	1	0	1	0	0	1	0	15.1	12.9	75	-2.2	32.3	40	0.7	1	0	3
bmr6_fus_wet_3_c	bmr6_fus_wet_3_c	179	89	1	0	0	7.6	0	1	0	1	0	0	0	1	0	1	0	9.45	13.23	132	3.78	31.2	29	0.6	1	0	25.8321
bmr12_macro_wet_3_d	bmr12_macro_wet_3_d	183	89	1	0	0	6.5	0	0	1	0	1	0	0	1	0	1	0	15.1	12.9	78	-2.2	39.5	30	1	1	0	29.5
bmr6_fus_wet_3_d	bmr6_fus_wet_3_d	184	86	1	0	0	8	0	1	0	1	0	0	0	1	0	1	0	15.1	12.98	73	-2.12	36.1	15	1.1	0	1	29.9
bmr12_fus_dry_13_c	bmr12_fus_dry_13_c	147	83	0	0	1	8.1	0	0	1	1	0	0	1	0	0	0	1	10.13	14.7	111	4.57	28.4	48	0.5	1	0	25.8722
bmr12_macro_wet_3_a	bmr12_macro_wet_3_a	182	80	1	0	0	4.7	0	0	1	0	1	0	0	1	0	1	0	13.48	10.25	75	-3.23	26.3	22	0.8	1	0	27.29
wt_macro_wet_3_d	wt_macro_wet_3_d	187	87	1	0	0	6.5	1	0	0	0	1	0	0	1	0	1	0	10.4	14.23	89	3.83	31.9	30	0.9	1	0	26.8056
bmr6_pdb_wet_3_d	bmr6_pdb_wet_3_d	181	90	1	0	0	8.7	0	1	0	0	0	1	0	1	0	1	0	15.1	12.98	73	-2.12	35.1	19	1	0	1	29
bmr12_macro_wet_3_b	bmr12_macro_wet_3_b	185	100	1	0	0	4.5	0	0	1	0	1	0	0	1	0	1	0	11.82	9.67	111	-2.15	24.2	23	0.8	1	0	23.5926
bmr12_pdb_dry_0_a	bmr12_pdb_dry_0_a	144	69	0	0	1	7	0	0	1	0	0	1	1	0	1	0	0	15.03	13.28	80	-1.75	31.3	2	0.6	0	1	9.6
bmr12_pdb_wet_0_b	bmr12_pdb_wet_0_b	147	79	0	0	1	7.4	0	0	1	0	0	1	0	1	1	0	0	10.13	14.42	101	4.28	38.1	2	0.8	0	1	10.3556
bmr6_macro_wet_3_a	bmr6_macro_wet_3_a	185	80	1	0	0	7.1	0	1	0	0	1	0	0	1	0	1	0	15.03	13.32	79	-1.72	28.5	56	0.8	1	0	22.4045
wt_fus_dry_13_b	wt_fus_dry_13_b	128	78	0	0	1	7.9	1	0	0	1	0	0	1	0	0	0	1	9.45	12.65	119	3.2	24.9	40	0.5	1	0	18.4714
wt_fus_dry_3_d	wt_fus_dry_3_d	189	82	1	0	0	6.1	1	0	0	1	0	0	1	0	0	1	0	10.4	14.27	90	3.87	31.8	43	0.8	1	0	11.0667	6.23		0.56	3.48	3.29	13.97	9.33	1.01	6.72607	7.76067	5.16034	6.5247	5.81498	5.4146	11.0277	9.14808	8.41972	8.013	9.77408	8.27746	9.45565
bmr12_macro_wet_3_c	bmr12_macro_wet_3_c	187	90	1	0	0	6.5	0	0	1	0	1	0	0	1	0	1	0	9.68	13.45	146	3.77	31.5	18	0.5	0	1	25.1042
bmr6_macro_dry_3_c	bmr6_macro_dry_3_c	180	95	1	0	0	6.4	0	1	0	0	1	0	1	0	0	1	0	13.48	10.28	74	-3.2	27.5	26	0.8	1	0	8.395
bmr6_pdb_dry_3_c	bmr6_pdb_dry_3_c	195	84	1	0	0	4.8	0	1	0	0	0	1	1	0	0	1	0	9.45	12.33	112	2.88	28.5	3	0.7	0	1	8.99048
wt_pdb_wet_3_b	wt_pdb_wet_3_b	184	75	1	0	0	6.8	1	0	0	0	0	1	0	1	0	1	0	9.45	12.33	112	2.88	27.2	21	0.8	1	0	25.4773
bmr12_fus_dry_3_a	bmr12_fus_dry_3_a	186	92	1	0	0	7.6	0	0	1	1	0	0	1	0	0	1	0	15.03	13.28	80	-1.75	29.6	58	0.5	1	0	9.98636
bmr6_pdb_dry_3_a	bmr6_pdb_dry_3_a	189	84	1	0	0	7.4	0	1	0	0	0	1	1	0	0	1	0	15.03	13.45	76	-1.58	34.3	4	0.7	0	1	9.46818
bmr12_fus_dry_3_d	bmr12_fus_dry_3_d	190	91	1	0	0	8	0	0	1	1	0	0	1	0	0	1	0	10.13	14.47	103	4.33	27.3	23	0.6	1	0	8.2	6.96	0.99	1.2	7.12	7.16	12.69	17.13	2.13	6.82511	7.54483	5.30692	5.27858	5.92625	4.83568	10.0334	9.2518	8.59717	7.78721	8.98194	8.72373	9.04282
wt_fus_dry_3_c	wt_fus_dry_3_c	199	84	1	0	0	7.5	1	0	0	1	0	0	1	0	0	1	0	9.45	12.8	122	3.35	31.5	36	0.6	1	0	8.25714	5.76		2.54	21.87	4.7	11.9	3.84		6.70893	7.84007	5.22329	6.56434	5.72202	5.60885	11.0117	9.06851	8.32605	7.72555	9.82666	8.99455	9.19017
bmr12_pdb_dry_3_b	bmr12_pdb_dry_3_b	194	90	1	0	0	6.2	0	0	1	0	0	1	1	0	0	1	0	9.68	13.57	149	3.88	26.3	6	0.5	0	1	5.00417
bmr12_fus_dry_0_b	bmr12_fus_dry_0_b	180	74	0	0	1	7	0	0	1	1	0	0	1	0	1	0	0	10.13	14.77	113	4.63	23.4	2	0.5	0	1	10.5889
bmr12_pdb_dry_0_b	bmr12_pdb_dry_0_b	175	80	0	0	1	7.3	0	0	1	0	0	1	1	0	1	0	0	15.08	12.05	89	-3.03	26.1	2	0.5	0	1	7.99231
wt_macro_wet_3_b	wt_macro_wet_3_b	194	86	1	0	0	7.7	1	0	0	0	1	0	0	1	0	1	0	15.08	12.63	76	-2.45	30.6	34	0.7	1	0	23.8765
bmr12_fus_wet_3_d	bmr12_fus_wet_3_d	196	91	1	0	0	8.9	0	0	1	1	0	0	0	1	0	1	0	9.68	13.02	136	3.33	33.5	37	0.8	1	0	20.8261	7.08		4.48	32.33	5.02	28.12	11.53	0.85	6.6648	7.8067	5.46018	5.44032	5.87832	5.26313	10.5524	9.64637	8.15894	7.60191	10.3768	8.93019	9.15527
wt_pdb_dry_3_a	wt_pdb_dry_3_a	191	88	1	0	0	7.7	1	0	0	0	0	1	1	0	0	1	0	15.08	12.32	83	-2.77	31.2	4	0.6	0	1	10.3231	11.23	0.75		5.48	5.04		5.89	1.29	6.69744	8.04766	5.28079	6.84309	5.74615	5.6836	11.4002	9.26997	8.48652	7.9306	10.4985	9.22978	9.27969
bmr12_fus_dry_0_a	bmr12_fus_dry_0_a	146	79	0	0	1	7	0	0	1	1	0	0	1	0	1	0	0	15.08	12.53	78	-2.55	27	2	0.5	0	1	9.63077
bmr6_fus_dry_3_d	bmr6_fus_dry_3_d	193	100	1	0	0	8.1	0	1	0	1	0	0	1	0	0	1	0	10.4	14.13	86	3.73	25.8	20	0.7	0	1	6.44286
wt_fus_dry_13_a	wt_fus_dry_13_a	140	92	0	0	1	7.8	1	0	0	1	0	0	1	0	0	0	1	15.08	12.27	84	-2.82	33.7	45	0.7	1	0	12.2538
wt_fus_wet_13_b	wt_fus_wet_13_b	145	81	0	0	1	7.2	1	0	0	1	0	0	0	1	0	0	1	9.45	12.43	114	2.98	31.9	52	0.7	1	0	23.7292
wt_pdb_dry_3_d	wt_pdb_dry_3_d	198	95	1	0	0	7.7	1	0	0	0	0	1	1	0	0	1	0	10.4	14.47	96	4.07	26.3	5	1.1	0	1	13.2615	9.28		0.6	6.27	17.16		5.91	0.98	6.70575	7.46516	5.07354	6.59242	5.69388	4.9179	10.8736	9.05572	8.49757	8.4488	9.49886	9.13072	9.34032
bmr6_fus_dry_3_a	bmr6_fus_dry_3_a	193	100	1	0	0	8.2	0	1	0	1	0	0	1	0	0	1	0	15.03	13.45	76	-1.58	32.4	27	0.6	1	0	13.4682
bmr6_macro_dry_3_d	bmr6_macro_dry_3_d	201	109	1	0	0	7.7	0	1	0	0	1	0	1	0	0	1	0	10.4	14.17	87	3.77	40	18	1	0	1	13.3357
wt_fus_wet_13_a	wt_fus_wet_13_a	148	101	0	0	1	8	1	0	0	1	0	0	0	1	0	0	1	15.03	13.4	77	-1.63	35.3	79	0.9	1	0	24.7231
bmr12_pdb_dry_13_a	bmr12_pdb_dry_13_a	177	97	0	0	1	7.9	0	0	1	0	0	1	1	0	0	0	1	15.08	12.18	86	-2.9	32.2	19	0.6	0	1	12.2538
[truncated: 7 more columns]

## Sheet: metabolites_with_substitutions
Rep	Pot	bmr	Treatment	Water	Timepoint	Planted	LODplant	Bloom	LODbloom	daystobloom	dLOD	head.cm	lesion.mm	ped.diam.cm	nr.sec	av.moist	IAA	IAA.Asp	IAA_Asp_type	JA	JA_type	OPDA	ABA	SA	SA_type	GA19	GA53	GA53_type
R1	167	wildtype	fus	wet	3DAI	160	15.03	236	13.45	76	-1.58	30.2	47	0.5	ABC	23.6091	33.76	1.29	value	0.00566393	sub	1.81	22.21	0.0975807	sub	6.29	0.111723	sub
R12	1077	wildtype	PDB	dry	3DAI	30	10.0333	145	14.9167	134.967	4.88333	22.2	4	0.7	AC	4.2	3.27	0.0820244	sub	0.00566393	sub	4.8	344.73	0.0975807	sub	2.41	0.111723	sub
R4	353	wildtype	fus	wet	3DAI	273	11.82	11	9.5	104	-2.32	25.4	23	0.7	ABC	22.0481	7.18	0.75	value	0.00566393	sub	5.61	7.14	0.0975807	sub	4.55	0.97	value
R2	190	wildtype	PDB	dry	3DAI	179	15.08	262	12.32	83	-2.77	31.2	4	0.6	AC	10.3231	11.23	0.75	value	0.00566393	sub	5.48	5.04	0.0975807	sub	5.89	1.29	value
R2	207	bmr12	fus	dry	3DAI	179	15.08	257	12.53	78	-2.55	31.8	22	0.6	ABC	9.14615	9	0.67	value	0.00566393	sub	1.21	4.1	0.0975807	sub	16.22	2.39	value
R7	544	wildtype	PDB	dry	3DAI	173	15.1	264	12.18	91	-2.92	28.6	3	0.7	AC	12.9	3.76	0.0820244	sub	0.00566393	sub	14.88	25.79	8.31	value	9.31	0.63	value
R8	639	bmr12	PDB	wet	3DAI	347	9.28	120	13.93	138	4.65	27.1	2	0.5	AC	24.1	17.37	0.0820244	sub	0.00566393	sub	2.54	30.38	17.65	value	40.51	3.39	value
R7	572	wildtype	PDB	wet	3DAI	173	15.1	244	13.08	71	-2.02	35	7	1.2	AC	31.3	12.5	0.54	value	0.22	value	4.45	4.19	0.0975807	sub	4.39	0.58	value
R7	566	bmr12	PDB	wet	3DAI	170	15.1	244	13.08	74	-2.02	35.8	5	1	AC	31.9	8.63	0.0820244	sub	0.22	value	7.2	3.13	11.52	value	6.36	0.111723	sub
R4	344	wildtype	fus	dry	3DAI	273	11.82	9	9.45	102	-2.37	26.2	47	0.7	ABC	7.85926	1.12	0.0820244	sub	0.24	value	2	10.52	0.0975807	sub	0.67	0.111723	sub
R6	507	wildtype	PDB	wet	3DAI	39	10.4	126	14.17	87	3.77	31.4	31	0.9	ABC	25.1214	45.34	0.0820244	sub	0.33	value	9.33	4.77	8.48	value	8.64	0.111723	sub
R1	117	wildtype	fus	dry	3DAI	160	15.03	247	12.98	87	-2.05	24.3	37	0.4	ABC	11.4591	22.11	0.0820244	sub	0.37	value	124.81	6	8.27	value	4.07	0.62	value
R10	1028	wildtype	PDB	wet	3DAI	192	14.9	260	12.3667	68	-2.53333	31.4	4	0.8	AC	27.5	18.83	1.05	value	0.43	value	7.11	7.12	0.0975807	sub	5.67	0.111723	sub
R1	155	bmr12	PDB	wet	3DAI	160	15.03	242	13.2	82	-1.83	26.2	38	0.6	ABC	25.2227	10.78	0.0820244	sub	0.44	value	6.71	5.55	10.08	value	7.1	0.111723	sub
R6	502	bmr12	PDB	wet	3DAI	32	10.13	137	14.53	105	4.4	34.9	7	0.9	AC	22.5462	10.32	0.0820244	sub	0.48	value	11.38	6.25	16.34	value	8.46	0.111723	sub
R6	470	wildtype	fus	dry	3DAI	39	10.4	129	14.27	90	3.87	31.8	43	0.8	ABC	11.0667	6.23	0.0820244	sub	0.56	value	3.48	3.29	13.97	value	9.33	1.01	value
R6	462	wildtype	PDB	dry	3DAI	39	10.4	135	14.47	96	4.07	26.3	5	1.1	AC	13.2615	9.28	0.0820244	sub	0.6	value	6.27	17.16	0.0975807	sub	5.91	0.98	value
R6	480	bmr12	PDB	dry	3DAI	32	10.13	145	14.77	113	4.63	27.1	6	0.6	AC	12.8278	11.02	0.0820244	sub	0.61	value	10.19	14.9	35.35	value	11.96	1.18	value
R3	292	wildtype	fus	wet	3DAI	235	13.48	299	10.68	64	-2.8	35.3	37	0.8	ABC	26.915	13.91	0.86	value	1.03	value	11.3	4.21	0.0975807	sub	25.74	2.56	value
R6	484	bmr12	fus	dry	3DAI	32	10.13	135	14.47	103	4.33	27.3	23	0.6	ABC	8.2	6.96	0.99	value	1.2	value	7.12	7.16	12.69	value	17.13	2.13	value
R5	435	wildtype	fus	wet	3DAI	336	9.45	93	12.8	122	3.35	31.5	41	0.9	ABC	22.981	21	0.72	value	1.21	value	13.04	3.5	16.03	value	8.64	1.61	value
R4	357	bmr12	fus	wet	3DAI	273	11.82	24	9.85	117	-1.97	29.4	34	0.6	ABC	23.0296	4.61	0.0820244	sub	1.39	value	18.14	15.33	14.36	value	5.47	0.111723	sub
R2	221	bmr12	fus	wet	3DAI	179	15.08	262	12.32	83	-2.77	31.3	25	0.6	ABC	22.1	6.11	2.98	value	2.23	value	24.21	9.53	0.0975807	sub	12.31	0.111723	sub
R5	401	wildtype	fus	dry	3DAI	336	9.45	93	12.8	122	3.35	31.5	36	0.6	ABC	8.25714	5.76	0.0820244	sub	2.54	value	21.87	4.7	11.9	value	3.84	0.111723	sub
R3	302	bmr12	fus	wet	3DAI	235	13.48	306	10.4	71	-3.08	38.8	25	1	ABC	25.53	7.75	0.57	value	2.63	value	13.08	12.39	0.0975807	sub	30.65	4.03	value
R5	446	bmr12	PDB	wet	3DAI	327	9.68	96	12.93	134	3.25	26.3	2	0.5	AC	26.6071	7.23	0.0820244	sub	2.86	value	38.18	13.07	21.8	value	7.59	0.111723	sub
R4	346	bmr12	fus	dry	3DAI	273	11.82	24	9.85	117	-1.97	28.5	52	0.7	ABC	7.10741	2.95	0.48	value	3.13	value	13.84	79.97	10.07	value	3.52	0.111723	sub
R5	442	bmr12	fus	wet	3DAI	327	9.68	98	13.02	136	3.33	33.5	37	0.8	ABC	20.8261	7.08	0.0820244	sub	4.48	value	32.33	5.02	28.12	value	11.53	0.85	value
R3	257	bmr12	PDB	dry	3DAI	235	13.48	313	10.13	78	-3.35	22.5	14	0.5	AC	12.925	4.7	0.0820244	sub	8.08	value	67.52	8.68	39.2	value	5.76	0.111723	sub
