# Supplementary material for: Pathogen and drought stress affect cell wall and phytohormone signaling to shape host responses in a sorghum COMT bmr12 mutant
Source: BMC Plant Biol. 2021 Aug 21;21:391. doi: 10.1186/s12870-021-03149-5 (PMC8379876; doi:10.1186/s12870-021-03149-5)
Supplement: Supplementary file 2 — Additional file 2. Filterable table of module-trait correlations for lesion-related genes, as defined in the text. [file 12870_2021_3149_MOESM2_ESM.xlsx]

## Sheet: lesions
RefSeq	Probe	Genbank	ModuleColor	Defline	NCBI_def	Comments	GeneSig.0DAI.wt	GeneSig.3DAI.wt	GeneSig.13DAI.wt	p.GeneSig.0DAI.wt	p.GeneSig.3DAI.wt	p.GeneSig.13DAI.wt	Z.GS.meta.wt	p.GS.meta.wt	GeneSig.3DAI.bmr6	p.GeneSig.3DAI.bmr6	GeneSig.0DAI.bmr12	GeneSig.3DAI.bmr12	GeneSig.13DAI.bmr12	p.GeneSig.0DAI.bmr12	p.GeneSig.3DAI.bmr12	p.GeneSig.13DAI.bmr12	Z.GS.meta.bmr12	p.GS.meta.bmr12	GeneSig.0DAI.Fus	GeneSig.3DAI.Fus	GeneSig.13DAI.Fus	p.GeneSig.0DAI.Fus	p.GeneSig.3DAI.Fus	p.GeneSig.13DAI.Fus	Z.GS.meta.Fus	p.GS.meta.Fus	GeneSig.3DAI.Macro	p.GeneSig.3DAI.Macro	GeneSig.0DAI.PDB	GeneSig.3DAI.PDB	GeneSig.13DAI.PDB	p.GeneSig.0DAI.PDB	p.GeneSig.3DAI.PDB	p.GeneSig.13DAI.PDB	Z.GS.meta.PDB	p.GS.meta.PDB	GeneSig.0DAI.Dry	GeneSig.3DAI.Dry	GeneSig.13DAI.Dry	p.GeneSig.0DAI.Dry	p.GeneSig.3DAI.Dry	p.GeneSig.13DAI.Dry	Z.GS.meta.Dry
XP_002447772	Sobic.006G066800	OQU81503	greenyellow	PTHR10357:SF141 - 1		early negative, late agnostic	-0.58446	-0.0248359	-0.0940688	0.0174238	0.822564	0.627413	-1.85857	0.0630877	-0.227471	0.0374405	0.58446	0.255721	0.0940688	0.0174238	0.0188857	0.627413	3.09598	0.00196162	0.340781	-0.136791	-0.332706	0.196485	0.214692	0.0778164	-0.990442	0.321958	-0.3156	0.00345217	-0.340781	0.412975	0.332706	0.196485	9.46044e-05	0.0778164	2.56692	0.0102605	-0.259537	0.0260189	-0.548114	0.331694	0.81426	0.00208277	-2.28477
XP_002458759	Sobic.003G355800	EES03879	purple	similar to Putative Bowman-Birk serine protease inhibitor	Bowman-Birk type trypsin inhibitor	smaller lesions	-0.63356	0.0313981	-0.275821	0.0084135	0.776773	0.14754	-2.29969	0.0214655	-0.0856516	0.438533	0.63356	0.0537541	0.275821	0.0084135	0.627227	0.14754	2.74521	0.00604729	-0.518502	-0.0483454	-0.102513	0.0396174	0.662322	0.59669	-1.80218	0.0715166	-0.219662	0.0446795	0.518502	0.244656	0.102513	0.0396174	0.0249024	0.59669	2.8548	0.00430639	-0.197988	0.237205	0.281743	0.462318	0.029814	0.138692	1.69951
XP_002468619	Sobic.001G527900	EER95617	turquoise	similar to Putative uncharacterized protein	nascent polypeptide-associated complex subunit alpha-like protein 1 isoform X1	early negative, late agnostic	-0.684819	0.0545366	-0.214773	0.00342271	0.622215	0.263211	-2.17968	0.0292815	-0.214846	0.049696	0.684819	0.160117	0.214773	0.00342271	0.145693	0.263211	3.30946	0.00093475	0.0243453	-0.0856731	-0.134568	0.928689	0.438418	0.486447	-0.802576	0.42222	-0.251395	0.0210699	-0.0243453	0.3077	0.134568	0.928689	0.00440938	0.486447	2.01612	0.043787	-0.114033	0.174375	0.0496686	0.674116	0.112647	0.798054	0.822781
XP_002447121	Sobic.006G220800	EES11449	turquoise	similar to Aminomethyltransferase	aminomethyltransferase	early negative, late agnostic	-0.615602	-0.0706917	-0.24853	0.0111279	0.522828	0.193597	-2.68256	0.00730606	-0.069811	0.528033	0.615602	0.144313	0.24853	0.0111279	0.190297	0.193597	3.07215	0.00212523	-0.181015	0.0279577	-0.500151	0.502283	0.800696	0.00572876	-1.89771	0.0577342	-0.255932	0.0187841	0.181015	0.208111	0.500151	0.502283	0.0574797	0.00572876	3.14808	0.00164349	0.0309639	0.0751438	-0.311088	0.909369	0.496919	0.100461	-0.504735
XP_021311303	Sobic.003G103300	KXG32120	purple	similar to 1-deoxy-D-xylulose 5-phosphate reductoisomerase		early negative, late agnostic	-0.498589	0.0903747	-0.380778	0.0493212	0.413608	0.0415649	-1.9117	0.0559147	-0.22202	0.0423803	0.498589	0.129957	0.380778	0.0493212	0.238703	0.0415649	3.06878	0.00214934	0.0304435	-0.00019626	-0.00976176	0.910886	0.998586	0.959917	0.0354736	0.971702	-0.258046	0.0177941	-0.0304435	0.235741	0.00976176	0.910886	0.0308691	0.959917	1.21961	0.222612	0.247622	0.257874	0.265677	0.355143	0.0178726	0.163631	2.74224
XP_002440742	Sobic.009G070600	EES19172	black	similar to Chromosome chr9 scaffold_33		smaller lesions	-0.498217	0.036214	-0.329338	0.0495174	0.743637	0.0810595	-2.01835	0.0435547	-0.146099	0.184811	0.498217	0.109793	0.329338	0.0495174	0.320124	0.0810595	2.7841	0.00536763	0.141313	-0.206148	-0.467899	0.601648	0.059927	0.0104792	-2.30824	0.0209858	-0.233025	0.0329106	-0.141313	0.400909	0.467899	0.601648	0.000157363	0.0104792	3.43535	0.000591785	-0.0743823	0.230023	0.0118049	0.784259	0.0352979	0.951537	1.09894
XP_002460789	Sobic.002G320700	EER97310	turquoise	similar to Os07g0520800 protein	protein LHCP TRANSLOCATION DEFECT	early negative, late agnostic	-0.465498	-0.218515	-0.387051	0.0692059	0.0458341	0.038053	-3.47556	0.000509794	-0.0716165	0.517391	0.465498	0.300435	0.387051	0.0692059	0.00549081	0.038053	3.93512	8.31555e-05	0.134044	0.0527083	-0.464311	0.620653	0.633951	0.0111689	-0.941237	0.346583	-0.251892	0.0208084	-0.134044	0.181829	0.464311	0.620653	0.0978532	0.0111689	2.17837	0.0293782	0.0964159	0.169417	-0.0990249	0.722433	0.123409	0.609304	0.805234
XP_002448618	Sobic.006G235500	EES12946	midnightblue	similar to OSIGBa0138H21-OSIGBa0138E01.13 protein	shikimate kinase 3	early negative, late agnostic	-0.309753	-0.0928925	-0.29794	0.243008	0.400664	0.116468	-2.1007	0.0356676	0.0143231	0.89711	0.309753	0.0824918	0.29794	0.243008	0.455671	0.116468	2.0459	0.0407664	0.266623	-0.128655	-0.0191517	0.31818	0.243483	0.92145	-0.143599	0.885817	-0.235855	0.0307862	-0.266623	0.33275	0.0191517	0.31818	0.00198381	0.92145	1.27573	0.202051	-0.0164481	0.0659531	0.519322	0.95179	0.551134	0.00389025	2.03601
XP_002460668	Sobic.002G297900	EER97189	turquoise	similar to Os07g0467200 protein	CDGSH iron-sulfur domain-containing protein NEET	smaller lesions	-0.77229	-0.128789	-0.388873	0.00045484	0.242987	0.0370789	-4.12487	3.70952e-05	-0.000405955	0.997076	0.77229	0.13484	0.388873	0.00045484	0.221364	0.0370789	4.15706	3.22367e-05	-0.251433	0.102025	-0.172388	0.347545	0.355758	0.371203	-0.542174	0.587699	-0.330941	0.00210634	0.251433	0.208971	0.172388	0.347545	0.0564341	0.371203	2.1863	0.028794	0.157095	0.202913	0.176247	0.561218	0.0641448	0.360425	1.9523
XP_002453945	Sobic.004G168700	EES06921	greenyellow	similar to Harpin-induced protein-like	NDR1/HIN1-like protein 1	early negative, late agnostic	-0.368098	-0.027962	-0.340299	0.16068	0.800666	0.0708718	-2.04385	0.0409683	-0.123131	0.264482	0.368098	0.153577	0.340299	0.16068	0.163089	0.0708718	2.70695	0.00679047	0.0143023	-0.180143	0.0265583	0.958074	0.101058	0.891226	-0.84161	0.400006	-0.298354	0.00584109	-0.0143023	0.436806	-0.0265583	0.958074	3.26584e-05	0.891226	2.33762	0.0194069	-0.284064	0.0774319	-0.313041	0.286311	0.483869	0.0982327	-1.19711
XP_002447810	Sobic.006G075000	EES12138	darkturquoise	similar to OSIGBa0092M08.8 protein	NDR1/HIN1-like protein 1	early negative, late agnostic	-0.356612	-0.0682375	-0.443297	0.175156	0.537396	0.0160166	-2.59206	0.00954027	-0.121086	0.272559	0.356612	0.193551	0.443297	0.175156	0.0777208	0.0160166	3.25959	0.00111574	0.276828	-0.225625	-0.153769	0.299292	0.0390561	0.425799	-1.05121	0.293163	-0.306918	0.00451592	-0.276828	0.486143	0.153769	0.299292	2.75799e-06	0.425799	2.62708	0.00861206	-0.380047	0.0110583	-0.339001	0.146495	0.920475	0.0720232	-1.86542
XP_002436730	Sobic.010G089500	EER88097	salmon	similar to Annexin p33	annexin D7	early negative, late agnostic	-0.319605	-0.145647	-0.362072	0.227553	0.186189	0.0535926	-2.62021	0.00878754	-0.170854	0.120212	0.319605	0.324628	0.362072	0.227553	0.00258914	0.0535926	3.61419	0.000301291	0.161202	-0.0364427	0.27192	0.550892	0.742074	0.153588	0.997495	0.318524	-0.218829	0.0455157	-0.161202	0.23303	-0.27192	0.550892	0.032907	0.153588	0.0530043	0.957728	-0.229155	0.187203	0.105658	0.393265	0.0881669	0.585417	0.804584
XP_002465641	Sobic.001G455500	EER92639	turquoise	similar to Os03g0215900 protein	pentatricopeptide repeat-containing protein At4g16390	Agnostic day 3, negative day 13	-0.325339	-0.0435603	-0.054465	0.218852	0.693994	0.77901	-1.12075	0.262393	-0.145344	0.187117	0.325339	0.192299	0.054465	0.218852	0.0796994	0.77901	1.91091	0.0560166	0.0958797	-0.025529	-0.559649	0.723921	0.817696	0.00159605	-1.8227	0.0683483	-0.248336	0.0227423	-0.0958797	0.250003	0.559649	0.723921	0.0218174	0.00159605	3.02455	0.00249	-0.206318	0.0602253	-0.460689	0.4433	0.586305	0.0119036	-1.6315
XP_002452999	Sobic.004G335900	EES05975	turquoise	weakly similar to Putative uncharacterized protein	uncharacterized protein LOC8084664	Agnostic day 3, negative day 13	-0.786072	-0.0398118	-0.342332	0.000305686	0.719179	0.0690959	-3.57061	0.000356146	-0.108598	0.325454	0.786072	0.151264	0.342332	0.000305686	0.169597	0.0690959	4.15931	3.19217e-05	-0.20493	0.0347335	-0.28307	0.446442	0.753778	0.136764	-1.14044	0.254102	-0.270572	0.0127996	0.20493	0.21529	0.28307	0.446442	0.0492142	0.136764	2.46556	0.0136799	-0.125243	0.302474	-0.130135	0.643965	0.00516577	0.501046	0.967818
XP_002461449	Sobic.009G033200	KXG21230	black	similar to IN2-1 protein		early negative, late agnostic	-0.667512	0.068872	-0.134423	0.00472345	0.53361	0.486921	-1.78677	0.0739753	-0.129307	0.241079	0.667512	0.058741	0.134423	0.00472345	0.595584	0.486921	2.45487	0.0140936	-0.231301	-0.177675	0.187844	0.388725	0.105897	0.329165	-0.877445	0.380245	-0.261031	0.0164724	0.231301	0.400482	-0.187844	0.388725	0.000160165	0.329165	2.15646	0.0310475	0.318752	0.240628	0.168427	0.228866	0.0274646	0.382459	2.50677
XP_002453232	Sobic.004G023200	EES06208	lightcyan	similar to Putative uncharacterized protein	uncharacterized protein LOC8055062	early negative, late agnostic	-0.709387	-0.110946	-0.0923223	0.00208673	0.315039	0.633846	-2.77406	0.00553611	-0.152463	0.166201	0.709387	0.269827	0.0923223	0.00208673	0.0130583	0.633846	3.63813	0.000274624	-0.15143	-0.260385	0.128989	0.575595	0.016751	0.504858	-1.33393	0.182225	0.00753597	0.945758	0.15143	0.230818	-0.128989	0.575595	0.034652	0.504858	1.16942	0.242235	0.41293	0.284182	0.0580162	0.111917	0.00879827	0.764989	2.65068
NA	Sobic.001G424000	OQU92853	midnightblue	PTHR10811//PTHR10811:SF13 - FRINGE-RELATED (1 of 1)	NA	early negative, late agnostic	-0.204782	0.00054718	-0.202371	0.446777	0.996059	0.29243	-1.06147	0.288475	-0.206594	0.0593642	0.204782	0.208135	0.202371	0.446777	0.0574502	0.29243	2.16863	0.030111	0.44739	-0.0882663	-0.0386944	0.0822827	0.424631	0.84204	0.461199	0.644656	-0.248263	0.0227835	-0.44739	0.307208	0.0386944	0.0822827	0.00447618	0.84204	0.735846	0.461824	-0.221737	0.229509	-0.0283732	0.409173	0.0357215	0.883841	0.649422
XP_002456358	Sobic.003G295800	EES01478	black	similar to Putative uncharacterized protein	50S ribosomal protein L13	early negative, late agnostic	-0.757956	-0.105001	-0.179818	0.000668985	0.341829	0.350618	-3.23803	0.0012036	-0.148705	0.177017	0.757956	0.259825	0.179818	0.000668985	0.0169956	0.350618	4.07731	4.55601e-05	-0.270823	-0.00970025	-0.243451	0.310325	0.930215	0.203157	-1.39605	0.162701	-0.276996	0.0107478	0.270823	0.261717	0.243451	0.310325	0.0161809	0.203157	2.74621	0.00602881	0.0679788	0.217818	-0.00239079	0.802474	0.0465483	0.99018	1.29722
XP_002445590	Sobic.007G145600	EES15085	midnightblue	similar to Putative uncharacterized protein	probable 4-coumarate--CoA ligase 5	Agnostic day 3, negative day 13	-0.279866	-0.0356418	-0.11916	0.2938	0.747551	0.538112	-1.16676	0.243309	-0.0251497	0.820359	0.279866	0.0626098	0.11916	0.2938	0.571539	0.538112	1.3081	0.19084	-0.0459716	0.38185	-0.0386148	0.865751	0.000338246	0.842361	1.88759	0.0590804	-0.0350691	0.751475	0.0459716	-0.316566	0.0386148	0.865751	0.00334892	0.842361	-1.49864	0.133968	-0.645294	0.105546	0.325459	0.00694415	0.339315	0.0849221	-0.0902354
XP_021302102	Sobic.001G472000	KXG39968	turquoise	similar to Flavin containing polyamine oxidase precursor	polyamine oxidase-like	early negative, late agnostic	-0.587875	0.164164	-0.177578	0.0166225	0.13565	0.35675	-1.12923	0.2588	-0.266361	0.014322	0.587875	0.0977307	0.177578	0.0166225	0.376472	0.35675	2.50792	0.0121443	0.145514	-0.160946	-0.318547	0.590772	0.143592	0.092149	-1.52232	0.127928	-0.349055	0.00113711	-0.145514	0.465565	0.318547	0.590772	8.10203e-06	0.092149	3.31053	0.00093121	-0.174366	0.105631	-0.430699	0.518367	0.338925	0.0196799	-1.20851
XP_002459489	Sobic.002G065000	EER96010	turquoise	similar to Cation-transporting ATPase	plasma membrane ATPase 1	early negative, late agnostic	-0.300495	-0.00935863	-0.0958995	0.258113	0.932667	0.620698	-1.00733	0.313777	-0.18505	0.0919529	0.300495	0.196711	0.0958995	0.258113	0.0729031	0.620698	2.00041	0.045456	-0.190648	0.000639888	-0.586607	0.479404	0.995391	0.000824165	-2.43104	0.0150557	-0.325723	0.00249888	0.190648	0.296759	0.586607	0.479404	0.00612294	0.000824165	4.03399	5.48381e-05	-0.421772	-0.0768244	-0.395819	0.103692	0.487316	0.0335478	-2.63026
XP_021314075	Sobic.001G314200	KXG39014	turquoise	similar to Putative uncharacterized protein	protein CURVATURE THYLAKOID 1B	smaller lesions	-0.458056	-0.0842343	-0.301637	0.0743818	0.446175	0.111788	-2.44439	0.0145098	-0.168443	0.125612	0.458056	0.258089	0.301637	0.0743818	0.0177741	0.111788	3.38349	0.000715696	-0.410303	0.0163004	-0.332664	0.114446	0.883001	0.0778566	-1.89405	0.0582184	-0.224753	0.0398394	0.410303	0.190291	0.332664	0.114446	0.0829552	0.0778566	2.98642	0.00282266	-0.385953	0.173592	0.149813	0.139809	0.114297	0.437942	0.490395
XP_021319104	Sobic.006G081000	EES10816	greenyellow	2.7.11.1 - Non-specific serine/threonine protein kinase / Threonine-specific protein kinase (1 of 1200)	probable serine/threonine-protein kinase At1g01540	early negative, late agnostic	-0.290469	-0.126702	-0.16839	0.275108	0.250771	0.382566	-1.8221	0.0684393	-0.106865	0.333278	0.290469	0.24021	0.16839	0.275108	0.0277429	0.382566	2.43698	0.0148103	0.375425	-0.111393	-0.538581	0.151877	0.31308	0.00257704	-1.53857	0.12391	-0.27849	0.0103139	-0.375425	0.355913	0.538581	0.151877	0.000891724	0.00257704	2.89967	0.0037356	-0.0383348	0.0522697	-0.492008	0.887909	0.636781	0.0067085	-1.42545
XP_002457108	Sobic.003G014100	KXG31536	lightcyan	PTHR12608:SF6 - GDT1-LIKE PROTEIN 1		smaller lesions	-0.741273	-0.131401	-0.197271	0.00101611	0.233481	0.305019	-3.35001	0.00080809	-0.120542	0.274736	0.741273	0.258932	0.197271	0.00101611	0.0173926	0.305019	4.04429	5.24815e-05	-0.0621361	-0.0798345	-0.372254	0.819178	0.470365	0.0467459	-1.72579	0.0843852	-0.217795	0.0465721	0.0621361	0.271697	0.372254	0.819178	0.0124175	0.0467459	2.76457	0.0056998	-0.00895098	0.234955	-0.0301593	0.973754	0.031449	0.876582	1.14192
XP_021303730	Sobic.001G073900	KXG37460	black	PTHR11540//PTHR11540:SF26 - MALATE AND LACTATE DEHYDROGENASE (1 of 1)	malate dehydrogenase	smaller lesions	-0.699754	-0.0506284	-0.115964	0.00254782	0.647414	0.549145	-2.48692	0.0128853	-0.049412	0.655341	0.699754	0.102763	0.115964	0.00254782	0.35227	0.549145	2.76117	0.00575951	-0.180226	0.0480163	-0.244083	0.504178	0.664483	0.201952	-0.889737	0.373607	-0.248266	0.0227818	0.180226	0.182802	0.244083	0.504178	0.0960408	0.201952	2.10754	0.0350707	0.11158	0.183883	0.0170087	0.680776	0.0940575	0.930217	1.2655
XP_002442723	Sobic.008G020100	KXG22873	midnightblue	PF02298 - Plastocyanin-like domain (Cu_bind_like) (1 of 68)	cucumber peeling cupredoxin	early negative, late agnostic	-0.334355	0.0987334	-0.394728	0.205604	0.371571	0.0340834	-1.48546	0.137423	-0.257665	0.0179687	0.334355	0.157242	0.394728	0.205604	0.15316	0.0340834	2.8323	0.00462151	0.219169	-0.176183	-0.0519105	0.414758	0.108908	0.789138	-0.605428	0.544895	-0.333174	0.00195604	-0.219169	0.464978	0.0519105	0.414758	8.34657e-06	0.789138	2.30772	0.0210148	-0.355851	0.200125	-0.214545	0.176144	0.0679709	0.263731	-0.397091
XP_002453438	Sobic.004G072000	KXG29660	turquoise	PTHR21109 - MITOCHONDRIAL 28S RIBOSOMAL PROTEIN S21 (1 of 3)	30S ribosomal protein S21	smaller lesions	-0.63162	0.0500905	-0.315072	0.00867841	0.650914	0.0959546	-2.32386	0.0201332	-0.284228	0.00878689	0.63162	0.23485	0.315072	0.00867841	0.0315272	0.0959546	3.83713	0.00012448	-0.21512	-0.0727296	-0.434875	0.423645	0.510884	0.0183961	-2.25068	0.024406	-0.248715	0.0225288	0.21512	0.293438	0.434875	0.423645	0.00674834	0.0183961	3.45035	0.000559856	0.0824094	0.190345	-0.0933873	0.761574	0.0828655	0.62992	0.904884
XP_002449025	Sobic.005G044000	EES08013	greenyellow	similar to Harpin-induced protein 1 (Hin1)		early negative, late agnostic	-0.310983	-0.0624233	-0.283914	0.241044	0.572688	0.135547	-1.89739	0.0577765	-0.12059	0.274545	0.310983	0.186981	0.283914	0.241044	0.0885527	0.135547	2.5598	0.0104731	0.0899583	-0.0673985	-0.508708	0.740405	0.542422	0.00483299	-1.841	0.0656218	-0.233225	0.0327569	-0.0899583	0.27443	0.508708	0.740405	0.01153	0.00483299	2.96059	0.00307049	-0.158238	0.147913	-0.23895	0.558336	0.17936	0.211899	-0.296688
XP_002466938	Sobic.001G193700	EER93936	grey	similar to Aldo/keto reductase family protein		Agnostic day 3, negative day 13	-0.176318	-0.089717	-0.454593	0.513621	0.417028	0.0132307	-2.32665	0.0199837	-0.178186	0.104881	0.176318	0.273655	0.454593	0.513621	0.011776	0.0132307	3.32445	0.000885928	0.172795	0.063273	-0.460552	0.522203	0.567464	0.0119321	-0.78573	0.432026	-0.24432	0.0251081	-0.172795	0.165272	0.460552	0.522203	0.132993	0.0119321	1.98904	0.0466972	0.347696	0.273751	-0.105957	0.18697	0.0117453	0.584352	1.93337
XP_002460208	Sobic.002G200900	EER96729	purple	similar to Putative uncharacterized protein	uncharacterized protein LOC8060246	Agnostic day 3, negative day 13	-0.685106	-0.09973	-0.155336	0.00340389	0.36674	0.421042	-2.80469	0.00503648	-0.0785114	0.477776	0.685106	0.183413	0.155336	0.00340389	0.0949163	0.421042	3.25143	0.00114826	-0.0138941	0.277852	-0.244716	0.95927	0.0104973	0.200747	0.712493	0.476159	-0.103698	0.347883	0.0138941	-0.15898	0.244716	0.95927	0.148613	0.200747	-0.0589093	0.953024	0.0458529	-0.009952	-0.00267705	0.866095	0.928409	0.989004	0.0390599
XP_021301657	Sobic.008G178800	KXG24059	midnightblue	similar to Methionine synthase 2 enzyme	5-methyltetrahydropteroyltriglutamate--homocysteine methyltransferase 1	early negative, late agnostic	-0.506159	-0.106668	-0.150859	0.045444	0.334177	0.434712	-2.22031	0.0263976	0.0318539	0.773619	0.506159	0.0791602	0.150859	0.045444	0.474134	0.434712	2.07524	0.0379645	-0.00687858	0.00668733	-0.0871015	0.97983	0.951859	0.653231	-0.241865	0.808885	-0.348795	0.00114751	0.00687858	0.3123	0.0871015	0.97983	0.00382678	0.653231	1.96599	0.0492992	-0.32382	-0.0360295	-0.106322	0.221136	0.744898	0.583049	-1.23427
XP_002444599	Sobic.007G171800	EES14094	turquoise	similar to Cp31BHv	28 kDa ribonucleoprotein	early negative, late agnostic	-0.681344	-0.0597416	-0.197561	0.00365741	0.589322	0.304294	-2.70979	0.0067326	-0.22597	0.03875	0.681344	0.290639	0.197561	0.00365741	0.0073184	0.304294	3.96167	7.44265e-05	0.0762009	-0.101081	-0.338319	0.779105	0.36025	0.0726344	-1.42192	0.155049	-0.271424	0.0125095	-0.0762009	0.340049	0.338319	0.779105	0.00155203	0.0726344	2.74318	0.0060848	-0.0604678	0.15487	-0.281937	0.823961	0.159535	0.138409	-0.183894
XP_021314183	Sobic.004G020800	KXG29333	lightcyan	similar to Putative uncharacterized protein	ribosomal RNA small subunit methyltransferase	early negative, late agnostic	-0.471551	0.0543147	-0.465164	0.0651932	0.623635	0.0110015	-2.33358	0.0196176	-0.217235	0.0471523	0.471551	0.162763	0.465164	0.0651932	0.139067	0.0110015	3.47641	0.000508183	0.184747	-0.35791	-0.170072	0.49336	0.000829962	0.37776	-2.06935	0.038513	-0.134493	0.222567	-0.184747	0.4495	0.170072	0.49336	1.79262e-05	0.37776	2.64229	0.00823479	0.0671231	-0.0191854	-0.285903	0.804916	0.86248	0.132711	-0.837393
NA	Sobic.010G165500	OQU76554	green	PTHR19241//PTHR19241:SF270 - ATP-BINDING CASSETTE TRANSPORTER (1 of 1)	NA	Agnostic day 3, negative day 13	-0.0530332	-0.0149789	-0.123977	0.845345	0.892427	0.521685	-0.566845	0.570819	-0.100441	0.363316	0.0530332	0.117103	0.123977	0.845345	0.288762	0.521685	1.10358	0.269776	-0.259735	0.386318	-0.149694	0.331312	0.000283871	0.438309	1.10355	0.269789	-0.183303	0.0951176	0.259735	-0.185326	0.149694	0.331312	0.0914595	0.438309	0.0464907	0.962919	-0.556318	0.0626146	0.283247	0.0252235	0.57151	0.136508	-0.154111
XP_002462302	Sobic.002G187400	EER98823	greenyellow	similar to Chromosome chr1 scaffold_46		early negative, late agnostic	-0.473306	-0.00889177	-0.363901	0.0640619	0.936019	0.052308	-2.30168	0.0213534	-0.0978354	0.375959	0.473306	0.108117	0.363901	0.0640619	0.327612	0.052308	2.82266	0.00476275	-0.134596	-0.215529	0.0657759	0.619201	0.0489574	0.734609	-1.23969	0.215092	-0.278664	0.0102645	0.134596	0.451134	-0.0657759	0.619201	1.65652e-05	0.734609	2.63644	0.00837814	-0.258241	0.0956347	-0.277418	0.3342	0.386842	0.145115	-0.923913
XP_002448064	Sobic.006G123500	EES12392	darkorange	similar to H0510A06.16 protein	peptide methionine sulfoxide reductase A2-1	Agnostic day 3, negative day 13	-0.230267	0.0648137	-0.119668	0.390909	0.558048	0.53637	-0.527918	0.597556	-0.0778741	0.481368	0.230267	0.0110178	0.119668	0.390909	0.920765	0.53637	0.924853	0.355042	-0.0743786	0.470705	-0.343942	0.78427	6.23045e-06	0.0677147	1.4348	0.151343	-0.0326093	0.768399	0.0743786	-0.399925	0.343942	0.78427	0.000163893	0.0677147	-0.97778	0.328183	-0.0473584	-0.164859	-0.0438615	0.861737	0.133979	0.821264	-1.10389
XP_002455354	Sobic.003G108200	EES00474	darkturquoise	similar to Putative uncharacterized protein	uncharacterized protein LOC8085059	early negative, late agnostic	-0.760919	-0.0841177	-0.428728	0.000619033	0.446807	0.020311	-3.97261	7.109e-05	-0.0306803	0.781748	0.760919	0.118796	0.428728	0.000619033	0.281798	0.020311	4.15582	3.24127e-05	0.00911747	-0.348902	0.00414665	0.973266	0.00114322	0.982968	-1.87191	0.061219	-0.120601	0.274498	-0.00911747	0.428596	-0.00414665	0.973266	4.75395e-05	0.982968	2.36326	0.0181148	0.104572	0.201737	0.0102523	0.699928	0.0657366	0.957905	1.32686
NA	Sobic.007G181000	KXG25452	salmon	PTHR11461//PTHR11461:SF169 - SERINE PROTEASE INHIBITOR		early negative, late agnostic	-0.268729	-0.0739052	-0.557844	0.314227	0.504059	0.00166498	-2.87132	0.00408762	-0.0742791	0.501898	0.268729	0.152181	0.557844	0.314227	0.166994	0.00166498	3.28608	0.00101593	0.290098	-0.157173	-0.237117	0.275749	0.153344	0.21553	-0.908531	0.363598	-0.267645	0.0138422	-0.290098	0.387804	0.237117	0.275749	0.000267651	0.21553	2.21936	0.0264624	-0.483715	0.153246	-0.449254	0.0576475	0.164009	0.0144926	-1.78397
XP_002437225	Sobic.010G180100	EER88592	midnightblue	similar to Putative uncharacterized protein	acyl transferase 7	early negative, late agnostic	-0.437255	-0.0820098	-0.296899	0.0903321	0.458317	0.117812	-2.36086	0.0182325	-0.181885	0.0977476	0.437255	0.269347	0.296899	0.0903321	0.0132272	0.117812	3.37494	0.000738318	0.114347	-0.140421	0.124761	0.673264	0.202657	0.519036	-0.114677	0.908701	-0.237739	0.0294367	-0.114347	0.345211	-0.124761	0.673264	0.0013	0.519036	1.25776	0.208477	-0.265167	0.118461	0.482298	0.320931	0.283168	0.00805881	1.61333
XP_002464906	Sobic.001G292700	EER91904	midnightblue	similar to CrcB-like protein		smaller lesions	-0.470592	0.053266	-0.352782	0.0658169	0.630362	0.0605068	-1.93063	0.0535292	-0.285329	0.00851775	0.470592	0.232647	0.352782	0.0658169	0.0332036	0.0605068	3.44837	0.000563986	-0.188229	-0.226119	-0.21776	0.485101	0.0386179	0.256471	-2.27841	0.0227022	-0.154402	0.160814	0.188229	0.347367	0.21776	0.485101	0.00120621	0.256471	2.97035	0.00297457	-0.141642	0.214154	0.223444	0.600794	0.0504533	0.243955	1.51101
XP_002436920	Sobic.010G125200	EER88287	purple	similar to Putative uncharacterized protein	serine/threonine-protein phosphatase 4 regulatory subunit 2	early negative, late agnostic	-0.534725	0.0228895	-0.393587	0.0328367	0.836268	0.0346515	-2.41752	0.0156265	0.0564918	0.609767	0.534725	-0.0809617	0.393587	0.0328367	0.464101	0.0346515	2.11301	0.0346001	-0.122887	-0.365376	0.0782693	0.650261	0.000631951	0.686527	-2.0343	0.0419217	-0.176555	0.108152	0.122887	0.494713	-0.0782693	0.650261	1.72409e-06	0.686527	2.86664	0.00414851	0.408266	0.0417917	0.263915	0.116434	0.705837	0.166549	1.96608
XP_002456442	Sobic.003G316300	EES01562	lightgreen	similar to Putative insulin degrading enzyme	insulin-degrading enzyme-like 1	Agnostic day 3, negative day 13	0.30431	-0.160029	-0.163498	0.25182	0.145919	0.396739	-0.659955	0.509282	0.0335959	0.761597	-0.30431	0.133099	0.163498	0.25182	0.227444	0.396739	0.516062	0.605811	0.24584	0.41783	-0.163935	0.35873	7.66628e-05	0.395462	2.37273	0.0176572	-0.12054	0.274745	-0.24584	-0.271388	0.163935	0.35873	0.0125215	0.395462	-1.50121	0.133302	-0.565683	0.0338137	0.0134318	0.0223785	0.760098	0.944867	-1.1679
XP_002457226	Sobic.003G040500	EES02346	midnightblue	similar to Putative uncharacterized protein P0489A01.12	nuclear transcription factor Y subunit C-2	Agnostic day 3, negative day 13	-0.136014	-0.139235	-0.0731261	0.615478	0.206536	0.706189	-1.24812	0.211986	0.0783039	0.478944	0.136014	0.0662287	0.0731261	0.615478	0.549467	0.706189	0.862187	0.388585	-0.0222994	0.290515	-0.17461	0.934669	0.00734466	0.364974	0.986451	0.323912	-0.0972936	0.378621	0.0222994	-0.176386	0.17461	0.934669	0.108495	0.364974	-0.354484	0.722976	-0.453632	-0.000591051	-0.0417757	0.0775892	0.995743	0.829637	-1.18542
XP_002456707	Sobic.003G370500	EES01827	midnightblue	similar to Putative lung alpha/beta hydrolase protein 1	embryogenesis-associated protein EMB8	Agnostic day 3, negative day 13	-0.0442714	-0.158971	-0.149361	0.870676	0.148636	0.439342	-1.38539	0.165933	0.0283178	0.798183	0.0442714	0.137327	0.149361	0.870676	0.212883	0.439342	1.26969	0.204196	-0.0653203	0.291549	-0.213109	0.810065	0.0071285	0.267019	0.779206	0.435859	-0.0881956	0.425004	0.0653203	-0.185636	0.213109	0.810065	0.0909103	0.267019	-0.191326	0.84827	-0.397483	0.0143482	-0.000564195	0.127362	0.896931	0.997682	-0.835394
XP_021319606	Sobic.001G405400	KXG39578	darkturquoise	similar to Os03g0294100 protein	protein CHUP1	early negative, late agnostic	-0.365504	-0.154684	-0.454408	0.163876	0.160041	0.013273	-3.11383	0.00184673	-0.140258	0.203186	0.365504	0.303152	0.454408	0.163876	0.00506156	0.013273	3.93492	8.32247e-05	-0.349041	0.0579837	-0.25627	0.185156	0.600343	0.179633	-1.26994	0.204107	-0.356289	0.000879801	0.349041	0.272314	0.25627	0.185156	0.0122121	0.179633	3.03396	0.00241365	-0.418047	0.00323519	-0.292519	0.107103	0.9767	0.12359	-1.84905
NA	Sobic.002G401000	EER97649	turquoise	PF03350 - Uncharacterized protein family		smaller lesions	-0.725369	0.108707	-0.331249	0.00147239	0.324962	0.0792072	-2.44712	0.0144005	-0.233529	0.0325239	0.725369	0.122448	0.331249	0.00147239	0.267163	0.0792072	3.66111	0.000251127	-0.0166056	0.11037	-0.598879	0.951329	0.317572	0.000598278	-1.53068	0.125848	-0.274434	0.011529	0.0166056	0.149769	0.598879	0.951329	0.173903	0.000598278	2.89902	0.00374337	-0.00497964	0.193952	-0.175381	0.985397	0.0770952	0.362826	0.48462
NA	Sobic.005G031500	EES07957	grey	NA	NA	Agnostic day 3, negative day 13	-0.193528	-0.15429	-0.0791521	0.472663	0.161122	0.683171	-1.47451	0.140346	-0.072853	0.510166	0.193528	0.234646	0.0791521	0.472663	0.0316791	0.683171	1.91141	0.0559516	-0.0560203	-0.217327	-0.217	0.83674	0.0470567	0.258174	-1.93729	0.0527103	0.0560535	0.612548	0.0560203	0.147222	0.217	0.83674	0.181423	0.258174	1.55799	0.119236	0.0328798	0.247197	0.201189	0.903784	0.0233929	0.295318	2.00268
XP_002455126	Sobic.003G055600	EES00246	midnightblue	similar to Putative uncharacterized protein P0701D05.25	mini-chromosome maintenance complex-binding protein	Agnostic day 3, negative day 13	0.0265026	-0.243361	-0.115631	0.922387	0.0257032	0.550301	-1.58956	0.111935	0.225247	0.0393948	-0.0265026	0.0264703	0.115631	0.922387	0.811097	0.550301	0.429607	0.667481	0.103585	0.329298	-0.336583	0.702639	0.00222346	0.0742078	0.962107	0.335996	0.0427503	0.699409	-0.103585	-0.339632	0.336583	0.702639	0.00157416	0.0742078	-1.02294	0.306336	-0.518921	-0.080149	-0.138966	0.03943	0.468613	0.47218	-2.08139
XP_021311127	Sobic.003G094800	EES00407	grey	similar to Putative uncharacterized protein	pectin acetylesterase 5	early negative, late agnostic	-0.508798	-0.265709	-0.282031	0.0441474	0.0145715	0.138272	-3.5051	0.000456432	-0.0311123	0.778753	0.508798	0.308778	0.282031	0.0441474	0.0042662	0.138272	3.75058	0.000176427	-0.320548	-0.00233761	-0.51776	0.226107	0.983163	0.00401816	-2.4498	0.0142934	-0.260552	0.0166785	0.320548	0.239984	0.51776	0.226107	0.027894	0.00401816	3.71721	0.000201438	0.091211	0.0563315	-0.320632	0.736909	0.610784	0.0899214	-0.504648
XP_021303047	Sobic.001G012500	KXG37118	salmon	similar to Glutathione S-transferase 1	glutathione S-transferase 1-like	early negative, late agnostic	-0.21949	-0.213646	-0.383148	0.414057	0.0510149	0.040209	-2.82767	0.00468875	0.0946058	0.391994	0.21949	0.127431	0.383148	0.414057	0.248032	0.040209	2.3631	0.018123	0.142676	0.0583351	-0.220284	0.59811	0.598133	0.250862	-0.0562011	0.955182	-0.218474	0.0458756	-0.142676	0.146187	0.220284	0.59811	0.184546	0.250862	1.13133	0.257917	-0.0546147	0.140871	-0.0151208	0.840787	0.201198	0.937947	0.57796
XP_021312153	Sobic.003G050100	KXG31745	black	similar to Putative polygalacturonase	polygalacturonase isoform X2	early negative, late agnostic	-0.66017	0.147026	0.0419498	0.0053829	0.18201	0.828938	-0.813117	0.416151	-0.141849	0.198057	0.66017	-0.0101666	-0.0419498	0.0053829	0.926869	0.828938	1.53425	0.124969	-0.47836	-0.168203	0.190686	0.0608854	0.12616	0.321764	-1.43385	0.151615	-0.244927	0.0247375	0.47836	0.377134	-0.190686	0.0608854	0.000405887	0.321764	2.6201	0.00879035	-0.228067	0.140899	0.346502	0.395577	0.201109	0.0655616	1.32446
XP_002436456	Sobic.010G033000	EER87823	turquoise	similar to Chloroplastic iron-superoxide dismutase precursor	superoxide dismutase [Fe] 2	early negative, late agnostic	-0.620741	-0.226181	-0.0169614	0.0102893	0.0385635	0.930411	-2.82299	0.00475777	-0.0355892	0.747911	0.620741	0.272041	0.0169614	0.0102893	0.0123025	0.930411	3.07868	0.0020792	-0.287955	-0.10689	-0.175656	0.279474	0.333164	0.362061	-1.73362	0.0829847	-0.301664	0.00529283	0.287955	0.372957	0.175656	0.279474	0.000475927	0.362061	3.22131	0.00127607	-0.0773093	0.0470152	-0.313076	0.775967	0.67107	0.0981933	-0.893214
XP_002440355	Sobic.009G251000	EES18769	turquoise	similar to Putative uncharacterized protein	protein PLASTID TRANSCRIPTIONALLY ACTIVE 14	early negative, late agnostic	-0.456253	-0.0725364	-0.29756	0.0756769	0.512011	0.116957	-2.36449	0.0180549	-0.123447	0.263252	0.456253	0.200423	0.29756	0.0756769	0.0675534	0.116957	3.04681	0.00231287	0.00227407	0.00106262	-0.4299	0.993331	0.992346	0.0199339	-1.36885	0.171045	-0.384107	0.00030968	-0.00227407	0.34967	0.4299	0.993331	0.00111281	0.0199339	3.28303	0.00102697	-0.373779	0.03454	-0.432498	0.153825	0.755106	0.0191181	-2.05681
XP_002466595	Sobic.001G121100	KXG37753	black	PF00892 - EamA-like transporter family (EamA) (1 of 60)	uncharacterized protein LOC8063402	early negative, late agnostic	-0.496635	0.0447458	-0.386063	0.0503601	0.686095	0.0385899	-2.16437	0.0304359	-0.103682	0.347961	0.496635	0.0580362	0.386063	0.0503601	0.600012	0.0385899	2.70223	0.0068877	-0.260958	-0.233996	-0.200991	0.328957	0.0321685	0.295803	-2.43483	0.0148989	-0.232086	0.0336429	0.260958	0.425472	0.200991	0.328957	5.47004e-05	0.295803	3.5638	0.000365521	0.0418793	0.126279	-0.231304	0.877614	0.252368	0.227325	0.047569
XP_002448757	Sobic.006G263700	EES13085	black	similar to H0403D02.12 protein	small glutamine-rich tetratricopeptide repeat-containing protein 2	early negative, late agnostic	-0.576166	-0.0875448	-0.527734	0.0194945	0.428442	0.00325934	-3.63851	0.00027422	-0.0339706	0.759019	0.576166	0.125697	0.527734	0.0194945	0.254578	0.00325934	3.8403	0.000122886	0.0727052	-0.40347	-0.0620623	0.78902	0.000141482	0.749103	-2.26561	0.0234753	-0.0540615	0.625256	-0.0727052	0.417667	0.0620623	0.78902	7.72111e-05	0.749103	2.35489	0.0185284	0.0115992	0.316296	0.0988855	0.965993	0.00337751	0.60981	2.03504
XP_002460370	Sobic.002G232200	EER96891	turquoise	similar to Putative uncharacterized protein	protein DETOXIFICATION 27	Agnostic day 3, negative day 13	-0.402757	0.193861	-0.0378884	0.121933	0.0772372	0.845291	-0.00948367	0.992433	-0.279687	0.00997763	0.402757	0.0801944	0.0378884	0.121933	0.46836	0.845291	1.45617	0.145344	-0.384609	0.133094	-0.567034	0.141311	0.227461	0.00133916	-2.10533	0.0352629	-0.246379	0.02387	0.384609	0.103415	0.567034	0.141311	0.349209	0.00133916	3.34792	0.000814211	-0.098761	-0.21471	-0.00525811	0.71594	0.0498434	0.978404	-1.3701
XP_002442770	Sobic.008G030000	OQU78678	lightcyan	PTHR30053:SF3 - ELONGATION FACTOR EF-P (1 of 1)	uncharacterized protein LOC8074861	early negative, late agnostic	-0.626368	-0.184483	-0.350871	0.00942916	0.0929713	0.0620116	-3.66366	0.000248638	0.00569113	0.959024	0.626368	0.186814	0.350871	0.00942916	0.0888421	0.0620116	3.67628	0.000236657	-0.246838	0.0352318	-0.126345	0.356718	0.75036	0.513701	-0.741275	0.458527	-0.309681	0.00414945	0.246838	0.250537	0.126345	0.356718	0.0215282	0.513701	2.26387	0.023582	0.0566182	0.219986	-0.138079	0.83502	0.0443574	0.47504	0.874766
XP_002463643	Sobic.001G037500	OQU90744	lightcyan	NA	protein PEP-RELATED DEVELOPMENT ARRESTED 1 homolog	early negative, late agnostic	-0.437816	-0.11731	-0.293204	0.0898723	0.287907	0.122673	-2.53664	0.0111921	-0.0966329	0.381882	0.437816	0.220069	0.293204	0.0898723	0.0442752	0.122673	3.09018	0.00200035	-0.2006	-0.257734	-0.159466	0.456312	0.017937	0.408642	-2.30037	0.0214271	-0.143555	0.19266	0.2006	0.366326	0.159466	0.456312	0.000610126	0.408642	2.93032	0.00338609	0.204344	0.238499	0.030333	0.447769	0.0289068	0.875876	1.81015
XP_002466662	Sobic.001G135100	EER93660	turquoise	similar to Magnesium transporter CorA-like family protein		smaller lesions	-0.590521	0.0989852	-0.496678	0.0160218	0.370347	0.0061306	-2.5811	0.00984852	-0.214278	0.050317	0.590521	0.113148	0.496678	0.0160218	0.305469	0.0061306	3.69441	0.000220401	-0.158542	-0.21177	-0.349052	0.55757	0.0531357	0.0634711	-2.56267	0.0103872	-0.339677	0.00157175	0.158542	0.5034	0.349052	0.55757	1.05684e-06	0.0634711	4.3341	1.46361e-05	0.30296	0.0726417	0.0197172	0.254036	0.511396	0.919138	1.11528
XP_021306785	Sobic.001G400700	KXG39552	red	PF00407 - Pathogenesis-related protein Bet v I family (Bet_v_1) (1 of 12)	pathogenesis-related protein 1-like	Agnostic day 3, negative day 13	0.295648	-0.269436	-0.300902	0.266247	0.013196	0.112707	-1.71751	0.0858861	0.0972193	0.378986	-0.295648	0.183024	0.300902	0.266247	0.0956307	0.112707	1.24099	0.21461	0.121466	0.310063	-0.0298443	0.654069	0.00410096	0.877861	1.85035	0.0642626	0.0923458	0.403454	-0.121466	-0.367347	0.0298443	0.654069	0.000587428	0.877861	-2.18881	0.0286105	-0.0627524	0.146733	0.405185	0.817412	0.182894	0.0292203	1.92649
XM_021453900	Sobic.002G142500	EER98556	lightcyan	similar to Putative uncharacterized protein	NA	early negative, late agnostic	-0.801483	0.132488	-0.0806989	0.00018929	0.229602	0.677307	-1.92806	0.0538472	-0.184321	0.0932638	0.801483	0.0479138	0.0806989	0.00018929	0.665156	0.677307	2.87552	0.00403366	0.194	-0.292307	0.0859384	0.471563	0.00697377	0.65758	-0.8912	0.372822	-0.0997503	0.366642	-0.194	0.357898	-0.0859384	0.471563	0.000830325	0.65758	1.27487	0.202355	0.166893	0.236708	0.136067	0.536722	0.030169	0.48156	2.03614
XP_002455784	Sobic.003G187000	EES00904	turquoise	similar to Glutathione S-transferase GST 27	probable glutathione S-transferase GSTU6	Agnostic day 3, negative day 13	-0.306794	0.275036	0.255919	0.247775	0.0113412	0.18025	1.57633	0.114951	-0.160511	0.144691	0.306794	-0.12493	-0.255919	0.247775	0.257513	0.18025	-0.756987	0.449057	-0.464274	0.0870432	-0.628234	0.0700384	0.431103	0.000263199	-2.84531	0.00443689	-0.246049	0.0240649	0.464274	0.145152	0.628234	0.0700384	0.187706	0.000263199	4.0658	4.78672e-05	0.00932635	-0.239393	-0.310589	0.972654	0.0282936	0.101038	-2.21978
XP_002454429	Sobic.004G269800	KXG30932	turquoise	similar to Gamma-tocopherol methyltransferase	probable tocopherol O-methyltransferase	early negative, late agnostic	-0.411821	0.047198	-0.505859	0.11298	0.669865	0.00511689	-2.37027	0.0177752	-0.16442	0.135032	0.411821	0.116836	0.505859	0.11298	0.289869	0.00511689	3.23085	0.00123424	-0.348985	-0.008944	-0.342487	0.185231	0.935644	0.0689618	-1.90444	0.0568535	-0.336806	0.0017321	0.348985	0.315625	0.342487	0.185231	0.00344945	0.0689618	3.56613	0.000362297	-0.33353	-0.0320042	-0.387402	0.206794	0.77258	0.0378638	-2.14276
XP_002456586	Sobic.003G345200	EES01706	blue	similar to Putative dual-specificity tyrosine-(Y)-phosphorylation regulated kinase TbPK4	myosin light chain kinase 2	Agnostic day 3, negative day 13	0.416814	-0.0465852	-0.0810321	0.10825	0.673907	0.676046	0.471421	0.63734	-0.102992	0.351196	-0.416814	0.152671	0.0810321	0.10825	0.165617	0.676046	0.0893201	0.928827	0.313021	0.101224	-0.0657288	0.23781	0.359567	0.734792	1.03325	0.301489	-0.265149	0.0147886	-0.313021	0.149642	0.0657288	0.23781	0.174272	0.734792	0.286052	0.774838	-0.440003	-0.0392783	0.588165	0.0880959	0.722788	0.000791886	0.798966
XP_002442905	Sobic.008G055800	EES16743	midnightblue	similar to Transcription factor MYB8	myb-related protein Zm38	early negative, late agnostic	-0.287669	-0.268136	-0.318517	0.279972	0.0136622	0.092182	-3.06645	0.0021662	0.112849	0.306757	0.287669	0.165878	0.318517	0.279972	0.131558	0.092182	2.50479	0.0122524	0.381799	0.206731	-0.183579	0.14449	0.0591914	0.340463	1.40834	0.159029	-0.238571	0.0288565	-0.381799	0.029066	0.183579	0.14449	0.792969	0.340463	-0.159718	0.873103	-0.125139	-0.0580995	-0.0620636	0.644242	0.599614	0.749097	-0.762281
NA	Sobic.003G431400	KXG34147	lightcyan	PF13365 - Trypsin-like peptidase domain (Trypsin_2) (1 of 34)	NA	early negative, late agnostic	-0.481399	-0.151879	-0.18896	0.059032	0.167849	0.326247	-2.50771	0.0121515	0.0159982	0.885155	0.481399	0.142369	0.18896	0.059032	0.1964	0.326247	2.4569	0.0140143	-0.506785	-0.0188212	-0.0520858	0.0451338	0.865066	0.788442	-1.46108	0.143993	-0.347348	0.00120702	0.506785	0.334265	0.0520858	0.0451338	0.00188618	0.788442	3.18008	0.00147233	0.098691	0.178127	0.499094	0.716133	0.104999	0.00584863	2.7995
XP_021321202	Sobic.007G012300	KXG24234	lightgreen	NA	uncharacterized protein LOC110437182	Agnostic day 3, negative day 13	0.29324	-0.0968983	0.030045	0.270345	0.38057	0.877046	0.234597	0.814522	0.106606	0.334459	-0.29324	-0.00655327	-0.030045	0.270345	0.952823	0.877046	-0.77705	0.437129	0.355046	0.264271	-0.668153	0.177195	0.0151343	7.46782e-05	-0.205076	0.837513	-0.0186275	0.866442	-0.355046	-0.224241	0.668153	0.177195	0.0403057	7.46782e-05	0.427677	0.668886	-0.448862	0.0337715	0.216852	0.0811575	0.760389	0.258508	-0.206313
XP_002442038	Sobic.008G081400	EES15876	skyblue	similar to Os12g0231000 protein	protein NRT1/ PTR FAMILY 4	Agnostic day 3, negative day 13	0.268742	-0.16009	-0.20345	0.314202	0.145762	0.289808	-0.868056	0.385363	0.0868171	0.432305	-0.268742	0.0793973	0.20345	0.314202	0.472807	0.289808	0.439798	0.660083	0.121763	0.296925	-0.446941	0.653272	0.00609303	0.0150694	0.422298	0.672808	-0.0360725	0.744604	-0.121763	-0.238125	0.446941	0.653272	0.0291667	0.0150694	-0.0910496	0.927453	-0.0418197	-0.261389	-0.155019	0.877787	0.0163198	0.422003	-1.95827
XP_002441676	Sobic.008G005900	EES15514	grey	similar to Nodulin-like family protein		Agnostic day 3, negative day 13	0.215623	0.218777	-0.115405	0.422534	0.0455686	0.551084	1.28805	0.19773	-0.15725	0.153139	-0.215623	-0.0695013	0.115405	0.422534	0.529869	0.551084	-0.489411	0.624551	0.434003	-0.00719702	-0.792147	0.0930306	0.948194	3.05614e-07	-2.26502	0.0235116	-0.219288	0.0450528	-0.434003	0.206752	0.792147	0.0930306	0.0591654	3.05614e-07	3.32412	0.000886967	-0.0735874	-0.258635	-0.294326	0.786515	0.0175262	0.121182	-2.45274
XP_002460017	Sobic.002G164900	EER96538	grey	similar to Putative uncharacterized protein	GDSL esterase/lipase CPRD49 isoform X1	early negative, late agnostic	-0.511873	-0.160395	0.124774	0.0426722	0.144987	0.518993	-1.6907	0.0908948	-0.162028	0.140883	0.511873	0.331105	-0.124774	0.0426722	0.00209495	0.518993	2.64367	0.00820137	-0.0552219	-0.127923	-0.29231	0.839038	0.246195	0.123871	-1.69517	0.090043	-0.288306	0.00782579	0.0552219	0.379963	0.29231	0.839038	0.000363957	0.123871	3.11403	0.00184553	-0.0791555	0.131786	-0.493324	0.770749	0.232101	0.00654113	-1.09966
XP_002468146	Sobic.001G429900	EER95144	salmon	similar to Os03g0261100 protein	probable phospholipase A2 homolog 2	early negative, late agnostic	-0.381147	-0.0398912	-0.274106	0.145234	0.718642	0.150178	-1.91969	0.0548977	-0.126282	0.252356	0.381147	0.169212	0.274106	0.145234	0.123868	0.150178	2.60427	0.00920691	-0.15581	-0.13124	-0.266965	0.564464	0.234059	0.161522	-1.85025	0.0642772	-0.275965	0.0110565	0.15581	0.371725	0.266965	0.564464	0.000498599	0.161522	3.20132	0.00136801	-0.586209	0.0206077	-0.015025	0.0170097	0.852396	0.93834	-1.38873
XP_021317217	Sobic.005G110400	KXG28331	black	similar to PPR986-12		early negative, late agnostic	-0.512145	-0.0485128	-0.197238	0.0425433	0.661225	0.3051	-2.07531	0.0379578	-0.162967	0.138564	0.512145	0.215271	0.197238	0.0425433	0.0492346	0.3051	2.96483	0.00302848	-0.258673	-0.06757	-0.281336	0.333364	0.541393	0.139288	-1.79299	0.0729751	-0.32788	0.0023293	0.258673	0.360994	0.281336	0.333364	0.00074216	0.139288	3.41557	0.000636496	0.402554	-0.00791772	-0.167301	0.122139	0.943015	0.385695	0.3737
NA	Sobic.002G247200	KXG35907	purple	PTHR12461:SF38 - LYSINE-SPECIFIC DEMETHYLASE 8 (1 of 2)	NA	early negative, late agnostic	-0.320444	-0.0743384	-0.421184	0.226266	0.501555	0.0228822	-2.45427	0.0141172	0.00260138	0.981264	0.320444	0.0749666	0.421184	0.226266	0.497937	0.0228822	2.45757	0.013988	0.494966	-0.223668	0.122791	0.0512611	0.0408325	0.525707	0.352953	0.724123	-0.0812604	0.462449	-0.494966	0.278361	-0.122791	0.0512611	0.010351	0.525707	-0.0476843	0.961968	0.0366646	0.366596	0.0392762	0.892765	0.000604039	0.839696	2.20727
XP_002451673	Sobic.004G067900	EES04649	grey	similar to Putative uncharacterized protein OJ1226_A12.5	uncharacterized protein LOC8079415	early negative, late agnostic	-0.0966184	-0.0534267	-0.23585	0.721872	0.629329	0.218066	-1.21008	0.226246	-0.263335	0.0155109	0.0966184	0.321795	0.23585	0.721872	0.0028364	0.218066	2.67485	0.00747624	0.0599318	-0.0457296	-0.106894	0.825499	0.679566	0.581014	-0.431535	0.666079	-0.242434	0.0262895	-0.0599318	0.263056	0.106894	0.825499	0.0156247	0.581014	1.60069	0.109446	-0.566543	0.0240634	0.131285	0.0221303	0.827996	0.497238	-0.865805
XP_021315939	Sobic.004G221500	OQU85350	red	similar to Putative uncharacterized protein	ubiquitin-like protein 5	Agnostic day 3, negative day 13	0.151551	-0.0026919	-0.142088	0.575287	0.980612	0.462187	-0.113312	0.909783	0.0104586	0.924775	-0.151551	-0.00775576	0.142088	0.575287	0.944179	0.462187	0.0586892	0.9532	-0.300763	0.344284	-0.0483045	0.257667	0.00134234	0.803492	1.06113	0.288631	-0.0379948	0.731498	0.300763	-0.279602	0.0483045	0.257667	0.010001	0.803492	-0.686306	0.49252	-0.577892	0.0176355	0.285468	0.0190485	0.873494	0.133327	-0.451147
XP_002453518	Sobic.004G087100	EES06494	red	similar to Putative uncharacterized protein	UDP-glycosyltransferase 73C1	Agnostic day 3, negative day 13	0.370644	-0.304103	-0.266918	0.157583	0.00491858	0.161598	-1.62174	0.10486	0.238295	0.0290482	-0.370644	0.0766913	0.266918	0.157583	0.488072	0.161598	0.381665	0.70271	-0.395047	0.357575	-0.369123	0.129926	0.000840027	0.0487733	-0.108841	0.913329	0.0341046	0.758097	0.395047	-0.357553	0.369123	0.129926	0.000840695	0.0487733	0.108973	0.913224	-0.471224	0.0469928	0.119377	0.065405	0.671218	0.537367	-0.499562
XP_002456583	Sobic.003G344600	EES01703	grey	similar to BAG domain containing protein-like	BAG family molecular chaperone regulator 4	early negative, late agnostic	0.0431504	-0.0253731	-0.523264	0.873926	0.818791	0.00358263	-1.78188	0.0747686	-0.152423	0.166312	-0.0431504	0.180466	0.523264	0.873926	0.100437	0.00358263	2.60315	0.00923719	0.313687	-0.0569001	0.0213779	0.23676	0.607181	0.912352	0.467621	0.640056	-0.222531	0.0418955	-0.313687	0.255085	-0.0213779	0.23676	0.0191941	0.912352	0.598301	0.549639	-0.198271	0.184185	0.17203	0.461665	0.0935086	0.372211	1.06127
NA	Sobic.002G188200	EER96679	purple	weakly similar to RING finger 1	NA	early negative, late agnostic	-0.213606	-0.130831	0.0142779	0.426993	0.235534	0.9414	-1.11377	0.26538	-0.140814	0.201384	0.213606	0.278815	-0.0142779	0.426993	0.0102217	0.9414	1.92314	0.0544623	-0.051471	-0.104647	0.149282	0.849852	0.343464	0.439585	-0.20919	0.8343	-0.266654	0.0142113	0.051471	0.338951	-0.149282	0.849852	0.00161102	0.439585	1.50511	0.132296	-0.0378961	0.20469	0.0444657	0.889184	0.0617996	0.818842	1.13706
XP_002452756	Sobic.004G281900	OQU85630	black	4.6.1.12 - 2-C-methyl-D-erythritol 2		Agnostic day 3, negative day 13	-0.583221	0.0369785	-0.254778	0.0177215	0.738417	0.182267	-2.02973	0.0423838	-0.185726	0.0907501	0.583221	0.149027	0.254778	0.0177215	0.176068	0.182267	3.00813	0.00262862	0.135458	0.258631	-0.0713091	0.616937	0.0175281	0.71318	1.46372	0.143272	-0.245253	0.0245407	-0.135458	-0.0122124	0.0713091	0.616937	0.912206	0.71318	-0.143993	0.885506	-0.00541429	0.135172	0.253321	0.984123	0.22022	0.184867	1.47623
XP_021318736	Sobic.006G276700	KXG27492	black	similar to Soluble inorganic pyrophosphatase	soluble inorganic pyrophosphatase	early negative, late agnostic	-0.503792	-0.0504594	-0.05919	0.0466309	0.648513	0.76037	-1.6394	0.10113	-0.00280532	0.979795	0.503792	0.0555037	0.05919	0.0466309	0.616045	0.76037	1.66584	0.0957445	-0.0311571	-0.148839	-0.263416	0.908805	0.176622	0.167382	-1.66063	0.0967884	-0.319507	0.0030513	0.0311571	0.427539	0.263416	0.908805	4.98575e-05	0.167382	3.26529	0.00109352	0.360456	0.0689208	-0.373223	0.170218	0.53332	0.0461325	-0.000290013
XP_021304989	Sobic.010G047700	KXG19354	greenyellow	PTHR12526:SF337 - STARCH SYNTHASE 2		early negative, late agnostic	-0.715177	0.113806	0.0350588	0.00184388	0.302648	0.856722	-1.23646	0.216288	-0.217727	0.046642	0.715177	0.101163	-0.0350588	0.00184388	0.359861	0.856722	2.36475	0.0180424	0.1298	-0.255823	-0.117808	0.631853	0.0188363	0.542765	-1.44094	0.149602	-0.242446	0.0262817	-0.1298	0.454855	0.117808	0.631853	1.38179e-05	0.542765	2.63908	0.00831324	-0.198016	0.0636666	-0.40523	0.462253	0.565051	0.0292007	-1.38985
XP_002448453	Sobic.006G202500	EES12781	darkorange	similar to Alternative oxidase	ubiquinol oxidase 2	Agnostic day 3, negative day 13	-0.169395	0.193222	0.0361167	0.530544	0.0782362	0.852445	0.761952	0.446088	-0.0907155	0.411842	0.169395	-0.110043	-0.0361167	0.530544	0.319019	0.852445	-0.316557	0.75158	-0.0738422	0.490919	-0.295801	0.785792	2.12597e-06	0.119241	1.73438	0.0828511	-0.0729659	0.509509	0.0738422	-0.381538	0.295801	0.785792	0.000342384	0.119241	-1.02642	0.304693	0.513372	-0.0107712	0.165202	0.0419665	0.922533	0.39177	1.66938
XP_002461916	Sobic.002G122700	EER98437	grey	similar to Putative uncharacterized protein P0030H06.126	uncharacterized protein LOC8057953	Agnostic day 3, negative day 13	0.219991	0.0959288	-0.20336	0.412965	0.385377	0.290027	0.367502	0.713245	-0.0778683	0.481401	-0.219991	-0.0214661	0.20336	0.412965	0.846321	0.290027	0.0233284	0.981388	0.16419	0.226449	0.141823	0.543432	0.0383275	0.46303	1.99108	0.0464725	-0.139485	0.205714	-0.16419	-0.0793875	-0.141823	0.543432	0.472862	0.46303	-1.20221	0.229282	0.0132742	-0.0181617	0.463356	0.961086	0.869751	0.0113588	1.43845
XP_002453375	Sobic.004G058500	EES06351	green	similar to LEM3 (Ligand-effect modulator 3)-like	ALA-interacting subunit 3	Agnostic day 3, negative day 13	-0.0116148	0.0117949	-0.332269	0.965947	0.915197	0.0782315	-0.999555	0.317526	0.0181078	0.870135	0.0116148	-0.0306044	0.332269	0.965947	0.782275	0.0782315	0.901169	0.367498	0.0700695	0.352675	0.0564264	0.796516	0.00100085	0.771257	2.24762	0.0246006	-0.00446334	0.967858	-0.0700695	-0.317872	-0.0564264	0.796516	0.00321366	0.771257	-2.04259	0.0410934	-0.277675	-0.0617766	0.500134	0.297754	0.576679	0.00573058	0.709049
XP_002448464	Sobic.006G204400	EES12792	turquoise	similar to Maltose excess protein 1-like		early negative, late agnostic	-0.514254	-0.0484393	-0.0807949	0.0415554	0.661707	0.676944	-1.72445	0.0846266	-0.085168	0.441133	0.514254	0.1366	0.0807949	0.0415554	0.215339	0.676944	2.18966	0.0285489	-0.0308906	-0.0541616	-0.341205	0.909582	0.624615	0.0700755	-1.41656	0.156611	-0.318383	0.00316217	0.0308906	0.340085	0.341205	0.909582	0.00155012	0.0700755	2.98486	0.00283705	0.00207382	-0.0135922	-0.459348	0.993918	0.902334	0.0121856	-1.55604
XP_002466406	Sobic.001G080100	EER93404	green	similar to Putative uncharacterized protein OSJNBa0002J24.5	uncharacterized protein LOC8083979	Agnostic day 3, positive day 13	-0.316334	-0.145127	-0.106086	0.232613	0.187782	0.583891	-1.79123	0.073257	0.00512657	0.963085	0.316334	0.146305	0.106086	0.232613	0.184187	0.583891	1.79752	0.0722535	-0.1509	0.236195	0.14938	0.576947	0.0305389	0.439281	1.38165	0.167079	-0.15442	0.160764	0.1509	-0.0746498	-0.14938	0.576947	0.49976	0.439281	-0.514035	0.607227	-0.627411	0.0286564	0.0503176	0.00927618	0.795822	0.795471	-1.29145
XP_021312077	Sobic.003G226200	KXG32926	purple	similar to Os01g0624000 protein	neutral ceramidase	early negative, late agnostic	-0.534276	-0.0171012	-0.206581	0.0330113	0.877296	0.282289	-2.00596	0.044861	0.108641	0.325259	0.534276	-0.0919018	0.206581	0.0330113	0.405728	0.282289	1.43471	0.151371	0.0805425	-0.0355673	0.174755	0.766835	0.748061	0.364568	0.518043	0.604428	-0.244397	0.0250608	-0.0805425	0.255571	-0.174755	0.766835	0.0189577	0.364568	0.662375	0.507731	-0.0278093	0.0684476	0.396607	0.918572	0.536141	0.0331648	1.55717
XP_002444452	Sobic.007G146700	EES13947	greenyellow	similar to Os08g0451200 protein	uncharacterized protein LOC8077879	early negative, late agnostic	-0.6196	-0.0348556	-0.033383	0.0104711	0.752939	0.863506	-1.84728	0.064707	-0.116547	0.291073	0.6196	0.154121	0.033383	0.0104711	0.161586	0.863506	2.47721	0.0132413	0.220925	-0.255545	-0.288256	0.410934	0.0189703	0.129412	-1.77104	0.0765544	-0.182039	0.0974594	-0.220925	0.399458	0.288256	0.410934	0.000167074	0.129412	2.61626	0.00888997	0.0813266	-0.0939371	-0.48128	0.764624	0.395365	0.00821278	-1.89044
NA	Sobic.008G125400	KXG23667	grey	NA	NA	Agnostic day 3, positive day 13	-0.186708	0.109863	-0.0478158	0.488701	0.319814	0.805442	0.0250271	0.980033	-0.0855752	0.438943	0.186708	-0.028225	0.0478158	0.488701	0.79883	0.805442	0.404076	0.686157	-0.185781	-0.224804	0.328812	0.490901	0.0397936	0.0815753	-0.577286	0.563746	0.0302741	0.784568	0.185781	0.177581	-0.328812	0.490901	0.106086	0.0815753	0.319923	0.749027	-0.412263	-0.254026	-0.268618	0.112555	0.0197168	0.158843	-3.13084
XP_002458256	Sobic.003G244000	EES03376	salmon	similar to Os01g0658700 protein	putative glucose-6-phosphate 1-epimerase	early negative, late agnostic	-0.200996	-0.0377138	-0.301825	0.455405	0.733409	0.111554	-1.57204	0.115942	-0.0791201	0.474359	0.200996	0.119295	0.301825	0.455405	0.279769	0.111554	2.00145	0.0453444	0.174087	-0.147842	-0.200436	0.519048	0.179572	0.297166	-1.00826	0.313329	-0.316925	0.00331131	-0.174087	0.424271	0.200436	0.519048	5.77111e-05	0.297166	2.59739	0.00939362	-0.347877	0.23163	-0.014654	0.186725	0.0340029	0.939859	0.405181
XP_002442834	Sobic.008G041700	EES16672	tan	similar to TLD family protein		Agnostic day 3, positive day 13	-0.250156	-0.108228	-0.153064	0.35008	0.327111	0.42795	-1.583	0.113421	0.121601	0.270513	0.250156	-0.00987501	0.153064	0.35008	0.928961	0.42795	0.963314	0.33539	0.154653	-0.387138	0.371037	0.567396	0.000274814	0.0475259	-0.62965	0.528924	-0.013511	0.902914	-0.154653	0.36574	-0.371037	0.567396	0.000623491	0.0475259	0.499304	0.617565	0.310143	0.337499	0.0320845	0.242384	0.00169212	0.868769	2.62555
XP_002458944	Sobic.003G393900	EES04064	grey	similar to Fructose-bisphosphate aldolase		Agnostic day 3, positive day 13	-0.0742353	-0.112127	0.00210475	0.784676	0.309883	0.991354	-0.743037	0.457459	0.0892064	0.419695	0.0742353	0.0269195	-0.00210475	0.784676	0.807952	0.991354	0.295121	0.767902	-0.0729911	0.270115	0.47754	0.788208	0.0129578	0.00880006	2.84955	0.00437815	-0.17418	0.113057	0.0729911	-0.0875767	-0.47754	0.788208	0.428273	0.00880006	-1.86046	0.0628209	-0.505801	-0.0634439	-0.189825	0.0456219	0.566416	0.323997	-2.11202
XP_002436760	Sobic.010G095000	EER88127	turquoise	similar to Putative fructokinase	probable fructokinase-6	early negative, late agnostic	-0.466304	-0.0407336	-0.1891	0.0686613	0.712956	0.325883	-1.87894	0.0602526	-0.0698515	0.527793	0.466304	0.113084	0.1891	0.0686613	0.305746	0.325883	2.25962	0.023845	-0.0329282	-0.233328	-0.460853	0.903643	0.032678	0.0118693	-2.8091	0.00496806	-0.244009	0.0252996	0.0329282	0.435747	0.460853	0.903643	3.42985e-05	0.0118693	4.00771	6.13096e-05	-0.0677143	0.113169	-0.379593	0.803228	0.305378	0.0422566	-0.751046
XP_002452643	Sobic.004G259432	OQU85514	midnightblue	NA	arabinogalactan peptide 23	early negative, late agnostic	-0.47631	-0.00149758	-0.349696	0.0621599	0.989213	0.0629509	-2.22256	0.0262453	-0.129699	0.239645	0.47631	0.132589	0.349696	0.0621599	0.229246	0.0629509	2.91203	0.00359089	-0.235532	0.0279912	0.33613	0.379859	0.800462	0.0746225	0.677007	0.498401	-0.236113	0.0305984	0.235532	0.189988	-0.33613	0.379859	0.0834549	0.0746225	0.474872	0.634878	-0.394784	0.25988	0.339075	0.130204	0.0169716	0.0719577	1.54791
XP_002446847	Sobic.006G158800	EES11175	grey	similar to OSJNBa0081C01.23 protein	(+)-neomenthol dehydrogenase isoform X2	Agnostic day 3, negative day 13	-0.271304	-0.388545	-0.447966	0.309432	0.000259876	0.0148115	-4.19157	2.77029e-05	0.313292	0.00371054	0.271304	0.0890686	0.447966	0.309432	0.420417	0.0148115	2.51449	0.0119205	0.404281	0.374949	-0.436761	0.120394	0.000441256	0.0178394	1.58232	0.113576	0.0985107	0.372657	-0.404281	-0.432207	0.436761	0.120394	4.03502e-05	0.0178394	-1.94013	0.052364	-0.212528	0.0856118	-0.0879033	0.429384	0.438747	0.650239	-0.281924
XP_002452482	Sobic.004G221400	EES05458	salmon	similar to Auxin response factor 8	auxin response factor 8	Agnostic day 3, positive day 13	0.199246	0.0156397	-0.219802	0.45942	0.887711	0.251927	-0.152314	0.878939	-0.152473	0.166171	-0.199246	0.137708	0.219802	0.45942	0.211606	0.251927	0.958644	0.337738	0.0154432	-0.289678	0.0953948	0.954733	0.00752373	0.622546	-1.23868	0.215462	-0.0175695	0.873963	-0.0154432	0.280477	-0.0953948	0.954733	0.0097607	0.622546	1.18633	0.235493	-0.472211	0.28556	-0.209643	0.0647658	0.00846211	0.275057	-0.210779
XP_002437712	Sobic.010G012001	EER89079	grey	PTHR34267:SF1 - AT0ZI1 PROTEIN (1 of 1)	uncharacterized protein LOC8066907 isoform X2	Agnostic day 3, positive day 13	0.180381	0.0654767	0.123039	0.503806	0.55402	0.524867	1.10779	0.267954	-0.117047	0.288995	-0.180381	0.0498992	-0.123039	0.503806	0.652161	0.524867	-0.503878	0.614347	-0.0180941	0.104354	0.00578085	0.946972	0.344826	0.976257	0.52582	0.599013	-0.233741	0.0323623	0.0180941	0.118113	-0.00578085	0.946972	0.284594	0.976257	0.642157	0.520771	0.160399	0.171402	-0.0831365	0.552904	0.119009	0.668102	1.00458
XP_002438935	Sobic.010G246600	EER90302	grey	similar to Xyloglucan endo-transglycosylase homolog	xyloglucan endotransglucosylase/hydrolase protein 24	early negative, late agnostic	0.184357	0.103377	-0.438378	0.494289	0.349387	0.0173732	-0.465396	0.641648	-0.269883	0.0130387	-0.184357	0.164738	0.438378	0.494289	0.13427	0.0173732	1.87699	0.0605192	0.422902	-0.0668367	-0.2842	0.102672	0.5458	0.135137	-0.251939	0.801088	-0.380152	0.000361314	-0.422902	0.408043	0.2842	0.102672	0.000116751	0.135137	2.16713	0.0302251	-0.309996	0.154135	-0.0225866	0.242619	0.161548	0.907417	0.0520918
XP_021316950	Sobic.005G103500	KXG28254	grey	PTHR11695//PTHR11695:SF499 - ALCOHOL DEHYDROGENASE RELATED (1 of 2)	alcohol dehydrogenase 1	Agnostic day 3, positive day 13	0.133054	-0.081834	-0.252834	0.623259	0.459285	0.185742	-0.914967	0.360209	0.0222872	0.840519	-0.133054	0.0629033	0.252834	0.623259	0.569734	0.185742	0.815471	0.414803	-0.159029	0.299655	0.264768	0.556344	0.00561997	0.165131	2.08343	0.0372121	0.00712118	0.94874	0.159029	-0.280047	-0.264768	0.556344	0.00987834	0.165131	-1.97151	0.0486657	-0.034852	-0.0729696	-0.116856	0.89804	0.509487	0.546056	-0.809669
XP_021304747	Sobic.010G150200	KXG20066	greenyellow	NA	uncharacterized protein LOC8073064	early negative, late agnostic	-0.443332	-0.0422272	-0.246867	0.0854409	0.702914	0.196692	-2.0062	0.0448348	-0.163582	0.137061	0.443332	0.209332	0.246867	0.0854409	0.0559992	0.196692	2.89613	0.00377791	0.205794	-0.354324	-0.00295173	0.444485	0.000943861	0.987876	-1.49424	0.135112	-0.0226614	0.837877	-0.205794	0.344139	0.00295173	0.444485	0.00134907	0.987876	1.4336	0.151687	-0.405129	0.103205	-0.480922	0.119544	0.350196	0.00826753	-1.95946
XP_002438585	Sobic.010G170300	EER89952	darkred	similar to Os09g0511600 protein	beta-glucosidase 31	early negative, late agnostic	-0.300784	-0.132896	-0.373658	0.257633	0.228158	0.0458595	-2.54744	0.0108518	-0.0648845	0.557617	0.300784	0.204265	0.373658	0.257633	0.0623533	0.0458595	2.93166	0.00337151	0.171264	-0.124147	0.110528	0.525951	0.260533	0.568147	0.0541783	0.956793	-0.258069	0.0177835	-0.171264	0.348913	-0.110528	0.525951	0.00114276	0.568147	1.19752	0.231105	0.0516634	0.171366	0.19432	0.849297	0.119087	0.312455	1.60702
XP_021315493	Sobic.004G323700	KXG31241	tan	similar to Os02g0787500 protein	E3 ubiquitin-protein ligase At1g63170-like	Agnostic day 3, positive day 13	-0.235758	0.297566	0.0384002	0.379391	0.00597884	0.843227	1.20044	0.22997	-0.120034	0.276778	0.235758	-0.189338	-0.0384002	0.379391	0.0845358	0.843227	-0.598175	0.549723	0.000473643	-0.302243	0.449027	0.998611	0.00520178	0.0145483	-0.179639	0.857436	-0.141883	0.197948	-0.000473643	0.40543	-0.449027	0.998611	0.000130341	0.0145483	0.797309	0.425271	0.386107	0.101389	0.0723365	0.139637	0.358779	0.709224	1.62898
XP_002440062	Sobic.009G194900	EES18492	greenyellow	similar to Putative uncharacterized protein	PLASMODESMATA CALLOSE-BINDING PROTEIN 1 isoform X1	early negative, late agnostic	-0.146547	-0.0166499	-0.532754	0.588111	0.88051	0.00292639	-2.18788	0.0286784	-0.0196517	0.859171	0.146547	0.0372319	0.532754	0.588111	0.73669	0.00292639	2.29557	0.0217007	0.150986	-0.241094	-0.0554868	0.576728	0.027157	0.774968	-1.12373	0.261126	-0.200404	0.0675793	-0.150986	0.403031	0.0554868	0.576728	0.000144094	0.774968	2.07173	0.0382903	-0.131126	0.34142	-0.363161	0.628346	0.00148109	0.0528252	0.433172
XP_002466575	Sobic.001G116200	EER93573	tan	similar to Expressed protein	pentatricopeptide repeat-containing protein At4g01570	early negative, late agnostic	-0.67627	-0.0276372	-0.337682	0.00402322	0.802934	0.0732084	-2.97513	0.00292869	0.0134318	0.903481	0.67627	0.0152786	0.337682	0.00402322	0.890288	0.0732084	2.91048	0.00360872	0.204433	-0.322803	-0.0813164	0.447567	0.00274606	0.674971	-1.54679	0.121914	0.0233474	0.83304	-0.204433	0.273365	0.0813164	0.447567	0.0118693	0.674971	1.26302	0.206581	-0.00436743	0.248344	0.00316455	0.987192	0.0227374	0.987001	1.32616
XP_002456640	Sobic.003G357600	EES01760	tan	similar to Laccase 1	laccase-7	Agnostic day 3, positive day 13	-0.185166	0.156218	0.0523186	0.492362	0.155889	0.787518	0.575896	0.564685	-0.149181	0.175617	0.185166	-0.0123534	-0.0523186	0.492362	0.911197	0.787518	0.182984	0.854811	-0.541087	-0.302213	0.380371	0.030433	0.00520638	0.0418015	-1.7379	0.0822287	-0.018648	0.866296	0.541087	0.292905	-0.380371	0.030433	0.00685369	0.0418015	1.6845	0.0920841	0.463482	0.220055	0.174521	0.0705813	0.0442895	0.365222	2.78245
XP_002458529	Sobic.003G304000	EES03649	grey	similar to Putative uncharacterized protein	protein NRT1/ PTR FAMILY 1	Agnostic day 3, positive day 13	-0.278614	0.0725568	0.166719	0.296055	0.511892	0.387375	0.266655	0.789735	-0.0462202	0.676319	0.278614	-0.0290421	-0.166719	0.296055	0.793135	0.387375	-0.0385295	0.969266	0.143974	-0.39073	0.441736	0.59475	0.000238167	0.0164374	-0.421098	0.673683	-0.0478823	0.665363	-0.143974	0.400397	-0.441736	0.59475	0.000160729	0.0164374	0.481011	0.630509	-0.114989	0.165592	0.36714	0.671524	0.132233	0.0500923	1.77962
XP_002455517	Sobic.003G144700	EES00637	grey	similar to Putative ER6 protein	universal stress protein PHOS34	Agnostic day 3, positive day 13	0.332545	0.220646	-0.237624	0.208222	0.0437073	0.214522	1.19286	0.232924	-0.169051	0.124233	-0.332545	-0.0595319	0.237624	0.208222	0.590632	0.214522	-0.331614	0.74018	-0.100357	0.245777	0.247563	0.71153	0.0242265	0.195393	1.85272	0.0639219	-0.271487	0.0124881	0.100357	0.0234696	-0.247563	0.71153	0.832178	0.195393	-0.418191	0.675807	-0.376466	-0.156221	-0.217486	0.150654	0.155881	0.257084	-2.34185
XP_021301983	Sobic.008G074400	EES16873	purple	similar to Glutathione S-transferase GST 18	glutathione S-transferase	early positive, late agnostic	-0.622519	-0.401092	-0.349294	0.0100112	0.000156176	0.0632755	-4.89066	1.005e-06	0.309792	0.00413531	0.622519	0.1057	0.349294	0.0100112	0.338603	0.0632755	3.22365	0.00126566	-0.0564837	0.356063	0.128183	0.835407	0.000886941	0.507544	2.21133	0.027013	0.158672	0.149412	0.0564837	-0.469887	-0.128183	0.835407	6.49825e-06	0.507544	-2.93048	0.00338436	0.256518	0.106362	0.37326	0.337549	0.335573	0.0461096	2.3016
XP_021317327	Sobic.005G159600	KXG28732	greenyellow	similar to Targeting protein for Xklp2 containing protein		Agnostic day 3, positive day 13	0.0879434	-0.126539	0.159824	0.746039	0.251387	0.407577	0.00896503	0.992847	0.0288621	0.794388	-0.0879434	0.102924	-0.159824	0.746039	0.351513	0.407577	-0.134078	0.893341	-0.0889449	-0.308444	0.285205	0.743237	0.00431008	0.133702	-0.979495	0.327335	0.0207193	0.851606	0.0889449	0.262656	-0.285205	0.743237	0.0157893	0.133702	0.718787	0.472272	0.143793	-0.136092	-0.387478	0.595217	0.217065	0.037823	-1.62964
XP_002467268	Sobic.001G252900	EER94266	grey	similar to Soluble inorganic pyrophosphatase		Agnostic day 3, positive day 13	-0.206971	0.0944779	0.182574	0.441825	0.392637	0.343158	0.595691	0.551382	-0.160008	0.145972	0.206971	0.0630278	-0.182574	0.441825	0.568969	0.343158	0.229685	0.818337	0.206971	0.0625716	0.182574	0.441825	0.571775	0.343158	1.33516	0.181825	-0.248746	0.0225116	-0.206971	0.169953	-0.182574	0.441825	0.122207	0.343158	-0.110352	0.91213	-0.463867	-0.143204	-0.182574	0.0703167	0.193763	0.343158	-2.39274
XP_021302792	Sobic.009G053400	KXG21374	grey	4.2.99.18 - DNA-(apurinic or apyrimidinic site) lyase / Phage-T4 UV endonuclease (1 of 13)	endonuclease 8-like 3	early negative, late agnostic	-0.575692	-0.0733728	-0.0488567	0.0196182	0.507144	0.80129	-1.94809	0.051404	0.147742	0.179869	0.575692	-0.0726658	0.0488567	0.0196182	0.511256	0.80129	1.18322	0.236721	-0.162576	-0.30231	0.250049	0.547454	0.00519132	0.190798	-1.21944	0.222676	-0.0866954	0.432953	0.162576	0.355112	-0.250049	0.547454	0.00091768	0.190798	1.52906	0.12625	0.558251	0.0633031	-0.190146	0.0246146	0.567279	0.323164	1.11551
XP_002444683	Sobic.007G190200	EES14178	black	similar to Putative diphosphonucleotide phosphatase	nucleotide pyrophosphatase/phosphodiesterase isoform X2	early negative, late agnostic	-0.331817	0.0571523	-0.467836	0.20928	0.605587	0.0104909	-1.96776	0.0490953	-0.146114	0.184766	0.331817	0.0879526	0.467836	0.20928	0.426285	0.0104909	2.72791	0.00637375	-0.167059	0.0226209	-0.234194	0.53631	0.838163	0.221409	-0.961885	0.336107	-0.32419	0.00262602	0.167059	0.275294	0.234194	0.53631	0.0112614	0.221409	2.55755	0.0105413	0.0952956	0.245688	-0.281977	0.725542	0.0242798	0.138351	0.648314
XP_021310042	Sobic.002G421200	KXG36967	blue	similar to IN2-1 protein		early negative, late agnostic	0.19044	0.0683852	-0.410064	0.479893	0.536514	0.0271523	-0.532498	0.594381	-0.0681349	0.538009	-0.19044	-0.00254893	0.410064	0.479893	0.981641	0.0271523	0.877257	0.380347	0.281387	-0.0429082	-0.0957544	0.291073	0.698352	0.621229	0.112104	0.910741	-0.271274	0.0125599	-0.281387	0.286808	0.0957544	0.291073	0.0081674	0.621229	1.20617	0.227752	0.287612	0.314674	0.171306	0.280072	0.00355383	0.374259	2.86132
XP_002448535	Sobic.006G216400	EES12863	grey	similar to H0818E11.4 protein	auxin-responsive protein SAUR71	early negative, late agnostic	-0.550269	0.0151723	0.352764	0.0272034	0.891046	0.0605207	-0.151569	0.879527	-0.262341	0.0159197	0.550269	0.249187	-0.352764	0.0272034	0.0222662	0.0605207	1.56169	0.11836	-0.436717	-0.259615	0.0147233	0.0907749	0.0170884	0.939575	-2.35627	0.0184594	-0.163389	0.137532	0.436717	0.386148	-0.0147233	0.0907749	0.000285784	0.939575	3.09641	0.00195876	-0.141578	-0.0138185	-0.421892	0.60096	0.900716	0.02263	-1.73014
XP_002441571	Sobic.009G243500	EES20001	greenyellow	similar to Putative uncharacterized protein	polygalacturonase At1g48100	early negative, late agnostic	-0.484281	0.0632277	-0.238585	0.0573131	0.567742	0.212618	-1.54064	0.123404	-0.109192	0.322797	0.484281	0.0443115	0.238585	0.0573131	0.688985	0.212618	2.10346	0.0354253	0.306187	-0.24677	0.0452355	0.248759	0.0236412	0.815758	-0.498177	0.618359	-0.126484	0.251593	-0.306187	0.340733	-0.0452355	0.248759	0.00151628	0.815758	1.03642	0.300007	0.182689	0.0818185	-0.36875	0.498271	0.45937	0.0490192	-0.333077
XP_002444268	Sobic.007G116600	OQU80369	turquoise	similar to Putative uncharacterized protein	phosphoglucan phosphatase LSF1	early negative, late agnostic	-0.801712	-0.0991186	-0.314278	0.000187891	0.369699	0.09684	-3.87935	0.000104735	-0.100901	0.361111	0.801712	0.205393	0.314278	0.000187891	0.0608908	0.09684	4.44876	8.6369e-06	-0.0238125	-0.193797	-0.531067	0.930246	0.077337	0.00303487	-2.85251	0.00433749	-0.260507	0.0166981	0.0238125	0.414721	0.531067	0.930246	8.77476e-05	0.00303487	4.13351	3.57267e-05	0.113501	-0.105771	-0.520107	0.675558	0.338277	0.00382723	-2.03827
XP_002436724	Sobic.010G087400	EER88091	black	similar to Putative auxin-independent growth promoter	uncharacterized protein At1g04910	early negative, late agnostic	-0.717391	0.109645	-0.383785	0.00175731	0.320782	0.0398505	-2.587	0.00968145	-0.124355	0.259726	0.717391	0.0111795	0.383785	0.00175731	0.919606	0.0398505	3.22101	0.00127742	0.162905	-0.242791	-0.0802078	0.546633	0.0260622	0.679167	-1.18127	0.237496	-0.181073	0.0992803	-0.162905	0.386933	0.0802078	0.546633	0.000277045	0.679167	2.02012	0.0433706	-0.0523404	0.183226	0.11143	0.847343	0.0952593	0.564972	1.19138
XP_002454390	Sobic.004G261200	EES07366	grey	similar to Putative uncharacterized protein	uncharacterized protein LOC8071783	early negative, late agnostic	-0.535093	-0.0271601	-0.152734	0.0326939	0.806269	0.428957	-1.89406	0.0582165	-0.0560393	0.612638	0.535093	0.0849622	0.152734	0.0326939	0.442241	0.428957	2.1973	0.0279991	0.169944	-0.00651417	0.052033	0.529192	0.953104	0.788651	0.492901	0.622082	-0.361084	0.00073973	-0.169944	0.33557	-0.052033	0.529192	0.00180557	0.788651	1.29814	0.19424	-0.500732	0.0310695	-0.180241	0.0481993	0.77905	0.349467	-1.57295
XP_002449042	Sobic.005G047300	EES08030	grey	similar to Tub family		Agnostic day 3, positive day 13	-0.331412	0.156495	-0.0186633	0.20987	0.155146	0.923447	0.0249423	0.980101	-0.0525856	0.634742	0.331412	-0.110227	0.0186633	0.20987	0.318206	0.923447	0.221384	0.824794	0.0179275	-0.329355	0.115977	0.947459	0.00221935	0.5491	-1.40033	0.161414	-0.0808587	0.464671	-0.0179275	0.374472	-0.115977	0.947459	0.000449339	0.5491	1.66963	0.0949923	0.281053	0.241937	-0.22772	0.291672	0.0266084	0.234811	1.21904
NA	Sobic.006G033260	OQU81253	grey	NA	NA	Agnostic day 3, positive day 13	0.374688	-0.11277	0.00869323	0.152748	0.3071	0.964302	0.284835	0.775771	0.00437489	0.968495	-0.374688	0.11329	-0.00869323	0.152748	0.304861	0.964302	-0.282081	0.777881	-0.374688	0.299919	-0.0111467	0.152748	0.00557597	0.954236	0.733454	0.463282	-0.115647	0.29484	0.374688	-0.168216	0.0111467	0.152748	0.126129	0.954236	-0.0036064	0.997123	-0.0464527	0.202046	-0.196662	0.864358	0.0653154	0.306543	0.372863
XP_002464177	Sobic.001G157100	EER91175	salmon	similar to NPH3 family protein	BTB/POZ domain-containing protein At1g30440	Agnostic day 3, positive day 13	0.29871	-0.279918	-0.174038	0.26109	0.00991381	0.366571	-1.36548	0.172103	0.190556	0.0825196	-0.29871	0.0996744	0.174038	0.26109	0.367008	0.366571	0.384751	0.700422	-0.0188233	-0.216609	-0.231804	0.944838	0.0478078	0.226294	-1.89964	0.0574801	0.0412297	0.709615	0.0188233	0.160099	0.231804	0.944838	0.14574	0.226294	1.59323	0.111108	-0.056848	0.139507	-0.636794	0.834359	0.205639	0.000203892	-1.64707
XP_002439882	Sobic.009G155800	EES18312	blue	weakly similar to Putative uncharacterized protein	uncharacterized protein LOC8072509	Agnostic day 3, positive day 13	-0.220177	-0.0836652	-0.252849	0.412562	0.449264	0.185715	-1.69735	0.0896301	0.0132622	0.904694	0.220177	0.0739321	0.252849	0.412562	0.503903	0.185715	1.64615	0.0997334	-0.0558866	0.0674622	-0.101369	0.837125	0.542039	0.600817	-0.0727713	0.941988	-0.257028	0.0182649	0.0558866	0.173049	0.101369	0.837125	0.115451	0.600817	1.33993	0.180268	-0.528878	0.0720013	-0.232421	0.0351701	0.515136	0.225027	-1.60465
XP_002438720	Sobic.010G202100	EER90087	grey	similar to Putative uncharacterized protein	probable LRR receptor-like serine/threonine-protein kinase At4g37250	Agnostic day 3, positive day 13	0.399511	-0.0666886	0.177775	0.125255	0.546692	0.356207	1.10381	0.269677	-0.13245	0.229739	-0.399511	0.203414	-0.177775	0.125255	0.0634767	0.356207	-0.374466	0.708058	0.15185	0.0319792	0.0652115	0.574523	0.772753	0.736807	0.693752	0.487838	-0.222521	0.041905	-0.15185	0.17394	-0.0652115	0.574523	0.113561	0.736807	0.392218	0.694897	0.0576132	0.157302	-0.557646	0.832158	0.153001	0.0016727	-0.934353
XP_021312223	Sobic.003G150800	EES02882	black	similar to Preprotein translocase subunit secA		early negative, late agnostic	-0.585941	0.0108344	0.13042	0.0170727	0.92208	0.500103	-1.00038	0.317128	-0.056212	0.611542	0.585941	0.0454779	-0.13042	0.0170727	0.681235	0.500103	1.29495	0.195337	0.125281	-0.196245	-0.230459	0.643864	0.0735978	0.229077	-1.47143	0.141174	-0.21816	0.0461964	-0.125281	0.378299	0.230459	0.643864	0.00038812	0.229077	2.51313	0.0119666	-0.0359479	-0.0513623	-0.403462	0.894851	0.642651	0.0299804	-1.62979
XP_002459016	Sobic.003G410700	EES04136	greenyellow	similar to P0482D04.16 protein	probable glucuronosyltransferase Os01g0926600	early negative, late agnostic	-0.508284	-0.0214423	0.312211	0.0443981	0.846489	0.099176	-0.353772	0.72351	-0.154377	0.160884	0.508284	0.178337	-0.312211	0.0443981	0.104583	0.099176	1.1841	0.236375	-0.131564	-0.264055	-0.0836242	0.62719	0.0152207	0.666266	-1.95134	0.0510169	-0.174917	0.111516	0.131564	0.400725	0.0836242	0.62719	0.000158566	0.666266	2.75673	0.00583826	-0.258452	-0.0833756	-0.413426	0.333792	0.45084	0.0257981	-2.3274
NA	Sobic.006G240600	KXG27255	grey	NA	NA	Agnostic day 3, positive day 13	0.0278624	-0.102032	0.259062	0.918417	0.355725	0.174774	0.320212	0.748808	-0.0169284	0.878526	-0.0278624	0.123603	-0.259062	0.918417	0.262643	0.174774	-0.205979	0.836808	-0.104019	-0.00651463	0.0356948	0.701448	0.953101	0.85415	-0.152452	0.878831	0.239751	0.0280511	0.104019	-0.212914	-0.0356948	0.701448	0.0518337	0.85415	-1.01205	0.311516	-0.469096	0.110397	-0.259062	0.066799	0.317456	0.174774	-1.31515
XP_002465749	Sobic.001G481600	OQU93122	grey60	PTHR31190:SF21 - ETHYLENE-RESPONSIVE TRANSCRIPTION FACTOR 13 (1 of 2)	ethylene-responsive transcription factor RAP2-12	Agnostic day 3, positive day 13	0.0590821	-0.00818579	-0.227076	0.827938	0.941089	0.236175	-0.608328	0.54297	-0.0406617	0.713441	-0.0590821	0.0496219	0.227076	0.827938	0.65397	0.236175	0.825174	0.409273	-0.261745	0.272868	0.208477	0.327448	0.0120304	0.277797	1.5195	0.128637	0.0612759	0.579778	0.261745	-0.30503	-0.208477	0.327448	0.00478255	0.277797	-1.70299	0.0885705	-0.504669	-0.245367	-0.4213	0.0461883	0.0244721	0.0228408	-3.85747
NA	Sobic.010G208500	KXG20491	grey	NA	NA	Agnostic day 3, positive day 13	-0.323367	0.124687	0.18394	0.22182	0.258448	0.339496	0.488911	0.624905	-0.119174	0.28026	0.323367	-0.00975565	-0.18394	0.22182	0.929818	0.339496	0.115373	0.90815	-0.412859	-0.226033	0.0878242	0.111985	0.0386943	0.650533	-1.8868	0.0591867	-0.0952361	0.388833	0.412859	0.293277	-0.0878242	0.111985	0.00677993	0.650533	2.26398	0.0235754	0.168367	-0.0139574	-0.407922	0.533078	0.899723	0.0280451	-1.00511
XP_002445954	Sobic.007G220000	EES15449	grey	similar to POZ domain protein family-like	BTB/POZ domain-containing protein At1g55760	Agnostic day 3, positive day 13	0.00440188	0.432906	0.182095	0.987091	3.90816e-05	0.344449	2.98502	0.00283557	-0.307692	0.00441049	-0.00440188	-0.14103	-0.182095	0.987091	0.200685	0.344449	-1.30423	0.192156	0.278557	-0.278195	0.206639	0.296159	0.0103983	0.282151	-0.24675	0.805102	0.177326	0.106595	-0.278557	0.0920804	-0.206639	0.296159	0.404812	0.282151	-0.764281	0.4447	0.381083	-0.0248192	-0.437321	0.145307	0.822681	0.0176767	-0.669564
XP_021313429	Sobic.001G427600	EER92505	greenyellow	similar to Putative uncharacterized protein	uncharacterized protein LOC8054291	Agnostic day 3, positive day 13	0.422113	0.229158	0.117128	0.103384	0.0360122	0.545113	2.54541	0.0109151	-0.3073	0.00446355	-0.422113	0.0712467	-0.117128	0.103384	0.519561	0.545113	-0.952559	0.340814	0.227439	-0.268618	0.31767	0.396914	0.0134878	0.0930987	0.0475418	0.962081	0.166308	0.130547	-0.227439	0.0933958	-0.31767	0.396914	0.398105	0.0930987	-0.997518	0.318513	-0.274868	0.0922916	0.206813	0.302867	0.403731	0.281737	0.503955
XP_021305101	Sobic.010G054000	KXG19400	blue	similar to Putative uncharacterized protein	dehydrodolichyl diphosphate synthase 6	early negative, late agnostic	-0.140937	-0.0859895	-0.341281	0.602624	0.436723	0.0700095	-1.8238	0.0681821	-0.140333	0.202941	0.140937	0.231525	0.341281	0.602624	0.0340866	0.0700095	2.60592	0.00916289	0.0843641	0.0382932	-0.172824	0.756077	0.72947	0.369975	-0.140748	0.888069	-0.348652	0.00115325	-0.0843641	0.283318	0.172824	0.756077	0.00901499	0.369975	1.86393	0.0623319	-0.672136	-0.0389723	-0.193146	0.00434256	0.724862	0.315443	-2.55047
XP_021309425	Sobic.002G118700	KXG34986	salmon	similar to Cellulose synthase-7	probable cellulose synthase A catalytic subunit 3 [UDP-forming]	early negative, late agnostic	-0.0957449	-0.169983	-0.269116	0.724295	0.12214	0.158043	-1.9326	0.0532849	-0.0316556	0.774991	0.0957449	0.209408	0.269116	0.724295	0.0559078	0.158043	2.14645	0.0318371	0.158612	-0.200481	-0.0651014	0.557394	0.0674724	0.737235	-0.912552	0.361478	-0.283512	0.00896585	-0.158612	0.441823	0.0651014	0.557394	2.58394e-05	0.737235	2.33074	0.0197673	-0.533845	0.104248	-0.0785838	0.03318	0.345317	0.685331	-0.97567
XP_002455383	Sobic.003G115332	OQU86616	grey	NA	trinucleotide repeat-containing gene 18 protein	early negative, late agnostic	-0.627085	-0.106505	-0.210209	0.0093237	0.33492	0.273734	-2.79034	0.00526521	-0.111128	0.314242	0.627085	0.223434	0.210209	0.0093237	0.0410499	0.273734	3.41959	0.000627164	-0.239084	-0.197035	0.160998	0.372504	0.0724227	0.404096	-1.08321	0.278714	-0.236848	0.0300683	0.239084	0.396079	-0.160998	0.372504	0.000191876	0.404096	2.22997	0.0257492	-0.543645	0.0672108	0.212617	0.0295053	0.543549	0.268151	-0.316624
XP_002463164	Sobic.002G370100	KXG36663	salmon	similar to Os07g0606900 protein	heavy metal-associated isoprenylated plant protein 6	early negative, late agnostic	-0.132056	-0.13393	-0.539002	0.625889	0.224526	0.00255323	-2.79963	0.00511609	-0.0697705	0.528273	0.132056	0.210281	0.539002	0.625889	0.0548701	0.00255323	3.21122	0.00132174	0.104191	0.0823771	-0.29981	0.700973	0.4563	0.114083	-0.270378	0.786869	-0.264042	0.0152258	-0.104191	0.165837	0.29981	0.700973	0.131656	0.114083	1.57713	0.114765	-0.526002	0.079508	-0.0395375	0.0363628	0.472188	0.838643	-0.965002
XP_002463961	Sobic.001G108200	EER90959	green	similar to Putative uncharacterized protein	uncharacterized protein LOC8059977	Agnostic day 3, positive day 13	-0.124581	0.0934473	0.122832	0.645732	0.397844	0.525569	0.589819	0.555312	-0.0982269	0.374042	0.124581	0.00169086	-0.122832	0.645732	0.987821	0.525569	-0.0909951	0.927497	-0.326286	0.300429	0.405792	0.217435	0.00549188	0.0289562	2.18076	0.0292011	0.0139876	0.899507	0.326286	-0.287022	-0.405792	0.217435	0.00811791	0.0289562	-2.10405	0.0353744	-0.697208	-0.18766	-0.0478233	0.00268253	0.0873792	0.805412	-2.99826
XP_002453917	Sobic.004G162200	OQU85040	darkred	similar to Putative uncharacterized protein	heparan-alpha-glucosaminide N-acetyltransferase	early negative, late agnostic	-0.384004	0.0728303	-0.256346	0.141991	0.510298	0.179499	-1.27949	0.200723	-0.227373	0.0375248	0.384004	0.153677	0.256346	0.141991	0.162811	0.179499	2.4708	0.0134812	-0.0296689	-0.253596	0.166751	0.913145	0.019933	0.38728	-0.914545	0.36043	-0.0815566	0.460813	0.0296689	0.305951	-0.166751	0.913145	0.00465075	0.38728	1.21161	0.225663	-0.0095399	0.297058	0.288705	0.972028	0.00606923	0.128791	2.47217
XP_002446537	Sobic.006G092500	EES10865	brown	weakly similar to ARGOS	protein AUXIN-REGULATED GENE INVOLVED IN ORGAN SIZE	Agnostic day 3, positive day 13	0.441195	-0.0948763	-0.131259	0.0871391	0.390636	0.497325	0.129753	0.896762	0.224422	0.0401403	-0.441195	-0.127685	0.131259	0.0871391	0.247083	0.497325	-1.29849	0.194118	-0.203016	0.232739	0.15671	0.450791	0.0331326	0.416894	1.26879	0.204515	0.147408	0.180864	0.203016	-0.347025	-0.15671	0.450791	0.00122066	0.416894	-1.92218	0.0545834	0.175617	0.0384973	-0.422159	0.515323	0.728083	0.0225354	-0.766231
XP_021307602	Sobic.001G251600	KXG38556	black	similar to SET domain protein 123	histone-lysine N-methyltransferase ATXR4 isoform X3	early negative, late agnostic	-0.66584	0.120728	-0.209471	0.00486766	0.273993	0.275461	-1.73876	0.0820769	-0.172715	0.116167	0.66584	0.0484651	0.209471	0.00486766	0.661537	0.275461	2.62661	0.00862391	0.151026	-0.0833236	0.269389	0.576627	0.451124	0.157605	0.720743	0.471067	-0.300539	0.00547384	-0.151026	0.350417	-0.269389	0.576627	0.00108398	0.157605	0.75569	0.449835	0.073095	-0.130669	-0.324047	0.787913	0.236117	0.0863621	-1.53739
XP_002454347	Sobic.004G252400	EES07323	grey	similar to Os02g0728300 protein	ASC1-like protein 2	early positive, late agnostic	-0.430316	-0.113988	-0.281312	0.0961579	0.30187	0.139322	-2.46019	0.0138862	0.0130338	0.906327	0.430316	0.105814	0.281312	0.0961579	0.338083	0.139322	2.41693	0.0156518	0.560933	0.447486	0.00875828	0.0237888	1.97479e-05	0.964035	3.91391	9.08145e-05	0.0795768	0.471804	-0.560933	-0.48114	-0.00875828	0.0237888	3.6072e-06	0.964035	-4.13827	3.49934e-05	-0.269659	-0.00860217	0.36829	0.312491	0.938098	0.0493242	0.517056
XP_002456572	Sobic.003G342100	EES01692	tan	similar to Putative cinnamoyl-CoA reductase	cinnamoyl-CoA reductase 1	early negative, late agnostic	-0.699015	0.164885	-0.0222793	0.00258632	0.133917	0.908671	-1.06628	0.286295	-0.182204	0.0971507	0.699015	0.0119602	0.0222793	0.00258632	0.914013	0.908671	1.9988	0.04563	-0.513929	-0.337483	0.200643	0.0417064	0.00169303	0.296657	-2.45331	0.014155	-0.201934	0.0654674	0.513929	0.492418	-0.200643	0.0417064	1.95763e-06	0.296657	3.43619	0.000589965	-0.221992	0.00677259	0.382238	0.40862	0.951246	0.0407251	0.755767
XP_002456878	Sobic.003G409800	EES01998	greenyellow	similar to Putative uncharacterized protein	NAC domain-containing protein 83	Agnostic day 3, positive day 13	0.153448	0.174062	-0.0257118	0.570455	0.113303	0.894673	1.17635	0.239453	-0.114729	0.298715	-0.153448	-0.065784	0.0257118	0.570455	0.552157	0.894673	-0.601397	0.547575	-0.259761	-0.216756	0.102064	0.331262	0.0476537	0.598311	-1.41854	0.156034	-0.0728058	0.51044	0.259761	0.264332	-0.102064	0.331262	0.0151101	0.598311	1.68262	0.0924496	-0.575996	-0.00239184	-0.227984	0.0195387	0.982772	0.234255	-2.12679
XP_002465976	Sobic.001G529700	EER92974	darkgreen	similar to Putative serine protease	subtilisin-like protease SBT1	Agnostic day 3, positive day 13	0.279539	-0.0533126	-0.0887452	0.294389	0.630062	0.647103	0.0744555	0.940648	-0.0044575	0.9679	-0.279539	0.0601508	0.0887452	0.294389	0.586769	0.647103	-0.0385885	0.969218	-0.0559755	-0.10062	0.0661002	0.836869	0.362457	0.733348	-0.450298	0.652496	0.298541	0.00580895	0.0559755	-0.180676	-0.0661002	0.836869	0.100037	0.733348	-1.03262	0.30178	0.239671	0.401034	0.272252	0.371296	0.000156547	0.153066	3.58723
XP_021316501	Sobic.005G033700	KXG27722	grey	PTHR22814:SF33 - HEAVY METAL TRANSPORT/DETOXIFICATION DOMAIN-CONTAINING PROTEIN (1 of 7)	heavy metal-associated isoprenylated plant protein 33	Agnostic day 3, positive day 13	-0.00016188	0.0960689	0.00648167	0.999525	0.38468	0.97338	0.52291	0.601037	-0.204274	0.0623422	0.00016188	0.106086	-0.00648167	0.999525	0.336834	0.97338	0.53763	0.590832	0.304691	-0.278182	0.117859	0.251197	0.0104022	0.542589	-0.45871	0.646442	0.00240274	0.982694	-0.304691	0.251751	-0.117859	0.251197	0.0208825	0.542589	0.310079	0.756501	0.677244	0.162068	0.320305	0.00395087	0.140783	0.0902684	3.63087
XP_002461889	Sobic.002G116000	EER98410	greenyellow	similar to Granule bound starch synthase IIa	granule-bound starch synthase 1b	early negative, late agnostic	-0.523008	0.0380058	-0.125006	0.0376371	0.731422	0.518209	-1.43216	0.152099	-0.208181	0.0573945	0.523008	0.170639	0.125006	0.0376371	0.120685	0.518209	2.53189	0.0113451	0.224847	-0.0218162	-0.355291	0.402463	0.843846	0.0585739	-0.734367	0.462725	-0.321446	0.00286823	-0.224847	0.313354	0.355291	0.402463	0.00370335	0.0585739	2.31557	0.0205818	-0.286514	0.0302598	-0.441294	0.281995	0.784666	0.0165581	-1.90002
XP_002444694	Sobic.007G192200	EES14189	turquoise	similar to Lipid transfer protein-like	non-specific lipid transfer protein GPI-anchored 1	early negative, late agnostic	-0.51441	0.28095	0.0791529	0.041483	0.00963303	0.683168	0.518836	0.603875	-0.20265	0.0644986	0.51441	-0.088534	-0.0791529	0.041483	0.423222	0.683168	0.526511	0.598533	-0.460558	-0.266635	-0.160248	0.0726114	0.0142185	0.40632	-2.98929	0.00279626	-0.0938551	0.395779	0.460558	0.329081	0.160248	0.0726114	0.00223937	0.40632	3.34773	0.000814767	-0.116712	-0.0676782	-0.442477	0.666866	0.540744	0.0162365	-2.03357
NA	Sobic.001G245900	EER94233	tan	similar to Expressed protein	NA	Agnostic day 3, positive day 13	-0.301655	0.226795	0.125323	0.256189	0.0380254	0.517141	0.91208	0.361727	-0.0572696	0.604846	0.301655	-0.178874	-0.125323	0.256189	0.103525	0.517141	-0.65073	0.51522	-0.353144	-0.414285	0.418041	0.179691	8.94129e-05	0.0240292	-1.76567	0.0774509	-0.0463382	0.675539	0.353144	0.42049	-0.418041	0.179691	6.82288e-05	0.0240292	1.80495	0.071082	0.530643	-0.0258655	-0.129158	0.0344527	0.815336	0.504293	0.751883
XP_002464289	Sobic.001G179900	KXG38096	salmon	PTHR14950:SF19 - ENDORIBONUCLEASE DICER HOMOLOG 2 (1 of 2)	endoribonuclease Dicer homolog 2a isoform X1	early negative, late agnostic	-0.0808752	-0.0808435	-0.309623	0.765896	0.464756	0.102159	-1.55906	0.118982	-0.136498	0.215684	0.0808752	0.222279	0.309623	0.765896	0.0421344	0.102159	2.31731	0.0204871	-0.0644667	-0.248051	-0.272936	0.812505	0.0229036	0.151996	-2.30402	0.0212213	-0.132201	0.230623	0.0644667	0.347121	0.272936	0.812505	0.00121661	0.151996	2.87301	0.00406583	-0.206791	0.0239349	-0.381727	0.442233	0.828901	0.0410174	-1.53434
XP_002462099	Sobic.002G152800	EER98620	turquoise	similar to Putative uncharacterized protein	30S ribosomal protein 2	smaller lesions	-0.367228	0.0573302	-0.0651782	0.161748	0.604463	0.736936	-0.727912	0.466667	-0.245672	0.0242894	0.367228	0.188343	0.0651782	0.161748	0.0862143	0.736936	2.02455	0.0429138	-0.26032	-0.0326924	-0.498647	0.330185	0.767826	0.00589986	-2.38909	0.0168899	-0.306537	0.00456859	0.26032	0.309673	0.498647	0.330185	0.00415049	0.00589986	3.89207	9.9391e-05	-0.170355	0.106316	-0.092663	0.528183	0.335782	0.632589	-0.0924782
XP_002465274	Sobic.001G372600	EER92272	turquoise	similar to Isoflavone reductase		early negative, late agnostic	-0.425201	0.0182385	-0.337524	0.10062	0.869205	0.0733516	-1.93933	0.0524615	-0.207042	0.0588024	0.425201	0.190122	0.337524	0.10062	0.083234	0.0733516	3.04092	0.0023586	0.240045	-0.123775	-0.375157	0.370527	0.261973	0.0449268	-1.30481	0.191958	-0.306805	0.00453142	-0.240045	0.393064	0.375157	0.370527	0.000216831	0.0449268	2.82623	0.00471001	0.270875	0.132988	-0.370526	0.310228	0.227834	0.0478564	0.132457
XP_021321906	Sobic.008G057100	EES15752	greenyellow	similar to Eukaryotic aspartyl protease family protein		early negative, late agnostic	-0.244694	-0.0815065	0.0658141	0.361045	0.461089	0.734461	-0.768892	0.441958	-0.204266	0.0623521	0.244694	0.291432	-0.0658141	0.361045	0.00715276	0.734461	1.91094	0.0560126	0.147814	-0.18849	-0.315962	0.584853	0.0859635	0.0949686	-1.65717	0.0974845	-0.228756	0.0363482	-0.147814	0.380892	0.315962	0.584853	0.00035108	0.0949686	2.75681	0.00583677	-0.240466	0.22485	-0.216995	0.369661	0.0397517	0.258185	0.00463658
XP_002467340	Sobic.001G265600	EER94338	magenta	similar to Aldose 1-epimerase family protein		early positive, late agnostic	-0.656672	-0.043006	-0.10275	0.00572188	0.697698	0.595839	-2.23431	0.0254629	0.0113829	0.918149	0.656672	0.0333905	0.10275	0.00572188	0.763012	0.595839	2.18396	0.0289651	-0.168157	0.290268	0.218884	0.533597	0.00739711	0.253961	1.86318	0.0624368	0.116557	0.291033	0.168157	-0.371379	-0.218884	0.533597	0.00050516	0.253961	-2.33979	0.0192946	0.2611	0.21297	0.23462	0.328686	0.051771	0.220545	2.42537
XP_002446305	Sobic.006G052300	EES10633	lightyellow	similar to OSIGBa0096P03.4 protein	uncharacterized protein LOC8070968	Agnostic day 3, positive day 13	-0.026412	0.136554	0.0315665	0.922652	0.215494	0.87087	0.756072	0.449606	-0.0335596	0.761848	0.026412	-0.108633	-0.0315665	0.922652	0.325296	0.87087	-0.607858	0.543282	-0.243275	-0.420334	0.164092	0.363926	6.86989e-05	0.395002	-2.38223	0.0172083	0.106412	0.335342	0.243275	0.28657	-0.164092	0.363926	0.00822296	0.395002	1.5809	0.113901	0.655169	-0.0116357	0.135175	0.00587271	0.916337	0.484465	2.04147
XP_002454406	Sobic.004G264500	EES07382	pink	similar to Putative uncharacterized protein	protein MIZU-KUSSEI 1	Agnostic day 3, positive day 13	0.0330696	0.121103	0.0121807	0.903231	0.272492	0.949996	0.744274	0.456711	-0.134221	0.223513	-0.0330696	0.00918586	-0.0121807	0.903231	0.933907	0.949996	-0.0599822	0.95217	0.23704	-0.288071	0.000425942	0.376727	0.00787855	0.99825	-1.02667	0.304578	-0.0634149	0.566593	-0.23704	0.320861	-0.000425942	0.376727	0.00292244	0.99825	1.21564	0.224123	0.0797641	-0.22935	-0.474434	0.769031	0.0358527	0.00931426	-2.59544
XP_021321947	Sobic.008G070350	OQU78908	blue	similar to Phosphoribosylamine-glycine ligase		Agnostic day 3, positive day 13	0.397919	0.0155241	0.00330792	0.126908	0.888536	0.986413	1.00093	0.31686	-0.0919439	0.405512	-0.397919	0.0766801	-0.00330792	0.126908	0.488137	0.986413	-0.518081	0.604402	-0.140037	0.240582	0.14526	0.604967	0.0274952	0.452147	1.41731	0.156393	-0.175943	0.109401	0.140037	-0.0590072	-0.14526	0.604967	0.593915	0.452147	-0.443224	0.657603	-0.301789	-0.224649	-0.366222	0.255968	0.0399344	0.0507126	-3.01992
XP_002468447	Sobic.001G492800	EER95445	salmon	similar to Os03g0167400 protein	uncharacterized protein LOC8059834	early negative, late agnostic	-0.17522	-0.103276	-0.337949	0.516288	0.349861	0.072968	-1.97966	0.0477415	-0.0756171	0.494204	0.17522	0.18419	0.337949	0.516288	0.0935	0.072968	2.41188	0.0158707	-0.406649	-0.173326	0.157842	0.11803	0.11486	0.413493	-1.37024	0.170613	-0.293914	0.00665532	0.406649	0.42653	-0.157842	0.11803	5.21699e-05	0.413493	2.83701	0.00455388	-0.440722	0.0316685	-0.457799	0.0875177	0.774902	0.0125181	-2.34002
XP_002465654	Sobic.001G459900	EER92652	purple	similar to Leucine-rich repeat resistance protein		early negative, late agnostic	-0.237179	0.0829229	-0.423836	0.37644	0.453311	0.0219494	-1.44486	0.148498	-0.131168	0.23432	0.237179	0.045954	0.423836	0.37644	0.678081	0.0219494	2.11981	0.0340221	0.327807	-0.134921	0.111417	0.215172	0.221084	0.565019	0.361212	0.717941	-0.277489	0.010603	-0.327807	0.376477	-0.111417	0.215172	0.000416232	0.565019	0.999146	0.317724	-0.166396	0.212118	0.100818	0.537953	0.052737	0.602806	1.06673
NA	Sobic.010G079850	OQU76037	tan	NA	NA	Agnostic day 3, positive day 13	-0.177832	0.221782	0.116835	0.509954	0.0426074	0.546128	1.14292	0.25307	-0.142361	0.196425	0.177832	-0.0876798	-0.116835	0.509954	0.427727	0.546128	-0.423405	0.672	0.144005	-0.287143	0.494777	0.594668	0.00808984	0.00636053	0.395711	0.692318	0.137579	0.212037	-0.144005	0.136533	-0.494777	0.594668	0.215567	0.00636053	-1.22207	0.221683	0.402119	0.0143488	0.0723542	0.12258	0.896927	0.709156	1.21311
XP_021310923	Sobic.003G047300	EES02368	grey	similar to Putative uncharacterized protein OSJNBa0029B02.16	coleoptile phototropism protein 1	Agnostic day 3, positive day 13	0.0635099	-0.00887712	0.292459	0.815243	0.936124	0.123672	0.994728	0.319868	0.0800562	0.469129	-0.0635099	-0.0716089	-0.292459	0.815243	0.517435	0.123672	-1.41616	0.156728	0.176178	0.230438	-0.0559695	0.513961	0.0349601	0.773061	1.4433	0.148935	-0.207724	0.057956	-0.176178	-0.0207348	0.0559695	0.513961	0.851496	0.773061	-0.324936	0.74523	0.0833805	-0.23882	-0.354178	0.758842	0.0286854	0.0594252	-2.20326
XP_002459373	Sobic.002G041100	KXG34440	darkgrey	PTHR11751//PTHR11751:SF400 - SUBGROUP I AMINOTRANSFERASE RELATED (1 of 3)	nicotianamine aminotransferase A	Agnostic day 3, positive day 13	-0.0583417	0.232929	0.0712886	0.830065	0.0329854	0.71326	1.3286	0.183979	-0.0881409	0.425292	0.0583417	-0.154089	-0.0712886	0.830065	0.161674	0.71326	-0.900119	0.368057	0.0103284	0.22182	0.283748	0.969717	0.0425714	0.135786	2.07688	0.0378127	-0.0152817	0.890265	-0.0103284	-0.188543	-0.283748	0.969717	0.0858745	0.135786	-1.89523	0.0580613	-0.237071	-0.238691	0.0624716	0.376663	0.0287737	0.747501	-1.60686
XP_002455240	Sobic.003G082600	EES00360	black	similar to Os01g0135700 protein	probable calcium-binding protein CML16	early negative, late agnostic	-0.526109	0.115089	0.106983	0.0363182	0.297194	0.580694	-0.336642	0.736387	-0.195333	0.0749737	0.526109	0.0772004	-0.106983	0.0363182	0.485181	0.580694	1.34544	0.178484	-0.360985	0.178461	0.086512	0.169546	0.104338	0.655433	0.386688	0.698987	-0.24304	0.0259045	0.360985	0.0589529	-0.086512	0.169546	0.594255	0.655433	0.864997	0.38704	-0.271611	0.198513	0.480031	0.308864	0.0702648	0.00840515	2.01904
NA	Sobic.007G018200	OQU79793	grey	PF00076//PF07145 - RNA recognition motif. (a.k.a. RRM		Agnostic day 3, positive day 13	-0.0715236	-0.0924532	0.320347	0.792378	0.402905	0.0902238	0.356587	0.721401	0.0236261	0.831076	0.0715236	0.0726352	-0.320347	0.792378	0.511434	0.0902238	-0.460912	0.644861	-0.0976636	-0.157187	0.292922	0.718976	0.153305	0.12305	-0.13504	0.89258	0.351505	0.00104317	0.0976636	-0.177387	-0.292922	0.718976	0.106474	0.12305	-1.63094	0.102902	0.499247	0.0663923	-0.229095	0.0489745	0.548479	0.231921	0.832386
XP_021305239	Sobic.010G102800	KXG19708	pink	similar to Potassium outward rectifying channel	potassium channel KOR1 isoform X1	Agnostic day 3, positive day 13	0.270645	-0.000690787	0.0235274	0.310655	0.995024	0.903579	0.666582	0.505039	-0.115499	0.295465	-0.270645	0.117401	-0.0235274	0.310655	0.287529	0.903579	-0.0535624	0.957284	-0.496888	-0.299282	-0.00113241	0.0502249	0.00568265	0.995348	-2.79517	0.00518723	0.172535	0.116553	0.496888	0.115703	0.00113241	0.0502249	0.294604	0.995348	1.78872	0.0736595	0.495231	0.104067	-0.146557	0.0511175	0.346164	0.448074	1.27613
XP_002468022	Sobic.001G404000	EER95020	grey	similar to Glycosyl hydrolases family 17 protein		Agnostic day 3, positive day 13	-0.129145	0.129367	0.132566	0.63359	0.24086	0.493015	0.79966	0.423908	-0.142348	0.196467	0.129145	0.00877023	-0.132566	0.63359	0.936891	0.493015	-0.0736474	0.941291	0.179251	-0.265751	0.0330206	0.506528	0.0145552	0.864974	-0.932997	0.350821	0.118277	0.28392	-0.179251	0.134625	-0.0330206	0.506528	0.222111	0.864974	0.217581	0.827756	0.374444	-0.237425	-0.365651	0.153036	0.0296583	0.0511015	-1.56538
XP_002446409	Sobic.006G068800	EES10737	grey	similar to H0717B12.6 protein	uncharacterized protein LOC8072964	early positive, late agnostic	-0.276666	-0.0857436	-0.380457	0.299586	0.43804	0.0417512	-2.26482	0.0235236	-0.0179402	0.871326	0.276666	0.107623	0.380457	0.299586	0.32984	0.0417512	2.38029	0.0172988	-0.207644	0.380261	-0.138075	0.44031	0.000359778	0.475053	1.22109	0.222051	0.0905704	0.412593	0.207644	-0.429809	0.138075	0.44031	4.50017e-05	0.475053	-1.5311	0.125744	0.219088	-0.144172	0.380555	0.414935	0.190737	0.0416942	0.924173
XP_002458808	Sobic.003G365100	EES03928	lightcyan	similar to Chromosome chr8 scaffold_23		early negative, late agnostic	-0.428878	-0.141682	-0.238797	0.0973982	0.198591	0.2122	-2.46676	0.0136342	0.0424453	0.701451	0.428878	0.105008	0.238797	0.0973982	0.341793	0.2122	2.27204	0.023084	-0.345983	0.0979446	0.0284228	0.189299	0.375423	0.883639	-0.180569	0.856706	-0.247776	0.0230599	0.345983	0.136777	-0.0284228	0.189299	0.214739	0.883639	1.41388	0.157397	0.475196	0.050689	-0.0286454	0.0628604	0.64702	0.882733	1.29561
XP_002468337	Sobic.001G469600	EER95335	turquoise	similar to Mannitol transporter		early negative, late agnostic	-0.401965	0.00972079	-0.163031	0.122738	0.930068	0.398109	-1.36292	0.172909	-0.169091	0.124141	0.401965	0.160674	0.163031	0.122738	0.144279	0.398109	2.26111	0.0237527	-0.0676756	-0.123517	-0.462126	0.803339	0.262977	0.0116074	-2.29553	0.0217028	-0.326854	0.00240861	0.0676756	0.41113	0.462126	0.803339	0.000102385	0.0116074	3.93099	8.4596e-05	-0.282248	-0.0996483	-0.482343	0.289537	0.367134	0.0080521	-2.72754
XP_002442477	Sobic.008G157000	EES16315	pink	similar to Auxin-responsive protein IAA31	auxin-responsive protein IAA31	Agnostic day 3, positive day 13	0.26871	0.160803	-0.123039	0.314262	0.143952	0.524866	1.07215	0.283651	-0.129178	0.241553	-0.26871	-0.0373473	0.123039	0.314262	0.735904	0.524866	-0.419442	0.674893	0.0747292	-0.188281	-0.0591773	0.783275	0.0863184	0.76042	-1.01225	0.311419	0.250851	0.0213594	-0.0747292	-0.0571181	0.0591773	0.783275	0.605803	0.76042	-0.282942	0.777221	0.738447	-0.155638	-0.173301	0.00108736	0.157449	0.368636	0.700305
XP_021316323	Sobic.005G130400	KXG28505	darkgreen	4.2.3.104 - Alpha-humulene synthase / ZSS1 (1 of 12)	alpha-humulene synthase isoform X2	Agnostic day 3, positive day 13	0.466256	0.0687514	0.00901268	0.0686935	0.534329	0.962991	1.47857	0.139256	-0.016811	0.879363	-0.466256	-0.0547799	-0.00901268	0.0686935	0.62066	0.962991	-1.40524	0.159949	0.120313	-0.0525239	0.340636	0.657164	0.63514	0.0705745	1.05075	0.293372	0.345432	0.00129009	-0.120313	-0.267387	-0.340636	0.657164	0.0139373	0.0705745	-2.75836	0.00580913	0.0757143	0.270389	0.413444	0.780483	0.0128629	0.0257909	2.93282
XP_002441647	Sobic.009G260000	OQU78555	grey	similar to OSIGBa0092J07.5 protein	reticulon-like protein B12 isoform X2	Agnostic day 3, positive day 13	-0.34872	-0.132013	0.282725	0.185588	0.231291	0.137262	-0.608608	0.542784	0.176203	0.108867	0.34872	-0.0402095	-0.282725	0.185588	0.716492	0.137262	-0.29596	0.76726	-0.309248	-0.338101	0.110966	0.243817	0.00165804	0.566605	-2.19641	0.0280625	0.260879	0.0165373	0.309248	0.0704935	-0.110966	0.243817	0.523997	0.566605	0.725548	0.468116	0.579272	-0.0624337	-0.404308	0.0186977	0.572624	0.0296054	-0.184483
NA	Sobic.002G107400	KXG34911	grey	similar to Probable aldehyde oxidase 1	NA	early negative, late agnostic	0.504836	0.0378891	-0.144955	0.0461045	0.732216	0.453106	0.960846	0.33663	-0.0949127	0.390453	-0.504836	0.0563346	0.144955	0.0461045	0.610764	0.453106	-0.467825	0.63991	-0.297043	-0.031598	-0.56495	0.26389	0.775389	0.00140775	-2.7471	0.00601246	-0.344721	0.00132225	0.297043	0.34353	0.56495	0.26389	0.00137766	0.00140775	4.45399	8.429e-06	0.52573	0.253239	-0.250831	0.0364773	0.0201135	0.189369	1.84659
XP_021313459	Sobic.003G101000	EES00442	pink	similar to Putative PHO1-like protein	phosphate transporter PHO1-1	Agnostic day 3, positive day 13	-0.0475171	0.110514	-0.08585	0.861278	0.316937	0.657911	0.219241	0.826462	-0.0212641	0.84775	0.0475171	-0.0938734	0.08585	0.861278	0.395686	0.657911	-0.13132	0.895522	0.0360484	-0.299437	-0.118714	0.894558	0.00565639	0.539644	-1.8949	0.0581056	0.11778	0.285965	-0.0360484	0.16583	0.118714	0.894558	0.131672	0.539644	1.15498	0.248097	0.686429	0.00271448	-0.107757	0.00331811	0.980449	0.577946	1.5068
XP_021319370	Sobic.006G241400	EES12974	darkgreen	weakly similar to OSJNBb0059K02.4 protein	uncharacterized protein LOC8079583	Agnostic day 3, positive day 13	0.360173	0.0603986	0.0415048	0.170578	0.585226	0.830726	1.25534	0.209356	0.025712	0.816413	-0.360173	-0.0890191	-0.0415048	0.170578	0.420676	0.830726	-1.40582	0.159777	-0.231425	-0.231414	0.502281	0.388465	0.0341743	0.00549355	-0.0842867	0.932829	0.154523	0.160482	0.231425	0.0701919	-0.502281	0.388465	0.525779	0.00549355	-0.78032	0.435203	0.38778	0.316119	0.397379	0.137784	0.00339642	0.0327931	3.85685
XP_002444315	Sobic.007G123500	EES13810	darkorange	similar to Chromosome chr18 scaffold_1		early positive, late agnostic	-0.751912	0.0234369	-0.201828	0.000781205	0.832409	0.293754	-2.60266	0.00925049	-0.397766	0.000179096	0.751912	0.377371	0.201828	0.000781205	0.000402219	0.293754	4.80072	1.58093e-06	-0.156733	0.313053	0.204722	0.562131	0.00373821	0.28674	1.9751	0.0482564	0.115723	0.294524	0.156733	-0.391417	-0.204722	0.562131	0.000231697	0.28674	-2.44326	0.0145553	-0.0541685	0.0300623	0.420552	0.842073	0.786039	0.0231092	1.38517
XP_021305710	Sobic.010G050900	KXG19382	salmon	similar to Os06g0163300 protein	uncharacterized protein LOC110431232	early negative, late agnostic	0.0243342	-0.0965862	-0.339995	0.928721	0.382113	0.0711402	-1.51623	0.129462	-0.200005	0.0681389	-0.0243342	0.302867	0.339995	0.928721	0.00510516	0.0711402	2.64438	0.00818413	0.311793	-0.329003	-0.0699023	0.239755	0.00224516	0.718609	-1.2998	0.193668	-0.203489	0.0633768	-0.311793	0.486096	0.0699023	0.239755	2.76498e-06	0.718609	2.28911	0.0220732	-0.370378	0.219636	-0.252745	0.157905	0.0447054	0.185902	-0.447762
XP_002447176	Sobic.006G230500	EES11504	pink	similar to H0315F07.8 protein	uncharacterized protein LOC8068439	Agnostic day 3, positive day 13	0.170185	0.0928976	0.0716321	0.5286	0.400638	0.711936	1.0736	0.283	0.074864	0.498527	-0.170185	-0.172596	-0.0716321	0.5286	0.116421	0.711936	-1.498	0.134133	-0.412603	-0.116664	0.470186	0.112229	0.290589	0.0100583	-0.029591	0.976393	0.254603	0.0194303	0.412603	-0.125921	-0.470186	0.112229	0.253727	0.0100583	-1.24498	0.21314	-0.169896	-0.185313	-0.0483842	0.529311	0.091484	0.803174	-1.49604
XP_002465165	Sobic.001G346100	EER92163	magenta	similar to Os07g0618400 protein	protein STRUBBELIG-RECEPTOR FAMILY 7 isoform X1	Agnostic day 3, negative day 13	-0.580655	-0.264125	0.00689583	0.0183513	0.0151927	0.971679	-2.82693	0.0046996	0.0627554	0.570644	0.580655	0.212297	-0.00689583	0.0183513	0.0525329	0.971679	2.53959	0.0110984	-0.192548	0.348315	-0.475528	0.474953	0.00116695	0.00913044	-0.0722221	0.942425	-0.00661375	0.952388	0.192548	-0.311929	0.475528	0.474953	0.0038711	0.00913044	0.285758	0.775063	0.0153961	-0.203186	-0.434188	0.954871	0.0637802	0.0186024	-2.43915
XP_002454465	Sobic.004G279100	EES07440	green	PTHR24349:SF83 - CALCIUM-DEPENDENT PROTEIN KINASE 6 (1 of 2)	calcium-dependent protein kinase 5	early positive, late agnostic	-0.343667	0.106441	-0.256445	0.192476	0.335212	0.179325	-1.00219	0.31625	-0.25511	0.0191815	0.343667	0.146616	0.256445	0.192476	0.183245	0.179325	2.33289	0.019654	0.136575	0.291483	-0.0315374	0.614008	0.00714217	0.870988	1.77166	0.0764508	0.118947	0.281184	-0.136575	-0.37467	0.0315374	0.614008	0.000445968	0.870988	-2.26132	0.0237396	-0.430532	0.0152036	0.515336	0.0959731	0.890822	0.0042239	0.794498
XP_002463784	Sobic.001G067100	EER90782	lightgreen	similar to Ferredoxin--NADP reductase		constitutive lesion	0.425009	-0.0612834	0.183132	0.10079	0.579732	0.341661	1.21516	0.224304	0.0854988	0.439353	-0.425009	-0.0224054	-0.183132	0.10079	0.839684	0.341661	-1.65312	0.0983065	0.265475	0.28495	0.223585	0.320348	0.00860959	0.243649	2.802	0.00507861	0.180413	0.10054	-0.265475	-0.424816	-0.223585	0.320348	5.63277e-05	0.243649	-3.64108	0.000271494	0.441406	0.271013	0.286289	0.0869697	0.0126487	0.132166	3.36066
XP_021305108	Sobic.010G168800	KXG20194	purple	similar to Probable inositol oxygenase	probable inositol oxygenase	early negative, late agnostic	-0.263765	-0.100639	-0.120525	0.323592	0.362367	0.533433	-1.47487	0.140247	0.0329978	0.765719	0.263765	0.0717117	0.120525	0.323592	0.516832	0.533433	1.3225	0.186003	0.169384	-0.10343	0.144344	0.530572	0.349137	0.455033	0.262862	0.792657	-0.299975	0.00556658	-0.169384	0.368257	-0.144344	0.530572	0.000567848	0.455033	1.21463	0.224508	-0.473398	0.173756	0.184075	0.064003	0.113948	0.339138	0.365004
XP_002437384	Sobic.010G212700	EER88751	salmon	similar to Putative uncharacterized protein	tetraspanin-8	early negative, late agnostic	-0.24693	-0.0746822	0.163492	0.356534	0.499573	0.396757	-0.440945	0.659253	-0.12397	0.261216	0.24693	0.203191	-0.163492	0.356534	0.0637729	0.396757	1.12707	0.259712	0.230548	-0.103912	-0.342841	0.390316	0.346887	0.068657	-1.11	0.266999	-0.232225	0.0335334	-0.230548	0.306849	0.342841	0.390316	0.00452533	0.068657	2.22242	0.0262551	-0.5773	0.141653	-0.292564	0.0192007	0.198685	0.12353	-1.58082
XP_002447646	Sobic.006G044400	EES11974	grey	similar to OSIGBa0097I24.1 protein	serine carboxypeptidase 1 isoform X1	early negative, late agnostic	-0.0742714	-0.0134149	-0.156961	0.784574	0.903602	0.416138	-0.705689	0.480382	-0.0765868	0.488667	0.0742714	0.0913725	0.156961	0.784574	0.408449	0.416138	1.11459	0.265025	0.39691	-0.0198438	0.0516468	0.127962	0.857809	0.790185	0.95857	0.337776	-0.359037	0.000796843	-0.39691	0.345869	-0.0516468	0.127962	0.0012707	0.790185	0.823686	0.410118	-0.160789	0.14878	0.184529	0.551927	0.176796	0.337926	0.993273
XP_002444818	Sobic.007G218800	EES14313	grey	similar to Caffeoyl-CoA O-methyltransferase	tricin synthase 1	early negative, late agnostic	-0.353574	-0.0436991	0.168474	0.179125	0.693067	0.382324	-0.516581	0.605449	-0.0690032	0.532829	0.353574	0.115322	-0.168474	0.179125	0.296209	0.382324	0.893584	0.371545	-0.152463	-0.107264	0.0791636	0.572962	0.331468	0.683128	-0.656911	0.511238	-0.219534	0.0448065	0.152463	0.298324	-0.0791636	0.572962	0.00584629	0.683128	1.70254	0.0886535	0.046262	0.0996208	0.407088	0.86491	0.367267	0.0283992	1.91892
XP_002458970	Sobic.003G399000	EES04090	tan	similar to Putative uncharacterized protein	uncharacterized protein LOC8056160	early negative, late agnostic	-0.54345	-0.00445006	0.0864564	0.0295753	0.967954	0.655641	-1.07892	0.280623	-0.0955215	0.387407	0.54345	0.101143	-0.0864564	0.0295753	0.359953	0.655641	1.58626	0.11268	-0.0637663	-0.34175	0.257722	0.814509	0.0014645	0.177094	-1.20853	0.226844	-0.102959	0.35135	0.0637663	0.405961	-0.257722	0.814509	0.000127463	0.177094	1.59904	0.109812	0.297517	0.0766898	0.153606	0.263091	0.488081	0.426296	1.52898
XP_002464236	Sobic.001G168400	EER91234	tan	similar to Serine/threonine-protein kinase SAPK10	serine/threonine-protein kinase SAPK10	early negative, late agnostic	-0.718601	-0.171542	-0.268793	0.00171145	0.118704	0.158562	-3.68696	0.000226951	-0.0194005	0.860953	0.718601	0.198654	0.268793	0.00171145	0.070061	0.158562	3.83375	0.000126207	-0.262861	-0.341892	0.0368031	0.325313	0.00145738	0.849672	-2.33347	0.0196235	-0.121582	0.270587	0.262861	0.423092	-0.0368031	0.325313	6.08187e-05	0.849672	2.83128	0.00463617	0.268804	0.29593	-0.0988209	0.314087	0.00627389	0.610045	1.89273
NA	Sobic.001G198400	EER93963	black	similar to Putative uncharacterized protein	NA	early negative, late agnostic	-0.382976	0.0268551	-0.253999	0.143152	0.808403	0.183655	-1.51036	0.13095	-0.0747926	0.498937	0.382976	0.047526	0.253999	0.143152	0.667705	0.183655	1.89946	0.057504	-0.158479	-0.104468	0.269482	0.557729	0.344298	0.157456	-0.0645183	0.948558	-0.260631	0.0166442	0.158479	0.333288	-0.269482	0.557729	0.00194862	0.157456	1.32801	0.184174	-0.108942	0.194301	0.140565	0.687964	0.0765553	0.467046	1.21714
XP_021309826	Sobic.002G189700	EER96683	darkred	similar to Putative uncharacterized protein	nucleobase-ascorbate transporter 6-like	early negative, late agnostic	-0.598113	0.0340225	0.0249174	0.0143914	0.758662	0.897911	-1.2383	0.215604	-0.0251622	0.820271	0.598113	-0.0100932	-0.0249174	0.0143914	0.927396	0.897911	1.36347	0.172733	-0.0242687	-0.378441	-0.0757726	0.928913	0.000385991	0.696047	-2.36224	0.018165	-0.0816568	0.460261	0.0242687	0.42001	0.0757726	0.928913	6.96825e-05	0.696047	2.62085	0.00877113	0.143006	0.135088	-0.369518	0.597255	0.22051	0.0485137	-0.141934
XP_002464961	Sobic.001G303200	EER91959	turquoise	similar to Flavin-containing monooxygenase family protein		early negative, late agnostic	-0.411888	-0.084774	-0.574191	0.112916	0.443256	0.00112531	-3.35147	0.000803844	0.0069614	0.949888	0.411888	0.0814547	0.574191	0.112916	0.461375	0.00112531	3.33399	0.000856087	-0.448072	-0.0341173	-0.135538	0.08176	0.758011	0.483283	-1.62942	0.103223	-0.255869	0.0188143	0.448072	0.26472	0.135538	0.08176	0.0149567	0.483283	2.86874	0.00412116	-0.111847	0.144821	0.392293	0.68005	0.188726	0.0353047	1.76339
XP_002462607	Sobic.002G253900	EER99128	salmon	similar to Os09g0498800 protein	uncharacterized protein LOC8055894	early negative, late agnostic	0.08807	0.0267161	-0.448252	0.745685	0.809376	0.0147399	-1.11708	0.263961	-0.132159	0.230773	-0.08807	0.105624	0.448252	0.745685	0.338955	0.0147399	1.81107	0.0701301	0.469983	-0.149151	-0.0565604	0.0662157	0.175706	0.770728	0.146328	0.883663	-0.28358	0.00894865	-0.469983	0.395028	0.0565604	0.0662157	0.000200264	0.770728	1.25205	0.210552	-0.349595	-0.00164593	-0.43003	0.184411	0.988145	0.0198923	-2.17686
XP_021312180	Sobic.003G176100	OQU86948	grey	PF08137 - DVL family (DVL) (1 of 27)	uncharacterized protein LOC110433816	early negative, late agnostic	-0.746782	0.0202043	-0.294988	0.000888159	0.855253	0.120308	-2.89244	0.00382261	-0.0949843	0.390094	0.746782	0.0748663	0.294988	0.000888159	0.498513	0.120308	3.39023	0.000698339	-0.107233	-0.297146	-0.537468	0.692636	0.00605341	0.00264085	-3.63614	0.000276759	-0.00208236	0.985001	0.107233	0.273157	0.537468	0.692636	0.0119364	0.00264085	3.49961	0.000465945	-0.123883	0.195442	-0.0524102	0.647598	0.0748074	0.787154	0.608741
XP_002438104	Sobic.010G092400	EER89471	greenyellow	similar to Glycosyl transferase protein A-like	probable galacturonosyltransferase 9	early negative, late agnostic	-0.500305	-0.150874	0.0754666	0.0484213	0.170711	0.697217	-1.75554	0.0791666	-0.0895623	0.417835	0.500305	0.247961	-0.0754666	0.0484213	0.0229546	0.697217	2.28465	0.0223333	0.162975	-0.169472	0.0538692	0.546458	0.123285	0.781369	-0.377653	0.705689	-0.260574	0.0166689	-0.162975	0.392577	-0.0538692	0.546458	0.00022114	0.781369	1.65185	0.0985651	-0.20191	0.124699	-0.419753	0.453314	0.2584	0.0233985	-1.12908
XP_021311112	Sobic.003G327100	KXG33564	black	PTHR22763//PTHR22763:SF24 - RING ZINC FINGER PROTEIN (1 of 2)	probable E3 ubiquitin-protein ligase RHC1A	early negative, late agnostic	-0.625501	0.0469512	0.262872	0.00955784	0.671492	0.168292	-0.532379	0.594463	-0.0291472	0.792403	0.625501	-0.0195624	-0.262872	0.00955784	0.859805	0.168292	0.675739	0.499206	-0.189476	-0.36782	0.0838941	0.48216	0.000577175	0.665251	-2.17958	0.0292885	-0.152449	0.166239	0.189476	0.474939	-0.0838941	0.48216	5.00215e-06	0.665251	2.862	0.00420975	0.221709	-0.130165	-0.502678	0.409233	0.237946	0.00545056	-1.85602
XP_002439246	Sobic.009G036400	KXG21255	grey	PTHR12565//PTHR12565:SF146 - STEROL REGULATORY ELEMENT-BINDING PROTEIN (1 of 1)	transcription factor APG isoform X1	early negative, late agnostic	-0.466899	0.174921	-0.344372	0.0682614	0.111508	0.0673491	-1.24642	0.212611	-0.0961152	0.384449	0.466899	-0.0854845	0.344372	0.0682614	0.43943	0.0673491	1.72241	0.0849953	0.291367	-0.266414	0.0723283	0.273559	0.0143021	0.709256	-0.561712	0.574312	-0.0654702	0.554059	-0.291367	0.302968	-0.0723283	0.273559	0.00508976	0.709256	0.769708	0.441473	-0.191135	0.292533	0.164281	0.478262	0.00692821	0.394451	1.65472
XP_021315240	Sobic.004G331700	KXG31276	turquoise	similar to Aspartate aminotransferase	aspartate aminotransferase	early negative, late agnostic	-0.403992	0.126951	-0.117015	0.120684	0.249832	0.545504	-0.610815	0.541322	-0.298734	0.00577578	0.403992	0.169277	0.117015	0.120684	0.123724	0.545504	2.17174	0.0298756	-0.560822	0.0555957	-0.430011	0.0238226	0.615459	0.0198982	-2.45843	0.0139544	-0.371058	0.000511289	0.560822	0.287977	0.430011	0.0238226	0.00789974	0.0198982	4.2988	1.71729e-05	-0.160219	-0.180162	-0.25153	0.553356	0.101023	0.188098	-2.07256
XP_002450341	Sobic.005G048900	EES09329	grey	NA	uncharacterized protein LOC8073606	early negative, late agnostic	0.190127	-0.00835781	-0.287775	0.480629	0.939853	0.130082	-0.516332	0.605622	-0.217623	0.046749	-0.190127	0.228573	0.287775	0.480629	0.0365025	0.130082	1.68913	0.0911941	-0.11674	-0.209045	-0.399612	0.66679	0.056344	0.0317367	-2.63217	0.00848413	-0.29706	0.00606875	0.11674	0.462009	0.399612	0.66679	9.69251e-06	0.0317367	4.13625	3.53028e-05	0.368415	-0.0516126	-0.3634	0.160292	0.641029	0.0526577	-0.577343
XP_002444839	Sobic.007G225400	OQU81032	grey	similar to Putative uncharacterized protein	protein EXORDIUM-like 2	early negative, late agnostic	0.163128	-0.12077	-0.287624	0.546078	0.273824	0.130293	-1.16685	0.243273	-0.0800176	0.469344	-0.163128	0.206896	0.287624	0.546078	0.0589853	0.130293	1.62987	0.103129	0.080772	-0.0387786	-0.344325	0.766187	0.726175	0.0673891	-1.10494	0.269184	-0.229565	0.0356749	-0.080772	0.244963	0.344325	0.766187	0.0247157	0.0673891	2.20938	0.027148	-0.651011	0.168466	0.132003	0.00630647	0.125559	0.494869	-0.391052
XP_021308981	Sobic.002G175500	KXG35450	purple	similar to Putative serine carboxypeptidase	serine carboxypeptidase-like 17	early negative, late agnostic	-0.303693	0.0516159	0.0255729	0.252832	0.641008	0.895239	-0.330585	0.740958	-0.0450365	0.684164	0.303693	-0.00837981	-0.0255729	0.252832	0.939695	0.895239	0.556868	0.577618	0.324296	-0.232545	0.0413138	0.220418	0.0332834	0.831494	-0.387622	0.698295	-0.285759	0.00841443	-0.324296	0.473145	-0.0413138	0.220418	5.49184e-06	0.831494	1.83705	0.0662026	-0.154255	0.217695	0.153432	0.568407	0.0466748	0.426827	1.2847
XP_002447397	Sobic.006G001000	EES11725	darkred	similar to H0102C09.4 protein	3	early negative, late agnostic	-0.282521	0.00449363	-0.0573326	0.289051	0.96764	0.767683	-0.776071	0.437707	-0.111893	0.3109	0.282521	0.108347	0.0573326	0.289051	0.326579	0.767683	1.36825	0.171234	0.109381	-0.212294	-0.0375167	0.686767	0.0525365	0.846791	-1.0024	0.316149	-0.251305	0.0211177	-0.109381	0.423206	0.0375167	0.686767	6.05111e-05	0.846791	2.23634	0.0253296	-0.0247128	0.0345651	0.286778	0.927615	0.754934	0.131478	1.01254
XP_002459724	Sobic.002G110100	OQU88871	greenyellow	weakly similar to Chromosome chr6 scaffold_3		early negative, late agnostic	-0.382472	-0.0525843	-0.161732	0.143724	0.634751	0.40193	-1.63514	0.10202	-0.0524474	0.635634	0.382472	0.107871	0.161732	0.143724	0.328719	0.40193	1.92614	0.0540872	0.00163346	-0.21813	-0.282752	0.99521	0.0462273	0.137224	-2.02752	0.0426096	-0.202037	0.0653279	-0.00163346	0.383558	0.282752	0.99521	0.000316418	0.137224	2.98182	0.00286538	-0.269165	-0.0452942	-0.446919	0.313412	0.682453	0.015075	-2.27564
XP_002440680	Sobic.009G059500	EES19110	midnightblue	similar to P0028E10.8 protein	UDP-xylose transporter 3	early negative, late agnostic	-0.184286	0.0313273	-0.105598	0.494456	0.777264	0.585631	-0.556849	0.577631	-0.216924	0.0474767	0.184286	0.186443	0.105598	0.494456	0.089489	0.585631	1.70697	0.0878276	0.290156	-0.0401615	-0.113812	0.27565	0.716816	0.55663	0.0923385	0.926429	-0.294499	0.00654262	-0.290156	0.305502	0.113812	0.27565	0.00471465	0.55663	1.34745	0.177834	-0.429299	0.0228858	-0.354491	0.0970339	0.836294	0.0591851	-1.98367
XP_002447722	Sobic.006G057300	EES12050	black	similar to Os03g0439500 protein	protein SRG1	smaller lesions	-0.505032	0.139142	0.230856	0.0460063	0.206842	0.228253	0.2363	0.8132	-0.201211	0.066459	0.505032	0.0580322	-0.230856	0.0460063	0.600037	0.228253	0.799641	0.423919	-0.358414	-0.0461436	-0.360661	0.172829	0.676826	0.0546007	-2.18459	0.0289192	-0.276951	0.0107612	0.358414	0.294943	0.360661	0.172829	0.00645811	0.0546007	3.53238	0.000411844	-0.145731	0.106416	-0.178015	0.590213	0.335326	0.355548	-0.298399
NA	Sobic.003G010500	OQU86080	lightcyan	2.7.11.1 - Non-specific serine/threonine protein kinase / Threonine-specific protein kinase (1 of 1200)	NA	early negative, late agnostic	-0.472383	-0.0107419	0.275769	0.0646546	0.922743	0.147621	-0.315369	0.752482	0.0273857	0.804692	0.472383	-0.0164533	-0.275769	0.0646546	0.881911	0.147621	0.173179	0.862511	-0.0727781	-0.234852	0.116048	0.788813	0.0315258	0.548852	-1.05896	0.289616	-0.148183	0.178557	0.0727781	0.349661	-0.116048	0.788813	0.00111316	0.548852	1.71635	0.0860986	0.367746	-0.0118776	-0.229912	0.161111	0.914604	0.230215	0.0690643
XP_002468467	Sobic.001G496500	KXG40132	midnightblue	NA	uncharacterized protein LOC8082149	early negative, late agnostic	-0.310653	-0.0187245	0.21538	0.24157	0.865752	0.261834	-0.135506	0.892212	-0.0372446	0.736604	0.310653	0.0571701	-0.21538	0.24157	0.605474	0.261834	0.336819	0.736253	-0.164587	-0.0393861	-0.157493	0.542444	0.722059	0.41454	-1.04128	0.297746	-0.22066	0.043694	0.164587	0.237388	0.157493	0.542444	0.0296839	0.41454	2.10049	0.0356858	-0.590419	-0.00323117	-0.228997	0.0160445	0.976729	0.232126	-2.1816
XP_002462140	Sobic.002G160400	EER98661	greenyellow	similar to Glucose-1-phosphate adenylyltransferase	glucose-1-phosphate adenylyltransferase small subunit	early negative, late agnostic	-0.470053	-0.13056	-0.0780686	0.0661696	0.236515	0.687291	-2.02321	0.0430515	0.110766	0.31583	0.470053	0.02438	0.0780686	0.0661696	0.825769	0.687291	1.4642	0.14314	0.254584	-0.35334	0.0466879	0.341332	0.000977493	0.809948	-1.22802	0.21944	-0.265847	0.0145183	-0.254584	0.565238	-0.0466879	0.341332	2.12411e-08	0.809948	2.64611	0.00814238	-0.237622	0.041927	-0.417376	0.375522	0.704928	0.0242776	-1.63753
XP_002454894	Sobic.003G008800	KXG31498	grey	weakly similar to Os01g0228800 protein	uncharacterized protein LOC8081354	early negative, late agnostic	-0.113116	-0.0513818	0.0986375	0.676603	0.642524	0.610711	-0.217398	0.827899	-0.152265	0.166757	0.113116	0.207455	-0.0986375	0.676603	0.058289	0.610711	1.0491	0.294131	0.123522	-0.0763961	0.00698698	0.648563	0.489753	0.971305	-0.11102	0.9116	-0.295117	0.0064254	-0.123522	0.339143	-0.00698698	0.648563	0.00160052	0.971305	1.55701	0.119468	-0.523968	-0.00953008	-0.113262	0.0372246	0.931436	0.558553	-1.6479
XP_021307706	Sobic.001G039500	KXG37273	grey	similar to Protein kinase domain containing protein		early negative, late agnostic	0.00931419	0.206238	-0.128105	0.97269	0.0598129	0.507807	0.727614	0.46685	-0.196583	0.0730927	-0.00931419	-0.0166782	0.128105	0.97269	0.880308	0.507807	0.279111	0.780159	0.537064	-0.316809	-0.0263732	0.0319366	0.00332338	0.891979	-0.498275	0.61829	-0.197518	0.071711	-0.537064	0.469515	0.0263732	0.0319366	6.62361e-06	0.891979	1.4464	0.148064	-0.0415239	0.112757	-0.315819	0.878645	0.307155	0.0951273	-0.478715
XP_002456030	Sobic.003G233700	EES01150	turquoise	similar to SET domain containing protein		early negative, late agnostic	-0.337772	0.150596	-0.171534	0.200722	0.17151	0.373614	-0.485859	0.627067	-0.246332	0.0238979	0.337772	0.0916585	0.171534	0.200722	0.406978	0.373614	1.75978	0.0784452	0.208413	-0.0214737	-0.378861	0.438581	0.846267	0.0426881	-0.851556	0.394461	-0.266586	0.0142372	-0.208413	0.262961	0.378861	0.438581	0.0156636	0.0426881	2.14714	0.0317824	0.387273	-0.00511473	-0.256389	0.138343	0.963171	0.179423	0.0691911
XP_002460444	Sobic.002G245500	EER96965	midnightblue	similar to Putative transparent testa	zinc finger protein WIP2	early negative, late agnostic	0.0352109	0.16663	-0.0791041	0.896995	0.129794	0.683354	0.717648	0.472974	-0.0302486	0.784745	-0.0352109	-0.14337	0.0791041	0.896995	0.193239	0.683354	-0.593046	0.55315	-0.0126198	-0.117023	-0.140016	0.963003	0.289095	0.468805	-1.06472	0.287004	-0.263515	0.0154378	0.0126198	0.347382	0.140016	0.963003	0.00120557	0.468805	2.3451	0.0190222	-0.669015	0.201781	-0.075554	0.00459681	0.0656771	0.696883	-0.905032
NA	Sobic.004G056300	EES06347	lightcyan	PF01464 - Transglycosylase SLT domain (SLT) (1 of 1)	NA	early negative, late agnostic	-0.666784	0.0632486	-0.184724	0.00478585	0.567613	0.337406	-1.96834	0.0490289	-0.1836	0.0945738	0.666784	0.119458	0.184724	0.00478585	0.279106	0.337406	2.92699	0.00342256	-0.0870589	-0.254594	-0.130374	0.748516	0.0194349	0.500255	-1.94289	0.0520296	-0.195642	0.0745049	0.0870589	0.411008	0.130374	0.748516	0.000102924	0.500255	2.86567	0.00416123	0.256155	0.0449127	-0.374001	0.338257	0.684986	0.0456448	-0.37827
XP_002437208	Sobic.010G177100	EER88575	salmon	weakly similar to Chromosome chr1 scaffold_46		early negative, late agnostic	-0.0834021	0.118931	-0.292636	0.758781	0.281251	0.123434	-0.460186	0.645383	-0.215628	0.0488513	0.0834021	0.0936927	0.292636	0.758781	0.396601	0.123434	1.57621	0.114978	0.281014	-0.139516	0.02139	0.291742	0.205612	0.912303	-0.0461741	0.963172	-0.260409	0.0167404	-0.281014	0.36508	-0.02139	0.291742	0.0006389	0.912303	1.31296	0.189195	-0.400408	0.0936888	-0.399291	0.124331	0.39662	0.0318867	-1.69339
XP_002437380	Sobic.010G212200	EER88747	purple	similar to Probable GDP-L-fucose synthase 1	probable GDP-L-fucose synthase 1	early positive, late agnostic	-0.548846	0.0558985	0.0300935	0.0276859	0.613533	0.876849	-0.949427	0.342403	0.0652836	0.555191	0.548846	-0.124298	-0.0300935	0.0276859	0.259947	0.876849	0.588752	0.556028	0.193268	0.270653	0.202848	0.473271	0.012772	0.291269	2.49109	0.0127353	0.00773652	0.944317	-0.193268	-0.254133	-0.202848	0.473271	0.0196635	0.291269	-2.39833	0.0164698	-0.591695	0.0128199	0.148684	0.0157606	0.907858	0.441443	-0.953143
XP_002440245	Sobic.009G231600	EES18675	darkred	similar to Putative uncharacterized protein OSJNBb0053D02.2	NAC domain-containing protein 73	early negative, late agnostic	-0.606585	-0.0202922	0.0629591	0.0127285	0.854631	0.745595	-1.43671	0.1508	-0.0773454	0.484359	0.606585	0.0993174	-0.0629591	0.0127285	0.368735	0.745595	1.85157	0.0640879	0.107547	-0.185771	-0.189807	0.691777	0.0906702	0.324043	-1.32583	0.184896	-0.30243	0.00517264	-0.107547	0.445665	0.189807	0.691777	2.15423e-05	0.324043	2.84891	0.00438696	-0.287284	0.0451329	-0.382338	0.280646	0.683523	0.0406685	-1.61084
XP_002447971	Sobic.006G108200	OQU81715	turquoise	NA	uncharacterized protein LOC8073441 isoform X2	early negative, late agnostic	-0.415282	0.154522	-0.271959	0.109685	0.160486	0.153526	-0.977334	0.328404	-0.32931	0.00222263	0.415282	0.171387	0.271959	0.109685	0.119041	0.153526	2.69668	0.0070034	-0.225728	-0.0248066	-0.413784	0.400572	0.82277	0.025657	-1.9464	0.0516069	-0.253253	0.0201064	0.225728	0.253833	0.413784	0.400572	0.0198138	0.025657	3.17341	0.00150661	0.203974	0.0539888	-0.383852	0.448611	0.625722	0.0398129	-0.484273
XP_002461948	Sobic.002G128000	EER98469	greenyellow	similar to Putative uncharacterized protein OSJNBa0059G06.14	probable carbohydrate esterase At4g34215	early negative, late agnostic	-0.0993187	-0.0621846	-0.108975	0.714398	0.57416	0.57363	-0.86902	0.384836	-0.0932857	0.398664	0.0993187	0.159148	0.108975	0.714398	0.148179	0.57363	1.38267	0.166766	-0.064734	-0.160898	-0.114916	0.811741	0.143712	0.552786	-1.33488	0.181914	-0.226451	0.0383258	0.064734	0.3536	0.114916	0.811741	0.0009685	0.552786	2.41838	0.0155897	-0.22825	0.24192	-0.111841	0.395189	0.0266194	0.563528	0.451517
XP_002460398	Sobic.002G237000	KXG35845	greenyellow	PF02469 - Fasciclin domain (Fasciclin) (1 of 27)	fasciclin-like arabinogalactan protein 1	early negative, late agnostic	0.0157903	-0.117597	-0.161879	0.953716	0.286719	0.401494	-1.0735	0.283045	-0.072102	0.514547	-0.0157903	0.195587	0.161879	0.953716	0.0745877	0.401494	1.49174	0.135768	0.072483	-0.114767	-0.346177	0.789651	0.298555	0.0658316	-1.5291	0.12624	-0.339104	0.00160268	-0.072483	0.414326	0.346177	0.789651	8.92573e-05	0.0658316	3.2311	0.00123315	-0.126762	0.0487123	-0.415455	0.639918	0.659917	0.0250078	-1.347
XP_002441416	Sobic.009G206000	EES19846	grey	similar to Putative uncharacterized protein	anthocyanidin 5	early negative, late agnostic	-0.0618591	0.113735	-0.188788	0.819971	0.302951	0.326697	-0.109836	0.912539	-0.262433	0.0158813	0.0618591	0.1464	0.188788	0.819971	0.183899	0.326697	1.47798	0.139413	-0.484717	0.0177421	-0.343313	0.0570564	0.872735	0.0682516	-2.12382	0.0336855	-0.337018	0.00171981	0.484717	0.291457	0.343313	0.0570564	0.00714751	0.0682516	3.78585	0.000153184	-0.0607841	-0.0581447	-0.184617	0.823054	0.599329	0.337691	-0.996078
XP_002452534	Sobic.004G231400	EES05510	cyan	similar to Adenosine 5'-phosphosulfate reductase 3	5'-adenylylsulfate reductase-like 3	early positive, late agnostic	-0.595914	-0.126746	-0.00190673	0.0148497	0.250606	0.992168	-2.15558	0.0311167	0.0799091	0.469949	0.595914	0.0515714	0.00190673	0.0148497	0.641296	0.992168	1.75921	0.0785416	-0.407733	0.154173	0.0924939	0.116959	0.161445	0.633213	0.155642	0.876315	0.222798	0.0416436	0.407733	-0.344126	-0.0924939	0.116959	0.00134969	0.633213	-1.2188	0.222921	0.0100822	0.256674	-0.0564336	0.970439	0.0184312	0.771229	1.22492
XP_002439412	Sobic.009G070700	EES17842	salmon	similar to Putative uncharacterized protein	acid phosphatase 1	early negative, late agnostic	-0.369845	0.0961558	-0.197904	0.158551	0.384248	0.303437	-0.93608	0.349232	-0.143788	0.191933	0.369845	0.0448906	0.197904	0.158551	0.685133	0.303437	1.6752	0.0938942	-0.154847	-0.130027	-0.386326	0.566904	0.238448	0.0384467	-2.24331	0.0248767	-0.364814	0.000645206	0.154847	0.451726	0.386326	0.566904	1.60967e-05	0.0384467	4.10504	4.04242e-05	-0.51424	0.192631	-0.308041	0.0415618	0.0791704	0.104015	-1.16335
NA	Sobic.005G061100	OQU83012	grey	NA	NA	early negative, late agnostic	-0.376548	0.164272	0.0497795	0.150558	0.135389	0.797613	0.160627	0.872387	-0.0910629	0.410046	0.376548	-0.0794736	-0.0497795	0.150558	0.472381	0.797613	0.289686	0.772056	0.376548	-0.117518	-0.0410721	0.150558	0.287044	0.832466	0.114985	0.908457	-0.2193	0.0450407	-0.376548	0.307472	0.0410721	0.150558	0.00444016	0.832466	0.929005	0.352886	-0.0305822	0.17188	-0.0497795	0.910482	0.117968	0.797613	0.692072
XP_002457676	Sobic.003G134900	EES02796	greenyellow	similar to OSJNBa0036E02.28 protein	lamin-like protein	early negative, late agnostic	-0.570037	0.0309947	0.0839694	0.0211433	0.779568	0.664968	-0.984328	0.324954	-0.150399	0.17208	0.570037	0.119584	-0.0839694	0.0211433	0.278596	0.664968	1.77463	0.0759587	0.168467	-0.303374	0.103269	0.532832	0.0050279	0.593974	-0.959265	0.337425	-0.142494	0.196005	-0.168467	0.407019	-0.103269	0.532832	0.000121909	0.593974	1.58038	0.11402	0.0902755	0.0945171	-0.407334	0.739519	0.39244	0.0282941	-0.606057
XP_002462494	Sobic.002G227100	EER99015	greenyellow	similar to Cyclin-dependent kinase inhibitor 6	cyclin-dependent kinase inhibitor 6	early negative, late agnostic	-0.233531	-0.0991738	0.042679	0.38404	0.369431	0.826008	-0.906055	0.364907	-0.0619179	0.575806	0.233531	0.166069	-0.042679	0.38404	0.131108	0.826008	1.2622	0.206878	0.151117	-0.0914314	-0.276987	0.576393	0.408146	0.145767	-1.00363	0.315557	-0.258028	0.017802	-0.151117	0.319012	0.276987	0.576393	0.00309972	0.145767	2.25242	0.024296	-0.360398	0.0782967	-0.463209	0.170292	0.478985	0.0113883	-1.90914
XP_002452569	Sobic.004G242100	EES05545	magenta	similar to Putative uncharacterized protein	protein LSM12 homolog	early positive, late agnostic	-0.676991	-0.218122	-0.167216	0.00396951	0.0462351	0.385939	-3.44444	0.000572235	0.215072	0.0494502	0.676991	0.0104052	0.167216	0.00396951	0.925158	0.385939	2.33985	0.0192913	-0.223633	0.061049	0.333719	0.405075	0.581185	0.0768613	0.869184	0.384747	0.398655	0.000172682	0.223633	-0.419651	-0.333719	0.405075	7.07912e-05	0.0768613	-2.88799	0.00387712	-0.0295392	0.178161	0.458857	0.913524	0.10493	0.01229	2.36526
XP_002465000	Sobic.001G309900	EER91998	black	similar to Putative uncharacterized protein	hippocampus abundant transcript 1 protein	early negative, late agnostic	-0.226967	0.0505826	-0.172822	0.397923	0.647712	0.36998	-0.758039	0.448428	-0.157717	0.151909	0.226967	0.106531	0.172822	0.397923	0.334799	0.36998	1.5818	0.113696	0.0801621	-0.170489	-0.261626	0.767908	0.121016	0.170393	-1.53015	0.12598	-0.451652	1.61545e-05	-0.0801621	0.567935	0.261626	0.767908	1.75841e-08	0.170393	3.99938	6.35077e-05	0.389459	-0.0266014	-0.369557	0.135939	0.810179	0.0484882	-0.414625
XP_021308623	Sobic.002G075500	EER96059	salmon	similar to Cellulose synthase-9	probable cellulose synthase A catalytic subunit 8 [UDP-forming]	early negative, late agnostic	0.00789162	-0.0806042	-0.24309	0.97686	0.466083	0.20385	-1.14944	0.250373	-0.118641	0.282434	-0.00789162	0.203989	0.24309	0.97686	0.0627167	0.20385	1.80877	0.0704867	0.282476	-0.148839	0.0288968	0.289131	0.176621	0.881712	-0.0699874	0.944204	-0.313146	0.00372748	-0.282476	0.421732	-0.0288968	0.289131	6.45906e-05	0.881712	1.63761	0.101502	-0.405193	0.0858179	-0.107241	0.119479	0.437641	0.579779	-0.801766
XP_021305617	Sobic.010G090500	KXG19632	greenyellow	similar to Putative uncharacterized protein	protein CELLULOSE SYNTHASE INTERACTIVE 1	early negative, late agnostic	-0.465498	-0.082592	0.0940812	0.0692055	0.455122	0.627367	-1.23914	0.215295	-0.0143311	0.897053	0.465498	0.100687	-0.0940812	0.0692055	0.362134	0.627367	1.33454	0.182026	-0.127864	-0.317354	0.022156	0.636988	0.00326673	0.909175	-1.92976	0.0536368	-0.190294	0.0829499	0.127864	0.463417	-0.022156	0.636988	9.03054e-06	0.909175	2.83397	0.00459731	-0.32421	0.00762166	-0.423309	0.220548	0.945143	0.0221322	-2.04189
XP_021309268	Sobic.001G472800	KXG39973	turquoise	similar to Inositol-3-phosphate synthase	inositol-3-phosphate synthase	early negative, late agnostic	-0.607132	-0.0119346	-0.0721335	0.0126264	0.914196	0.710005	-1.80078	0.0717373	0.00824215	0.940684	0.607132	0.00413097	0.0721335	0.0126264	0.970251	0.710005	1.75998	0.0784112	-0.182744	-0.0401793	-0.4603	0.49814	0.716696	0.0119848	-2.10251	0.0355089	-0.226991	0.0378547	0.182744	0.243892	0.4603	0.49814	0.0253719	0.0119848	3.19366	0.00140483	-0.290931	-0.00549659	-0.379612	0.27431	0.960423	0.0422454	-1.87473
XP_002467809	Sobic.001G360800	EER94807	grey	similar to Flavonoid 3'5' hydroxylase	flavonoid 3'	early negative, late agnostic	-0.163151	-0.0203185	0.00410338	0.54602	0.854444	0.983146	-0.449557	0.65303	0.000460211	0.996685	0.163151	0.0207436	-0.00410338	0.54602	0.851434	0.983146	0.451781	0.651427	0.160933	-0.146182	0.255474	0.551566	0.184559	0.181035	0.36471	0.715328	-0.265626	0.0146035	-0.160933	0.375928	-0.255474	0.551566	0.000425074	0.181035	0.932241	0.351212	-0.154455	0.0441842	-0.254474	0.567898	0.689833	0.182808	-0.885774
XP_021307229	Sobic.001G013900	EER90521	turquoise	similar to Ser/Thr protein phosphatase family protein		early negative, late agnostic	-0.408706	-0.147687	-0.227612	0.116003	0.180032	0.23504	-2.41049	0.0159309	0.10383	0.347266	0.408706	0.0492639	0.227612	0.116003	0.656308	0.23504	1.89045	0.0586984	0.304918	0.0226531	-0.174332	0.250826	0.837936	0.36575	0.270394	0.786858	-0.358734	0.000805621	-0.304918	0.306798	0.174332	0.250826	0.00453237	0.36575	1.50542	0.132217	-0.0396232	0.124048	0.132817	0.884164	0.260915	0.492188	0.967074
XP_002443699	Sobic.007G003900	EES13194	midnightblue	similar to Putative uncharacterized protein	indole-2-monooxygenase	early negative, late agnostic	0.0334861	0.188378	-0.308696	0.902018	0.0861534	0.103243	0.111825	0.910962	-0.244756	0.0248414	-0.0334861	0.0506292	0.308696	0.902018	0.647409	0.103243	1.14987	0.250198	-0.212408	-0.234922	-0.168065	0.429651	0.0314733	0.383499	-2.22655	0.0259775	-0.237113	0.0298791	0.212408	0.430908	0.168065	0.429651	4.28119e-05	0.383499	3.38519	0.000711277	-0.458851	0.279468	0.127122	0.0738161	0.0100385	0.511093	0.813292
XP_002456503	Sobic.003G328800	EES01623	greenyellow	similar to Tubulin beta-2/beta-3 chain	LOW QUALITY PROTEIN: tubulin beta-4 chain	early negative, late agnostic	-0.292205	0.0336173	-0.160222	0.272118	0.76145	0.406397	-0.959201	0.337457	-0.152388	0.16641	0.292205	0.118857	0.160222	0.272118	0.281551	0.406397	1.75937	0.0785141	0.0919782	-0.358597	-0.0801037	0.73477	0.000809624	0.679561	-2.00355	0.0451179	-0.236978	0.0299757	-0.0919782	0.543683	0.0801037	0.73477	9.07019e-08	0.679561	3.22743	0.00124908	-0.388097	0.0558695	-0.427508	0.137434	0.613717	0.02071	-1.96288
XP_002459190	Sobic.002G000600	EER95711	magenta	similar to Putative sulfolipid synthase	sulfoquinovosyl transferase SQD2	priming	-0.635949	-0.22	-0.0522871	0.00809597	0.044343	0.787643	-2.9494	0.00318396	0.0392373	0.723066	0.635949	0.189998	0.0522871	0.00809597	0.0834379	0.787643	2.78564	0.00534214	-0.253751	0.271922	0.0900129	0.342968	0.0123424	0.642392	1.16869	0.24253	0.0749344	0.498122	0.253751	-0.316635	-0.0900129	0.342968	0.00334169	0.642392	-1.42468	0.154249	0.318726	0.00499371	0.194803	0.228906	0.964041	0.311229	1.33146
XP_002460914	Sobic.002G351700	EER97435	grey	similar to Os07g0577300 protein	glucan endo-1	early negative, late agnostic	-0.107592	-0.012906	-0.00439871	0.691653	0.907242	0.981933	-0.314003	0.753519	-0.143145	0.193949	0.107592	0.15808	0.00439871	0.691653	0.150956	0.981933	1.07998	0.280153	-0.216265	-0.196241	0.00140205	0.421122	0.073604	0.994241	-1.50993	0.131061	-0.235284	0.0312052	0.216265	0.393927	-0.00140205	0.421122	0.000209405	0.994241	2.64767	0.00810478	0.21202	0.0619939	-0.562098	0.430516	0.575337	0.0015065	-1.11809
XP_002458377	Sobic.003G272700	EES03497	black	similar to Os01g0706700 protein	anoctamin-like protein Os01g0706700	early negative, late agnostic	-0.522005	0.0721281	-0.131528	0.0380711	0.514395	0.496436	-1.27011	0.204044	-0.178231	0.104792	0.522005	0.104766	0.131528	0.0380711	0.342915	0.496436	2.19761	0.0279768	-0.32521	-0.351153	-0.227476	0.219044	0.0010562	0.235326	-3.34104	0.000834637	-0.149653	0.174239	0.32521	0.457172	0.227476	0.219044	1.23297e-05	0.235326	4.00487	6.20527e-05	0.371931	0.0991593	-0.375669	0.156033	0.369502	0.044612	0.179032
XP_002436550	Sobic.010G052200	EER87917	salmon	similar to Caffeoyl-CoA O-methyltransferase 2	caffeoyl-CoA O-methyltransferase 1 isoform X2	early negative, late agnostic	-0.0589297	-0.0620446	-0.0973348	0.828376	0.575024	0.615455	-0.745177	0.456165	-0.0288296	0.794615	0.0589297	0.0938867	0.0973348	0.828376	0.395619	0.615455	0.912684	0.361409	0.00124912	0.14186	-0.181115	0.996337	0.198021	0.347094	0.199993	0.841486	-0.304855	0.00480789	-0.00124912	0.148793	0.181115	0.996337	0.176755	0.347094	1.33044	0.183374	-0.635089	-0.0679841	0.0260565	0.00820913	0.538911	0.893269	-1.89776
XP_021314889	Sobic.004G341900	KXG31340	tan	2.3.1.158 - Phospholipid:diacylglycerol acyltransferase / PDAT (1 of 2)	phospholipid--sterol O-acyltransferase isoform X1	early negative, late agnostic	-0.577466	0.266428	-0.158553	0.0191579	0.0142969	0.411365	-0.475202	0.634643	-0.22213	0.0422754	0.577466	-0.0536961	0.158553	0.0191579	0.627599	0.411365	1.62156	0.104898	-0.101207	-0.272807	0.355721	0.709185	0.0120502	0.0582482	-0.566772	0.570869	-0.230182	0.0351683	0.101207	0.459164	-0.355721	0.709185	1.11712e-05	0.0582482	1.69792	0.0895235	0.339652	-0.0700939	0.0919981	0.198068	0.526358	0.635043	0.673792
XP_021306985	Sobic.001G321200	EER94627	greenyellow	similar to Armadillo/beta-catenin-like repeat family protein		early negative, late agnostic	-0.262877	-0.0700755	-0.208503	0.325284	0.526467	0.277738	-1.58331	0.11335	-0.155209	0.15861	0.262877	0.229941	0.208503	0.325284	0.0353651	0.277738	2.4404	0.0146712	0.132616	-0.230085	0.0866293	0.624412	0.0352477	0.654995	-0.676119	0.498965	-0.270782	0.0127274	-0.132616	0.457227	-0.0866293	0.624412	1.22961e-05	0.654995	2.03293	0.0420599	-0.6473	-0.0100157	-0.42318	0.00671486	0.927951	0.0221772	-3.07181
XP_002461310	Sobic.002G005100	OQU88297	salmon	similar to Disease resistance response protein-like	dirigent protein 1	early negative, late agnostic	-0.0662133	0.0531045	-0.179895	0.807513	0.6314	0.350406	-0.410971	0.681093	-0.087572	0.428298	0.0662133	0.0330369	0.179895	0.807513	0.765449	0.350406	0.861654	0.388878	0.190764	-0.156082	-0.337359	0.479133	0.156254	0.0735018	-1.45886	0.144604	-0.310346	0.00406531	-0.190764	0.425788	0.337359	0.479133	5.39326e-05	0.0735018	3.01356	0.00258198	-0.62606	0.131563	0.22837	0.00947461	0.232899	0.233443	-0.198341
NA	Sobic.006G057500	KXG26148	grey	PTHR11783//PTHR11783:SF85 - SULFOTRANSFERASE SULT (1 of 2)	NA	early negative, late agnostic	-0.17531	0.27993	0.204519	0.51607	0.00991046	0.287229	1.74331	0.0812797	-0.155147	0.158779	0.17531	-0.135458	-0.204519	0.51607	0.219237	0.287229	-0.952238	0.340977	0.149272	-0.0925993	0.188449	0.581112	0.402159	0.327581	0.411565	0.680658	-0.235133	0.0313166	-0.149272	0.299178	-0.188449	0.581112	0.00570021	0.327581	0.716408	0.47374	0.155447	0.27938	-0.00748517	0.565384	0.0100629	0.96926	1.81661
XP_021312637	Sobic.003G319700	KXG33531	midnightblue	similar to Quinone reductase 2	NAD(P)H dehydrogenase (quinone) FQR1-like	early negative, late agnostic	0.171337	0.0223835	-0.0484731	0.525771	0.839839	0.802819	0.345328	0.729848	-0.122678	0.266258	-0.171337	0.100569	0.0484731	0.525771	0.362703	0.802819	0.299284	0.764723	-0.233654	0.12119	0.0365215	0.383782	0.272145	0.85081	0.232091	0.816468	-0.219486	0.044855	0.233654	0.0897314	-0.0365215	0.383782	0.416953	0.85081	0.875028	0.381558	-0.225408	0.165582	0.113169	0.401258	0.132257	0.558878	0.719252
XP_002464449	Sobic.001G210300	EER91447	lightgreen	similar to Ripening-related protein 3 precursor	ripening-related protein 3	early positive, late agnostic	-0.0429654	-0.34085	-0.197043	0.874463	0.00151024	0.305588	-2.5481	0.0108311	0.135148	0.220304	0.0429654	0.21925	0.197043	0.874463	0.0450914	0.305588	1.85702	0.0633084	0.498465	0.458553	0.119095	0.0493866	1.15149e-05	0.538336	4.13163	3.602e-05	0.246555	0.0237669	-0.498465	-0.643673	-0.119095	0.0493866	4.00178e-11	0.538336	-5.53769	3.06486e-08	-0.331075	0.0808757	0.487916	0.210361	0.464577	0.0072521	1.28052
XP_021305337	Sobic.010G152000	KXG20081	greenyellow	similar to Leaf senescence protein-like	protein trichome birefringence-like 24 isoform X1	early negative, late agnostic	-0.397005	-0.0569394	0.145265	0.127862	0.606933	0.452131	-0.766604	0.443317	0.0176144	0.873644	0.397005	0.0416389	-0.145265	0.127862	0.706863	0.452131	0.686415	0.492451	0.382532	-0.24135	-0.0888732	0.143656	0.0269895	0.646627	-0.683899	0.494039	-0.244516	0.0249877	-0.382532	0.443533	0.0888732	0.143656	2.38362e-05	0.646627	1.88853	0.0589546	0.0777822	0.0275532	-0.60232	0.77463	0.803521	0.000545614	-1.77788
XP_021303297	Sobic.001G154300	KXG37936	greenyellow	PF02485 - Core-2/I-Branching enzyme (Branch) (1 of 35)	uncharacterized protein LOC8062203	early negative, late agnostic	-0.276516	-0.133177	0.051285	0.29986	0.227169	0.791623	-1.15974	0.246154	-0.0304777	0.783154	0.276516	0.1698	-0.051285	0.29986	0.12255	0.791623	1.35573	0.175184	0.480435	-0.146532	-0.370269	0.0596157	0.183501	0.0480234	-0.806849	0.419753	-0.367985	0.000573649	-0.480435	0.469687	0.370269	0.0596157	6.56532e-06	0.0480234	2.69982	0.00693767	-0.0234308	0.0199226	-0.476801	0.931362	0.85725	0.00892015	-1.50296
XP_002468595	Sobic.001G523300	EER95593	greenyellow	similar to Heavy metal-associated domain containing protein		early negative, late agnostic	-0.126146	-0.319766	-0.290274	0.64156	0.00302622	0.126632	-2.9031	0.00369493	0.210227	0.054934	0.126146	0.121396	0.290274	0.64156	0.271324	0.126632	1.80838	0.0705468	-0.0779879	-0.146012	-0.243809	0.774048	0.185077	0.202473	-1.68414	0.0921545	-0.278004	0.0104536	0.0779879	0.387071	0.243809	0.774048	0.000275536	0.202473	3.05019	0.00228699	-0.058716	0.0543896	-0.396552	0.828989	0.623155	0.0331913	-1.101
XP_002455775	Sobic.003G185500	EES00895	darkorange	similar to Putative uncharacterized protein	uncharacterized protein LOC8075471	Agnostic day 3, negative day 13	-0.443748	-0.0334074	-0.265265	0.0851128	0.762896	0.164311	-2.02021	0.0433616	-0.170803	0.120324	0.443748	0.20742	0.265265	0.0851128	0.058332	0.164311	2.94587	0.00322047	-0.123036	0.257256	0.120217	0.649863	0.0181587	0.534488	1.47113	0.141255	-0.00546617	0.960642	0.123036	-0.229851	-0.120217	0.649863	0.0354391	0.534488	-1.31881	0.187231	-0.0278981	0.182207	0.305385	0.918313	0.0971463	0.107189	1.84942
XP_002454840	Sobic.004G356500	EES07816	salmon	similar to Protein BRICK1	protein BRICK1	early negative, late agnostic	0.0787163	-0.039785	-0.23493	0.771989	0.71936	0.219919	-0.755915	0.4497	0.119738	0.277974	-0.0787163	-0.0794347	0.23493	0.771989	0.472598	0.219919	0.131632	0.895276	0.296284	-0.268688	-0.333921	0.26517	0.0134626	0.0766713	-1.82196	0.068461	-0.257805	0.0179043	-0.296284	0.48062	0.333921	0.26517	3.70836e-06	0.0766713	3.12032	0.00180654	-0.0219304	0.0438206	-0.412817	0.935748	0.692256	0.0260391	-1.13514
XP_002436691	Sobic.010G081900	EER88058	grey	similar to Sterol carrier protein 2-like	peroxisomal multifunctional enzyme type 2	early negative, late agnostic	-0.0315669	0.00163591	-0.211667	0.907611	0.988217	0.270345	-0.704409	0.481178	-0.0552951	0.617373	0.0315669	0.054153	0.211667	0.907611	0.62467	0.270345	0.996358	0.319076	0.546113	-0.226595	-0.0378859	0.0286308	0.0382003	0.845301	0.00455311	0.996367	-0.112558	0.308015	-0.546113	0.309603	0.0378859	0.0286308	0.00415946	0.845301	0.463411	0.64307	0.0257221	0.287988	0.0211772	0.924667	0.00789707	0.913172	1.66859
XP_002460644	Sobic.002G292200	EER97165	turquoise	similar to Os09g0555300 protein	F-box/kelch-repeat protein At5g42350	early negative, late agnostic	-0.43569	-0.0426175	-0.167003	0.0916234	0.700298	0.386555	-1.73731	0.0823331	-0.227217	0.0376588	0.43569	0.274025	0.167003	0.0916234	0.011658	0.386555	2.98457	0.00283979	0.0896297	-0.107945	-0.145147	0.741323	0.328388	0.452502	-0.810952	0.417393	-0.240651	0.0274492	-0.0896297	0.318223	0.145147	0.741323	0.0031782	0.452502	1.96795	0.0490743	0.121052	-0.0444752	-0.368873	0.65518	0.687895	0.0489381	-1.13124
NA	Sobic.002G086800	KXG34755	grey	NA	NA	early negative, late agnostic	-0.40107	0.0584288	-0.0933158	0.123652	0.597543	0.630183	-0.892881	0.371921	-0.16107	0.14328	0.40107	0.101729	0.0933158	0.123652	0.357164	0.630183	1.7324	0.0832023	0.0877364	-0.27745	-0.224435	0.746619	0.0106143	0.241816	-1.98453	0.047197	-0.192364	0.0795945	-0.0877364	0.42888	0.224435	0.746619	4.69328e-05	0.241816	2.89216	0.00382599	0.138345	-0.0909917	-0.551964	0.609381	0.410413	0.00190773	-2.03985
NA	Sobic.004G236300	KXG30754	purple	similar to Shikimate kinase 1	NA	early negative, late agnostic	-0.309713	-0.0179261	-0.296373	0.243072	0.871427	0.118495	-1.70212	0.0887333	-0.0779664	0.480847	0.309713	0.097475	0.296373	0.243072	0.377728	0.118495	2.11962	0.0340379	-0.298665	0.196093	0.345833	0.261166	0.0738259	0.0661192	1.45529	0.145589	-0.316709	0.00333391	0.298665	0.110107	-0.345833	0.261166	0.318736	0.0661192	0.161358	0.871812	-0.517399	0.00416323	0.0902524	0.0401138	0.970019	0.641504	-0.944088
NA	Sobic.005G117500	KXG28392	grey	NA	NA	early negative, late agnostic	-0.251951	0.146907	-0.224213	0.34652	0.182369	0.242294	-0.466869	0.640594	-0.196441	0.0733047	0.251951	0.0451084	0.224213	0.34652	0.683686	0.242294	1.47651	0.139808	-0.038062	0.00629249	0.00578302	0.888701	0.954698	0.976248	-0.0320155	0.97446	-0.313587	0.00367664	0.038062	0.28052	-0.00578302	0.888701	0.00974917	0.976248	1.5719	0.115973	-0.463947	-0.112902	-0.280426	0.0702623	0.306529	0.140625	-2.54238
NA	Sobic.001G523866	OQU93342	grey	NA	NA	early positive, late agnostic	-0.40213	-0.351822	-0.373575	0.122569	0.00103153	0.0459114	-4.01984	5.82384e-05	0.154719	0.159947	0.40213	0.210932	0.373575	0.122569	0.0541058	0.0459114	3.21797	0.00129101	-0.199788	0.346369	0.241159	0.458174	0.00124885	0.207577	2.18952	0.028559	0.378163	0.000390147	0.199788	-0.661404	-0.241159	0.458174	7.46892e-12	0.207577	-4.4585	8.25357e-06	-0.039567	0.0340601	0.587662	0.884328	0.758404	0.000802192	2.11488
XP_002447234	Sobic.006G244500	EES11562	grey	similar to Nuclease I	endonuclease 2	early negative, late agnostic	-0.18631	0.0357998	0.17165	0.489644	0.746469	0.373285	0.300113	0.764091	-0.0721157	0.514468	0.18631	0.0354852	-0.17165	0.489644	0.748624	0.373285	0.0727318	0.94202	-0.172455	0.10601	-0.52332	0.523034	0.337183	0.00357845	-1.56268	0.118127	-0.36127	0.000734728	0.172455	0.23302	0.52332	0.523034	0.0329147	0.00357845	3.36006	0.000779246	-0.0484344	0.150534	-0.387703	0.858625	0.171689	0.0377021	-0.538956
XP_002449768	Sobic.005G168800	EES08756	midnightblue	similar to Intracellular protease		early negative, late agnostic	-0.193433	0.217061	-0.357175	0.472886	0.0473338	0.0571552	-0.39096	0.695827	-0.234764	0.0315915	0.193433	0.0105957	0.357175	0.472886	0.923791	0.0571552	1.59952	0.109704	-0.507239	-0.0370968	0.150623	0.0449102	0.737611	0.43544	-0.946291	0.344	-0.240354	0.0276464	0.507239	0.253277	-0.150623	0.0449102	0.0200943	0.43544	2.10588	0.035215	-0.0807961	0.194109	0.256045	0.766119	0.0768517	0.180028	1.63856
XP_002439153	Sobic.009G015100	OQU77242	grey	PTHR31096:SF4 - ACT DOMAIN-CONTAINING PROTEIN (1 of 1)	ACT domain-containing protein ACR9	early negative, late agnostic	-0.0279592	0.121221	-0.228154	0.918134	0.272021	0.233897	-0.120245	0.904289	0.0804717	0.466818	0.0279592	-0.207826	0.228154	0.918134	0.0578304	0.233897	-0.345463	0.729746	0.246018	-0.322363	0.0179589	0.358371	0.00278516	0.926329	-1.1512	0.24965	-0.0761525	0.491143	-0.246018	0.363793	-0.0179589	0.358371	0.000669904	0.926329	1.39676	0.162486	0.586417	0.254798	-0.0181359	0.016961	0.0193344	0.925604	2.7598
XP_002462318	Sobic.002G190100	OQU89440	turquoise	similar to Expressed protein	uncharacterized protein LOC8055777	early negative, late agnostic	-0.368117	-0.0772541	-0.135762	0.160656	0.484876	0.482553	-1.6489	0.0991686	-0.0943631	0.393215	0.368117	0.175966	0.135762	0.160656	0.109352	0.482553	2.17385	0.0297167	-0.261785	-0.278346	-0.0188889	0.327371	0.0103551	0.922525	-2.13033	0.033144	-0.0350789	0.751408	0.261785	0.286117	0.0188889	0.327371	0.0083295	0.922525	2.17448	0.0296694	0.185938	0.124641	0.385171	0.490528	0.258626	0.0390798	2.27979
XP_021308480	Sobic.002G043400	KXG34455	grey	Predicted protein	uncharacterized protein DDB_G0286299-like	early negative, late agnostic	-0.0429877	-0.00231434	-0.0797386	0.874398	0.983331	0.680946	-0.344746	0.730285	-0.184866	0.0922814	0.0429877	0.189173	0.0797386	0.874398	0.0848137	0.680946	1.33372	0.182295	-0.0751902	0.137993	-0.695892	0.781968	0.210651	2.77126e-05	-2.01453	0.043954	-0.278759	0.0102374	0.0751902	0.128501	0.695892	0.781968	0.244049	2.77126e-05	3.41616	0.000635099	-0.669949	0.0078472	-0.332682	0.00451949	0.943522	0.077839	-2.7477
XP_002467510	Sobic.001G301800	EER94508	darkred	similar to Nuclear movement protein-like	nudC domain-containing protein 2 isoform X1	early negative, late agnostic	-0.0851975	-0.00980796	0.0649175	0.753736	0.929442	0.737952	-0.0407471	0.967497	-0.0320726	0.772107	0.0851975	0.0426382	-0.0649175	0.753736	0.70016	0.737952	0.212521	0.8317	0.290448	-0.0758846	-0.414643	0.275144	0.492673	0.0253215	-1.07508	0.282338	-0.259862	0.0169796	-0.290448	0.306493	0.414643	0.275144	0.00457473	0.0253215	2.33318	0.019639	-0.27867	-0.215698	-0.191436	0.295955	0.0487761	0.319831	-2.34552
NA	Sobic.003G267100	EES01319	midnightblue	similar to Os01g0695700 protein	NA	early negative, late agnostic	0.246881	0.0301135	-0.277596	0.356633	0.785683	0.144848	-0.153167	0.878267	-0.166909	0.129143	-0.246881	0.137183	0.277596	0.356633	0.213368	0.144848	1.03241	0.301878	-0.0115799	-0.19528	0.0657648	0.96605	0.0750547	0.734652	-0.861667	0.388871	-0.280615	0.00972344	0.0115799	0.43443	-0.0657648	0.96605	3.64434e-05	0.734652	2.26032	0.0238015	-0.381285	0.214251	0.376211	0.145076	0.050346	0.0442804	1.4572
XP_002440196	Sobic.009G222000	EES18626	grey	similar to Putative uncharacterized protein	probable non-specific lipid-transfer protein 2	early negative, late agnostic	-0.00190261	0.0393074	-0.186028	0.99442	0.722591	0.333948	-0.363158	0.716487	-0.177473	0.106301	0.00190261	0.138259	0.186028	0.99442	0.209766	0.333948	1.29626	0.194885	0.198815	-0.222617	-0.255003	0.460413	0.0418141	0.181868	-1.53068	0.12585	-0.198499	0.0702854	-0.198815	0.384424	0.255003	0.460413	0.000305851	0.181868	2.46564	0.013677	-0.125215	0.191019	0.106208	0.64404	0.0817621	0.583456	1.059
XP_002442652	Sobic.008G004300	EES16490	grey	similar to Outer membrane protein		early negative, late agnostic	0.171001	-0.0400649	-0.189368	0.526595	0.717468	0.325183	-0.411553	0.680667	0.221943	0.0424542	-0.171001	-0.182392	0.189368	0.526595	0.0968003	0.325183	-0.762386	0.44583	0.359649	0.15475	-0.272122	0.171247	0.159861	0.15327	0.79144	0.428687	-0.231634	0.0339998	-0.359649	0.0701849	0.272122	0.171247	0.52582	0.15327	0.391706	0.695275	0.0994674	-0.212101	0.0891203	0.713987	0.0527563	0.645707	-0.642325
XP_002444929	Sobic.007G018500	EES14424	greenyellow	similar to Putative avr9 elicitor response protein	beta-1	early negative, late agnostic	-0.263175	0.0494949	-0.206552	0.324716	0.654799	0.282359	-0.951946	0.341125	-0.148025	0.179027	0.263175	0.0978758	0.206552	0.324716	0.375761	0.282359	1.72427	0.0846585	0.147559	-0.137016	-0.309249	0.585506	0.213931	0.102595	-1.35891	0.174176	-0.362935	0.000691347	-0.147559	0.456391	0.309249	0.585506	1.28137e-05	0.102595	3.21416	0.00130827	-0.525347	0.0230736	-0.0937562	0.0366387	0.83497	0.628562	-1.42237
XP_021307987	Sobic.002G200200	EER96727	grey	similar to Chromosome chr1 scaffold_84		early negative, late agnostic	-0.0240915	0.0853493	-0.356918	0.929431	0.440157	0.0573469	-0.724798	0.468576	-0.167983	0.126662	0.0240915	0.0806131	0.356918	0.929431	0.466033	0.0573469	1.59448	0.11083	-0.080513	-0.155736	-0.299474	0.766918	0.157184	0.114508	-1.92202	0.0546031	-0.248661	0.022559	0.080513	0.369163	0.299474	0.766918	0.000548967	0.114508	3.12679	0.00176727	-0.122898	0.0450186	-0.369405	0.650231	0.684283	0.0485877	-1.19452
XP_021316291	Sobic.004G179200	EES06977	turquoise	similar to Putative uncharacterized protein OSJNBb0026D20.9	uncharacterized protein LOC8068892	early negative, late agnostic	-0.278375	0.0698843	-0.216365	0.296487	0.527598	0.259605	-0.911214	0.362182	-0.138418	0.209235	0.278375	0.0668885	0.216365	0.296487	0.545488	0.259605	1.6274	0.103652	-0.217719	0.101698	-0.249597	0.41793	0.357313	0.191627	-0.709394	0.47808	-0.24579	0.0242187	0.217719	0.131538	0.249597	0.41793	0.23299	0.191627	1.93463	0.0530355	-0.248379	0.0424521	-0.312518	0.353628	0.701407	0.0988259	-1.29594
XP_002447662	Sobic.006G046600	EES11990	greenyellow	similar to OSJNBa0072D21.15 protein	uncharacterized protein LOC8070932	early negative, late agnostic	-0.417088	0.00184636	-0.103869	0.107994	0.986701	0.591821	-1.26258	0.20674	-0.192008	0.080164	0.417088	0.192044	0.103869	0.107994	0.0801058	0.591821	2.28889	0.0220858	0.189127	-0.276038	-0.487169	0.482983	0.0110342	0.00735532	-2.66508	0.00769711	-0.189577	0.0841368	-0.189127	0.425047	0.487169	0.482983	5.57492e-05	0.00735532	3.5562	0.000376262	0.4559	0.0881785	-0.441112	0.075933	0.425094	0.0166079	0.104483
XP_021304295	Sobic.010G100700	KXG19701	salmon	similar to Os06g0244700 protein	TORTIFOLIA1-like protein 3 isoform X1	early negative, late agnostic	-0.233099	-0.137856	-0.140591	0.384946	0.211111	0.466965	-1.66291	0.0963303	-0.00455569	0.967194	0.233099	0.148496	0.140591	0.384946	0.177631	0.466965	1.71971	0.0854859	-0.0963362	-0.126551	-0.369043	0.722654	0.251341	0.0488259	-2.03589	0.0417611	-0.242344	0.0263468	0.0963362	0.336754	0.369043	0.722654	0.00173516	0.0488259	3.20278	0.0013611	-0.582023	0.0953736	-0.0814548	0.0180135	0.388146	0.674448	-1.18244
XP_002436498	Sobic.010G042600	KXG19328	lightcyan	PTHR11132//PTHR11132:SF121 - SOLUTE CARRIER FAMILY 35 (1 of 1)	probable sugar phosphate/phosphate translocator At1g06470	early negative, late agnostic	-0.589	0.225308	0.0820502	0.016365	0.0393394	0.672198	-0.0154073	0.987707	-0.275809	0.0111037	0.589	0.0434526	-0.0820502	0.016365	0.694713	0.672198	1.44123	0.14952	-0.556787	0.160221	0.0814871	0.0250745	0.145429	0.674326	-0.267052	0.789429	-0.336572	0.00174579	0.556787	0.160986	-0.0814871	0.0250745	0.14349	0.674326	1.96103	0.0498755	0.308201	0.195124	0.127002	0.245501	0.0752922	0.511495	2.10462
XP_002452814	Sobic.004G296200	EES05790	greenyellow	similar to Putative uncharacterized protein C825ERIPDK	putative kinase-like protein TMKL1	early negative, late agnostic	-0.204262	-0.0774371	0.104174	0.447957	0.483839	0.590724	-0.539553	0.589505	-0.131401	0.23348	0.204262	0.213574	-0.104174	0.447957	0.0510951	0.590724	1.26794	0.204819	0.259815	-0.186631	0.0850706	0.331157	0.0891614	0.660832	-0.157038	0.875215	-0.273746	0.011747	-0.259815	0.420264	-0.0850706	0.331157	6.89097e-05	0.660832	1.51201	0.130532	-0.212383	0.0259596	-0.548226	0.429707	0.814676	0.0020775	-2.17767
XP_002448526	Sobic.006G214600	EES12854	green	similar to OSJNBa0008M17.8 protein	cysteine-rich and transmembrane domain-containing protein A	early positive, late agnostic	-0.527628	-0.34929	-0.228308	0.0356848	0.00112775	0.233573	-3.87132	0.000108249	0.128339	0.244649	0.527628	0.234938	0.228308	0.0356848	0.0314615	0.233573	3.21662	0.0012971	0.146885	0.408841	0.152138	0.587241	0.000112867	0.430784	3.04976	0.00229027	0.265632	0.0146011	-0.146885	-0.615707	-0.152138	0.587241	4.5737e-10	0.430784	-4.53372	5.79539e-06	-0.305988	0.0492167	0.431057	0.249083	0.656617	0.0195672	0.958219
XP_002468047	Sobic.001G408800	EER95045	darkred	similar to Hydrolase		early negative, late agnostic	-0.304389	-0.00496329	0.192249	0.251691	0.96426	0.31774	-0.121008	0.903685	-0.0894327	0.418512	0.304389	0.095528	-0.192249	0.251691	0.387374	0.31774	0.596019	0.551162	-0.0272394	-0.120944	-0.194318	0.920236	0.273127	0.312459	-1.28474	0.198882	-0.237904	0.0293211	0.0272394	0.327582	0.194318	0.920236	0.00235209	0.312459	2.4275	0.0152035	-0.568214	-0.296795	-0.273584	0.0216538	0.00611641	0.150987	-3.83512
XP_002452671	Sobic.004G265600	EES05647	greenyellow	similar to Similar to A. thaliana protein BAB01483 similar	protein KINESIN LIGHT CHAIN-RELATED 2	early negative, late agnostic	0.0741587	-0.0281915	0.171675	0.784893	0.799064	0.373215	0.533243	0.593865	-0.0937929	0.396094	-0.0741587	0.124178	-0.171675	0.784893	0.26041	0.373215	-0.028082	0.977597	0.148544	-0.21964	-0.341779	0.582978	0.0447015	0.069575	-1.91236	0.0558304	-0.228182	0.0368325	-0.148544	0.408804	0.341779	0.582978	0.000113047	0.069575	3.01495	0.0025702	-0.221463	0.0434449	-0.379477	0.409766	0.694764	0.0423244	-1.45754
NA	Sobic.010G262433	OQU77089	black	PTHR10836//PTHR10836:SF58 - GLYCERALDEHYDE 3-PHOSPHATE DEHYDROGENASE (1 of 4)	NA	early negative, late agnostic	-0.357562	0.235061	-0.115731	0.173927	0.0313703	0.549955	0.095469	0.923942	-0.256771	0.0183856	0.357562	0.0140395	0.115731	0.173927	0.899136	0.549955	1.23028	0.218592	0.365646	-0.0178245	-0.00513311	0.1637	0.872149	0.978917	0.719615	0.471762	-0.397126	0.000183849	-0.365646	0.378797	0.00513311	0.1637	0.00038074	0.978917	1.2714	0.203586	0.304762	-0.0368302	-0.360764	0.251081	0.739429	0.0545269	-0.64597
XP_002464195	Sobic.001G159800	KXG37968	greenyellow	similar to Expressed protein	protein NETWORKED 1A	early negative, late agnostic	-0.323455	-0.131357	-0.0370026	0.221686	0.23364	0.848866	-1.52657	0.126869	0.0416742	0.706627	0.323455	0.0950102	0.0370026	0.221686	0.389964	0.848866	1.33405	0.182186	-0.381377	-0.228175	-0.200223	0.144971	0.0368391	0.297691	-2.6909	0.00712592	-0.146416	0.18385	0.381377	0.341953	0.200223	0.144971	0.00145433	0.297691	3.3394	0.000839605	-0.477582	0.0750169	-0.64051	0.0613666	0.497648	0.000182064	-3.00718
XP_002458647	Sobic.003G327800	EES03767	purple	similar to Cytochrome P450	cytochrome P450 98A1-like	early negative, late agnostic	-0.528974	0.0908027	-0.146328	0.0351308	0.41139	0.448791	-1.2379	0.215753	-0.0198659	0.857652	0.528974	-0.0747109	0.146328	0.0351308	0.499408	0.448791	1.32261	0.185965	-0.519568	-0.0684121	0.369064	0.0391418	0.536353	0.048812	-0.439968	0.65996	-0.288301	0.00782677	0.519568	0.325633	-0.369064	0.0391418	0.00250615	0.048812	1.84851	0.0645283	0.214447	0.129105	0.350958	0.425132	0.241822	0.0619424	2.24894
XP_021309187	Sobic.001G145200	KXG37885	lightcyan	similar to Putative uncharacterized protein	type IV inositol polyphosphate 5-phosphatase 7	early negative, late agnostic	-0.601374	0.0270056	-0.279392	0.0137324	0.80735	0.142158	-2.22186	0.026293	-0.194733	0.0758891	0.601374	0.168536	0.279392	0.0137324	0.125399	0.142158	3.2527	0.00114315	-0.214418	-0.220207	-0.0237523	0.425196	0.0441389	0.902661	-1.71221	0.0868584	-0.20493	0.0614877	0.214418	0.388095	0.0237523	0.425196	0.000264567	0.902661	2.68298	0.00729698	0.116385	0.0404254	-0.405101	0.667748	0.715035	0.0292569	-0.825181
NA	Sobic.005G061200	EES09408	salmon	similar to At3g13650	NA	early negative, late agnostic	0.170979	-0.00159808	-0.257748	0.526651	0.988489	0.177048	-0.426419	0.669803	-0.128115	0.245482	-0.170979	0.131093	0.257748	0.526651	0.234588	0.177048	1.1074	0.26812	0.229938	0.00612821	0.0266649	0.391605	0.95588	0.890792	0.617819	0.536695	-0.320641	0.00294299	-0.229938	0.28711	-0.0266649	0.391605	0.0080975	0.890792	0.958682	0.337719	-0.415199	0.111415	0.263668	0.109764	0.312985	0.166961	0.440495
XP_021301725	Sobic.008G103700	KXG23503	salmon	similar to Nitrilase-associated protein		early negative, late agnostic	-0.248653	-0.093047	-0.11241	0.35308	0.399878	0.561533	-1.37519	0.169074	-0.0122653	0.911828	0.248653	0.109513	0.11241	0.35308	0.321367	0.561533	1.46217	0.143695	0.217473	-0.322153	-0.205422	0.418468	0.00280401	0.285059	-1.89418	0.0582005	-0.0905928	0.412477	-0.217473	0.376784	0.205422	0.418468	0.000411378	0.285059	2.21968	0.0264406	-0.160537	0.0319364	-0.608382	0.552558	0.773048	0.000462676	-2.30185
XP_002452167	Sobic.004G158000	EES05143	salmon	similar to Putative uncharacterized protein OSJNBb0071O21.22	uncharacterized protein DDB_G0271670	early negative, late agnostic	0.0611316	-0.0735693	-0.161485	0.822057	0.506004	0.402658	-0.741835	0.458187	0.0523325	0.636375	-0.0611316	0.023924	0.161485	0.822057	0.828978	0.402658	0.481611	0.630082	0.292186	-0.298214	-0.411378	0.272151	0.00586548	0.0266164	-2.26962	0.0232306	-0.205816	0.0603499	-0.292186	0.460114	0.411378	0.272151	1.06557e-05	0.0266164	3.26243	0.00110461	0.0291134	0.0660068	-0.529488	0.914766	0.550809	0.00313947	-1.3598
XP_002466620	Sobic.001G127400	EER93618	grey	similar to Putative zinc binding protein	protein yippee-like	early negative, late agnostic	-0.363322	-0.0145545	-0.150917	0.166598	0.895457	0.434536	-1.35476	0.175495	-0.0630917	0.568577	0.363322	0.0789289	0.150917	0.166598	0.475431	0.434536	1.69217	0.0906138	-0.400716	-0.282547	0.376005	0.124014	0.00921214	0.0444063	-1.24933	0.211543	-0.0734377	0.506767	0.400716	0.324969	-0.376005	0.124014	0.00256074	0.0444063	1.49372	0.13525	0.394793	0.269814	-0.226963	0.130195	0.0130628	0.236413	1.6553
XP_021312396	Sobic.003G135400	KXG32297	turquoise	similar to Tubulin beta-2/beta-3 chain	tubulin beta-5 chain	early negative, late agnostic	-0.475417	-0.0473825	0.120121	0.0627208	0.66865	0.534817	-1.00274	0.315984	-0.0115053	0.917272	0.475417	0.0610809	-0.120121	0.0627208	0.580987	0.534817	1.07457	0.282566	-0.101212	-0.119735	-0.0131855	0.709172	0.277985	0.945877	-0.887962	0.374561	-0.258732	0.0174821	0.101212	0.345492	0.0131855	0.709172	0.00128742	0.945877	2.14273	0.0321347	-0.240461	0.0632013	-0.380454	0.369674	0.567904	0.0417531	-1.40073
XP_002466319	Sobic.001G061000	EER93317	greenyellow	similar to Putative uncharacterized protein	basic blue protein	early negative, late agnostic	-0.425362	0.115516	0.126221	0.100478	0.295391	0.514117	0.00610937	0.995125	-0.191252	0.081384	0.425362	0.0726312	-0.126221	0.100478	0.511458	0.514117	0.980929	0.326628	-0.167656	-0.217349	0.22517	0.534835	0.0470332	0.240237	-0.833092	0.404793	-0.137437	0.212515	0.167656	0.323874	-0.22517	0.534835	0.00265298	0.240237	1.43483	0.151335	-0.386742	0.221316	0.0897533	0.138932	0.0430561	0.643356	0.565222
XP_002445045	Sobic.007G039200	EES14540	purple	similar to Os08g0151000 protein	transcription factor KUA1	early negative, late agnostic	-0.394771	-0.144334	-0.188197	0.130218	0.190232	0.328241	-2.23308	0.0255438	0.232916	0.0329954	0.394771	-0.0846414	0.188197	0.130218	0.443972	0.328241	1.0296	0.303199	0.187658	-0.27504	0.200012	0.486451	0.0113399	0.29821	-0.457457	0.647343	0.092396	0.403197	-0.187658	0.16673	-0.200012	0.486451	0.129559	0.29821	-0.138583	0.889779	-0.0139694	0.298361	0.405027	0.959049	0.00584002	0.0292894	2.86756
XP_002467689	Sobic.001G336700	EER94687	greenyellow	similar to Brittle stalk-2	COBRA-like protein 5	early negative, late agnostic	-0.0991456	-0.0753525	-0.0230077	0.714877	0.49572	0.905699	-0.678621	0.497378	-0.0215655	0.845618	0.0991456	0.100439	0.0230077	0.714877	0.363325	0.905699	0.810806	0.417477	0.170094	-0.200733	-0.0618147	0.528825	0.0671211	0.750072	-0.878532	0.379655	-0.242827	0.0260391	-0.170094	0.404913	0.0618147	0.528825	0.000133196	0.750072	2.06017	0.0393821	-0.297271	0.122663	-0.498795	0.263505	0.266318	0.0058829	-1.66073
XP_021318762	Sobic.006G176500	KXG26891	greenyellow	PTHR21726:SF30 - PHOSPHATIDYLINOSITOL N-ACETYGLUCOSAMINLYTRANSFERASE SUBUNIT P-LIKE PROTEIN (1 of 1)	uncharacterized protein LOC8056593	early negative, late agnostic	-0.454301	-0.13914	0.107408	0.077098	0.206848	0.579186	-1.46747	0.142248	0.0543755	0.623245	0.454301	0.090303	-0.107408	0.077098	0.41398	0.579186	1.20868	0.226784	-0.0564401	-0.340658	-0.233579	0.835532	0.00152015	0.22266	-2.6911	0.00712171	-0.184642	0.092685	0.0564401	0.47953	0.233579	0.835532	3.92911e-06	0.22266	3.56701	0.00036108	-0.039046	0.159738	-0.426983	0.885841	0.146661	0.0208834	-0.610651
XP_002442970	Sobic.008G067100	EES16808	magenta	similar to Phosphomethylpyrimidine kinase/thiamin-phosphate pyrophosphorylase	probable thiamine biosynthetic bifunctional enzyme	early positive, late agnostic	-0.480473	-0.225035	-0.224407	0.0595926	0.0395853	0.241875	-3.01298	0.00258699	0.168129	0.126328	0.480473	0.0650435	0.224407	0.0595926	0.55665	0.241875	2.15652	0.0310434	-0.136873	0.222501	0.319617	0.613227	0.0419238	0.0910012	1.87916	0.0602221	0.251479	0.0210256	0.136873	-0.432683	-0.319617	0.613227	3.94836e-05	0.0910012	-3.11774	0.00182242	0.370476	0.0401683	0.417563	0.157786	0.71677	0.0242074	2.38461
XP_002463073	Sobic.002G350901	OQU90148	darkorange	PF00069//PF00139 - Protein kinase domain (Pkinase) // Legume lectin domain (Lectin_legB) (1 of 50)	uncharacterized protein LOC8056383	early positive, late agnostic	-0.662342	-0.0870818	-0.00993532	0.00518057	0.430897	0.959205	-2.2079	0.0272512	0.0251257	0.820528	0.662342	0.0655135	0.00993532	0.00518057	0.553796	0.959205	2.09447	0.0362177	-0.095642	0.407877	0.261175	0.72458	0.000117574	0.171158	2.85896	0.00425027	0.139058	0.207117	0.095642	-0.499281	-0.261175	0.72458	1.33515e-06	0.171158	-3.4617	0.000536783	-0.0524251	-0.00037469	0.478677	0.847099	0.997301	0.00861789	1.44849
XP_021308788	Sobic.002G143200	OQU89071	grey	similar to Putative uncharacterized protein	kinesin-like protein KIN-4A	early negative, late agnostic	-0.282827	-0.0306588	-0.180745	0.288507	0.781897	0.348097	-1.33669	0.181323	-0.109571	0.321108	0.282827	0.142694	0.180745	0.288507	0.195372	0.348097	1.9275	0.0539173	0.0213717	-0.362444	0.00134342	0.937382	0.000703894	0.994482	-1.9349	0.0530028	-0.130056	0.238344	-0.0213717	0.449589	-0.00134342	0.937382	1.785e-05	0.994482	2.48117	0.013095	-0.0280667	0.188953	-0.429465	0.917821	0.0851828	0.0200733	-0.438482
XP_002462603	Sobic.002G252800	KXG35950	tan	PTHR10504//PTHR10504:SF90 - BACTERICIDAL PERMEABILITY-INCREASING BPI PROTEIN-RELATED (1 of 1)	uncharacterized protein LOC8054755	early negative, late agnostic	-0.307042	0.165411	-0.393362	0.247373	0.132663	0.0347643	-1.0599	0.289191	0.00357525	0.974251	0.307042	-0.176268	0.393362	0.247373	0.108735	0.0347643	1.00143	0.316619	0.20762	-0.380033	0.0435519	0.440364	0.00036298	0.822505	-1.5059	0.132093	-0.127549	0.247592	-0.20762	0.463356	-0.0435519	0.440364	9.05819e-06	0.822505	2.03644	0.0417058	0.253184	0.0409845	0.390533	0.344084	0.711266	0.0362093	2.01078
XP_002462759	Sobic.002G282000	KXG36092	green	PTHR14155 - RING FINGER DOMAIN-CONTAINING (1 of 197)	NEP1-interacting protein-like 1 isoform X2	early positive, late agnostic	-0.105922	-0.186366	-0.39064	0.696226	0.0896245	0.0361536	-2.45321	0.0141588	0.0225127	0.838927	0.105922	0.171786	0.39064	0.696226	0.118172	0.0361536	2.37446	0.0175747	-0.119441	0.418191	0.028951	0.659508	7.54661e-05	0.881491	2.15673	0.0310265	0.12552	0.255255	0.119441	-0.496338	-0.028951	0.659508	1.57491e-06	0.881491	-2.67399	0.00749542	-0.666883	-0.0446644	0.216594	0.0047773	0.686636	0.259089	-1.31266
XP_021312623	Sobic.003G040900	KXG31675	greenyellow	similar to Protein GIGANTEA	protein GIGANTEA	early negative, late agnostic	-0.107628	0.120686	0.181087	0.691555	0.274158	0.347172	0.949965	0.34213	-0.210892	0.054153	0.107628	0.0870758	-0.181087	0.691555	0.430929	0.347172	0.140489	0.888274	0.419711	-0.0811165	-0.192965	0.10557	0.463244	0.315906	-0.0449003	0.964187	-0.306235	0.00461079	-0.419711	0.353602	0.192965	0.10557	0.000968442	0.315906	1.55196	0.120673	-0.335736	-0.243165	-0.550815	0.203621	0.0258262	0.00195858	-3.91046
XP_002439466	Sobic.009G082200	EES17896	magenta	similar to Putative serine/threonine kinase protein	cysteine-rich receptor-like protein kinase 10	early positive, late agnostic	-0.625138	-0.119407	0.0582165	0.00961206	0.279316	0.7642	-2.03673	0.0416767	-0.200069	0.0680483	0.625138	0.326752	-0.0582165	0.00961206	0.0024166	0.7642	3.18279	0.00145865	-0.0822481	0.387854	0.254104	0.762028	0.000267121	0.183466	2.74103	0.00612469	0.236966	0.0299843	0.0822481	-0.570379	-0.254104	0.762028	1.47938e-08	0.183466	-3.98958	6.61903e-05	-0.223388	-0.258718	0.384709	0.405602	0.0174885	0.0393351	-0.65819
XP_002446842	Sobic.006G158266	OQU82016	green	similar to OSIGBa0125M19.7 protein	L-type lectin-domain containing receptor kinase IV	early positive, late agnostic	-0.199592	-0.304468	-0.172512	0.458626	0.00486464	0.370854	-2.60371	0.00922208	0.0317816	0.774119	0.199592	0.285697	0.172512	0.458626	0.00842922	0.370854	2.49621	0.0125528	-0.176271	0.0881274	0.59492	0.513736	0.425363	0.000664349	2.13287	0.0329351	0.362962	0.000690666	0.176271	-0.411786	-0.59492	0.513736	9.95524e-05	0.000664349	-3.9596	7.50748e-05	-0.338767	0.219608	0.33001	0.199314	0.0447332	0.0804048	1.43375
XP_002439650	Sobic.009G111400	EES18080	greenyellow	similar to Putative glyoxysomal fatty acid beta-oxidation multifunctional protein	glyoxysomal fatty acid beta-oxidation multifunctional protein MFP-a	early negative, late agnostic	-0.353548	0.0115067	0.226038	0.179159	0.917261	0.238382	-0.0480043	0.961713	0.0212505	0.847846	0.353548	-0.0334786	-0.226038	0.179159	0.762405	0.238382	-0.0669303	0.946637	-0.268051	-0.274228	-0.271145	0.315497	0.0115938	0.15481	-2.8992	0.00374112	-0.184834	0.0923401	0.268051	0.419064	0.271145	0.315497	7.2637e-05	0.15481	3.7625	0.000168221	-0.366777	-0.205425	-0.289348	0.162303	0.0608496	0.127902	-2.81409
XP_002460990	Sobic.002G368800	OQU90223	magenta	weakly similar to Os01g0341000 protein	uncharacterized protein LOC8079023	early positive, late agnostic	-0.783116	0.0259574	0.202088	0.000333661	0.814691	0.29312	-1.52509	0.127236	-0.128062	0.245678	0.783116	0.102278	-0.202088	0.000333661	0.354563	0.29312	2.19743	0.0279897	-0.133775	0.374427	0.101431	0.62136	0.00045011	0.600592	2.07221	0.0382462	0.0955395	0.387317	0.133775	-0.429019	-0.101431	0.62136	4.664e-05	0.600592	-2.41272	0.0158339	0.226382	-0.21758	0.177614	0.399173	0.0467938	0.356652	-0.119802
XP_002441528	Sobic.009G234300	EES19958	grey	similar to Mitogen-activated protein kinase 7	mitogen-activated protein kinase 7 isoform X1	early negative, late agnostic	-0.290748	0.0645112	-0.0666702	0.274626	0.559891	0.731132	-0.509308	0.610537	-0.0340517	0.758462	0.290748	-0.032937	0.0666702	0.274626	0.766138	0.731132	0.674788	0.49981	-0.171502	-0.168944	-0.0156274	0.525366	0.124475	0.935872	-1.31288	0.189223	-0.285925	0.00837498	0.171502	0.415236	0.0156274	0.525366	8.58113e-05	0.935872	2.7315	0.00630472	-0.512475	0.0697057	0.0951956	0.0423875	0.528657	0.623276	-0.571398
XP_002439616	Sobic.009G104800	EES18046	turquoise	similar to AMP deaminase	probable AMP deaminase isoform X1	early negative, late agnostic	-0.429077	-0.00238017	-0.227678	0.097226	0.982857	0.234901	-1.6987	0.0893749	-0.19457	0.0761397	0.429077	0.199044	0.227678	0.097226	0.0695014	0.234901	2.74097	0.00612582	-0.347293	-0.134784	-0.526541	0.187517	0.221561	0.00334307	-3.24781	0.00116295	-0.309316	0.00419633	0.347293	0.405405	0.526541	0.187517	0.000130476	0.00334307	4.78745	1.68911e-06	-0.111489	0.00224773	-0.459102	0.681024	0.98381	0.0122378	-1.71862
XP_002454606	Sobic.004G309800	EES07582	greenyellow	similar to Remorin protein-like	uncharacterized protein LOC8078924 isoform X1	early negative, late agnostic	-0.252194	0.0350095	-0.0943339	0.346038	0.751884	0.626438	-0.65755	0.510827	-0.203568	0.063272	0.252194	0.169107	0.0943339	0.346038	0.124106	0.626438	1.73335	0.083034	-0.351606	-0.25105	0.155998	0.181727	0.0212533	0.41904	-1.66274	0.0963637	-0.231013	0.0344951	0.351606	0.440061	-0.155998	0.181727	2.8066e-05	0.41904	2.79084	0.00525716	-0.581905	-0.0171315	-0.273745	0.0180423	0.87708	0.150737	-2.36959
XP_002468224	Sobic.001G447800	EER95218	greenyellow	similar to Helix-loop-helix DNA-binding domain containing protein		early negative, late agnostic	-0.140478	-0.0766786	0.267815	0.60382	0.488145	0.16014	0.116366	0.907363	-0.118362	0.283575	0.140478	0.199609	-0.267815	0.60382	0.0686974	0.16014	0.539744	0.589373	0.417243	-0.125484	-0.053	0.10785	0.255391	0.784814	0.14123	0.887688	-0.240035	0.0278599	-0.417243	0.333672	0.053	0.10785	0.00192388	0.784814	1.01317	0.31098	-0.639799	0.134579	-0.314194	0.00760442	0.222269	0.0969343	-1.90479
XP_002437603	Sobic.010G268400	EER88970	green	similar to Aspartic proteinase nepenthesin II-like	aspartyl protease family protein 1	early positive, late agnostic	-0.416766	-0.0686827	-0.176399	0.108295	0.534739	0.360002	-1.8531	0.0638687	-0.0230583	0.835077	0.416766	0.0949852	0.176399	0.108295	0.390089	0.360002	1.99154	0.0464211	-0.276595	0.446775	0.321749	0.299715	2.04315e-05	0.0887458	2.90027	0.00372844	0.18278	0.0960813	0.276595	-0.574702	-0.321749	0.299715	1.08616e-08	0.0887458	-3.80919	0.000139422	-0.407496	0.132705	0.40091	0.117192	0.228835	0.0311354	1.03758
XP_002452241	Sobic.004G171400	EES05217	salmon	similar to Glutathione-S-transferase 19E50	probable glutathione S-transferase GSTF1	early negative, late agnostic	0.153485	-0.221862	-0.32172	0.570361	0.0425317	0.0887753	-1.84602	0.0648888	0.179896	0.101535	-0.153485	0.0498438	0.32172	0.570361	0.652522	0.0887753	0.927294	0.353774	-0.1221	0.0268428	-0.222701	0.65237	0.808489	0.245568	-0.804205	0.421279	-0.236221	0.03052	0.1221	0.191135	0.222701	0.65237	0.0815732	0.245568	1.9563	0.05043	-0.227732	0.12905	0.147545	0.39629	0.242025	0.444987	0.623625
XP_002451802	Sobic.004G096700	EES04778	magenta	similar to Putative uncharacterized protein	xaa-Pro dipeptidase	early positive, late agnostic	-0.511064	-0.14422	-0.00257581	0.0430565	0.190587	0.98942	-1.98577	0.0470593	0.10037	0.363656	0.511064	0.0491403	0.00257581	0.0430565	0.657116	0.98942	1.48359	0.137917	0.0577525	0.222862	0.234178	0.831758	0.0415833	0.221442	2.02575	0.0427901	0.09961	0.367319	-0.0577525	-0.294376	-0.234178	0.831758	0.0065662	0.221442	-2.42667	0.0152382	0.233514	0.229837	-0.105722	0.384076	0.0354504	0.58519	1.41905
XP_021313780	Sobic.003G433200	KXG34157	tan	similar to Putative uncharacterized protein	lipid droplet-associated hydrolase isoform X4	early negative, late agnostic	-0.548111	0.117383	-0.0936178	0.0279375	0.287604	0.629071	-0.995159	0.319659	-0.0198101	0.858048	0.548111	-0.102512	0.0936178	0.0279375	0.353456	0.629071	1.07386	0.282886	-0.293406	-0.254488	0.0699928	0.27006	0.0194873	0.71826	-1.80309	0.0713745	-0.105102	0.34136	0.293406	0.328259	-0.0699928	0.27006	0.00230053	0.71826	2.22484	0.0260918	0.576208	0.110393	0.0924927	0.0194835	0.317471	0.633217	2.27656
XP_021318319	Sobic.006G204500	EES11375	grey	similar to B0403H10-OSIGBa0105A11.19 protein	pectin acetylesterase 7	early negative, late agnostic	0.0552951	0.0506654	0.136404	0.838828	0.647173	0.480465	0.796463	0.425763	-0.0939344	0.395378	-0.0552951	0.0420104	-0.136404	0.838828	0.704369	0.480465	-0.311586	0.755355	-0.0148434	-0.21783	-0.0387975	0.956489	0.0465357	0.841625	-1.30591	0.191585	-0.114296	0.300555	0.0148434	0.303188	0.0387975	0.956489	0.00505605	0.841625	1.78506	0.0742509	0.248451	0.176195	0.409172	0.353483	0.108884	0.0275215	2.78292
XP_002453875	Sobic.004G152800	EES06851	turquoise	similar to OSJNBb0006N15.11 protein	3-oxoacyl-[acyl-carrier-protein] reductase 4	early negative, late agnostic	-0.767841	-0.194982	-0.0649599	0.000514164	0.0755088	0.737787	-3.42051	0.000625031	0.0674795	0.541936	0.767841	0.135353	0.0649599	0.000514164	0.219598	0.737787	3.09991	0.00193577	0.0252753	-0.0900337	-0.287742	0.925972	0.415379	0.130128	-1.30568	0.191661	-0.256786	0.0183783	-0.0252753	0.316602	0.287742	0.925972	0.00334513	0.130128	2.54782	0.0108398	0.0575411	-0.0447138	-0.384063	0.832366	0.686308	0.0396951	-1.32394
NA	Sobic.007G033100	KXG24373	grey	KOG4579 - Leucine-rich repeat (LRR) protein associated with apoptosis in muscle tissue (1 of 7)	NA	early positive, late agnostic	-0.457072	-0.189648	-0.272693	0.0750867	0.0840191	0.152376	-2.90927	0.0036227	-0.0254437	0.818295	0.457072	0.223659	0.272693	0.0750867	0.040841	0.152376	3.09504	0.00196786	0.214962	0.480627	0.0635397	0.423993	3.70695e-06	0.743326	3.4011	0.000671154	0.30643	0.00458345	-0.214962	-0.718482	-0.0635397	0.423993	1.42318e-14	0.743326	-5.39145	6.98908e-08	-0.0708167	-0.0425286	0.445009	0.794389	0.700894	0.0155657	1.05966
XP_002441382	Sobic.009G198700	EES19812	greenyellow	similar to Putative uncharacterized protein	ras-related protein RIC2	early negative, late agnostic	-0.244685	-0.146084	0.280711	0.361064	0.184858	0.140205	-0.44341	0.657469	0.0194996	0.86025	0.244685	0.132784	-0.280711	0.361064	0.228556	0.140205	0.372495	0.709524	0.162314	-0.145597	-0.177784	0.54811	0.186343	0.356183	-0.951961	0.341117	-0.267548	0.0138778	-0.162314	0.377148	0.177784	0.54811	0.000405666	0.356183	2.25947	0.023854	0.0150853	0.130031	-0.410214	0.955781	0.238435	0.0270907	-0.591327
XP_002458871	Sobic.003G379600	EES03991	greenyellow	similar to Os01g0883900 protein	probable methyltransferase PMT26	early negative, late agnostic	0.0317136	-0.0252188	0.0800143	0.907183	0.819874	0.6799	0.177214	0.85934	-0.15491	0.159426	-0.0317136	0.182817	-0.0800143	0.907183	0.0960123	0.6799	0.65757	0.510815	-0.16013	-0.154353	-0.247605	0.553578	0.160948	0.195313	-1.92099	0.0547336	-0.232396	0.0333997	0.16013	0.353052	0.247605	0.553578	0.000987555	0.195313	3.0363	0.00239503	-0.657316	0.119643	-0.384239	0.00565827	0.278358	0.039597	-2.28898
XP_021307465	Sobic.001G348100	KXG39210	magenta	similar to Os09g0252100 protein	acetyl-CoA acetyltransferase	early positive, late agnostic	-0.562289	-0.127862	0.230749	0.0233793	0.246425	0.228474	-1.34151	0.179756	0.0891597	0.41994	0.562289	0.0433906	-0.230749	0.0233793	0.695126	0.228474	0.896346	0.370068	0.0946272	0.298275	0.102659	0.727398	0.00585488	0.596167	2.1224	0.0338042	0.0992775	0.368929	-0.0946272	-0.362914	-0.102659	0.727398	0.000691885	0.596167	-2.50203	0.0123484	0.344943	0.0443075	-0.125858	0.190721	0.689011	0.515338	0.629235
XP_002456274	Sobic.003G281800	KXG33291	darkred	PTHR11615//PTHR11615:SF118 - NITRATE		early negative, late agnostic	-0.486393	0.0357997	-0.0833576	0.056077	0.746471	0.66727	-1.2112	0.225818	0.030222	0.784929	0.486393	-0.0678988	0.0833576	0.056077	0.539422	0.66727	1.04292	0.296987	0.14019	-0.279452	0.172651	0.604568	0.0100429	0.370462	-0.672883	0.501022	-0.086555	0.433701	-0.14019	0.334117	-0.172651	0.604568	0.00189553	0.370462	0.988495	0.32291	-0.094308	0.159646	0.30779	0.728285	0.146898	0.104312	1.59182
XP_021303854	Sobic.009G167900	EES19672	green	similar to Putative calcium dependent protein kinase	uncharacterized protein LOC8072561	early positive, late agnostic	-0.373909	-0.0613731	-0.217974	0.153671	0.579176	0.255992	-1.83474	0.0665437	-0.0394354	0.721725	0.373909	0.1039	0.217974	0.153671	0.346941	0.255992	2.05864	0.0395284	0.172366	0.433933	0.0850385	0.52325	3.72846e-05	0.660953	3.06152	0.00220214	0.237188	0.0298257	-0.172366	-0.612648	-0.0850385	0.52325	5.88501e-10	0.660953	-4.36028	1.29898e-05	-0.534177	-0.0278697	0.256374	0.0330502	0.801311	0.17945	-0.64652
XP_021319966	Sobic.007G204600	KXG25605	salmon	similar to Su1p	isoamylase 1	early negative, late agnostic	0.0096662	0.024678	-0.298148	0.971658	0.823674	0.116201	-0.772529	0.439801	-0.192449	0.0794595	-0.0096662	0.168658	0.298148	0.971658	0.125122	0.116201	1.79185	0.0731573	0.343251	-0.10351	-0.159282	0.193051	0.348765	0.409191	-0.252179	0.800903	-0.292777	0.00687927	-0.343251	0.361759	0.159282	0.193051	0.000721756	0.409191	1.69005	0.0910183	-0.466457	0.0371455	-0.340369	0.0685581	0.737279	0.0708099	-1.96131
XP_002466616	Sobic.001G126300	EER93614	salmon	similar to Adenylosuccinate synthetase	adenylosuccinate synthetase 2	early negative, late agnostic	-0.0656243	-0.0976322	-0.389224	0.809196	0.376956	0.036894	-1.88669	0.0592024	-0.0130705	0.906065	0.0656243	0.115113	0.389224	0.809196	0.297092	0.036894	1.97913	0.0478017	0.0901016	-0.086303	-0.170362	0.740005	0.435046	0.376935	-0.773277	0.439359	-0.303103	0.00506901	-0.0901016	0.355478	0.170362	0.740005	0.000905746	0.376935	2.26424	0.0235591	-0.291103	0.141577	0.178127	0.274013	0.198927	0.35524	0.637753
XP_021320772	Sobic.007G056700	KXG24540	tan	similar to Ovule development protein aintegumenta (ANT)-like	AP2-like ethylene-responsive transcription factor AIL1	early negative, late agnostic	-0.561954	-0.0589705	-0.105531	0.0234799	0.594145	0.585872	-1.99968	0.0455353	-0.00427282	0.96923	0.561954	0.06587	0.105531	0.0234799	0.551636	0.585872	2.03589	0.0417616	0.305722	-0.231765	0.0821343	0.249516	0.0338962	0.671881	-0.304911	0.760434	-0.143197	0.193784	-0.305722	0.342292	-0.0821343	0.249516	0.00143756	0.671881	0.935593	0.349483	0.295359	0.033485	0.42944	0.266736	0.762361	0.0200811	2.2104
XP_002458858	Sobic.003G376100	EES03978	salmon	similar to Os01g0878800 protein	extradiol ring-cleavage dioxygenase	early negative, late agnostic	0.327902	-0.236905	-0.36159	0.215031	0.0300275	0.0539356	-1.66318	0.0962756	0.108413	0.326283	-0.327902	0.137761	0.36159	0.215031	0.211429	0.0539356	1.12547	0.260391	-0.184464	0.129078	-0.109012	0.494032	0.241921	0.573498	-0.0528206	0.957875	-0.223164	0.0413013	0.184464	0.0858879	0.109012	0.494032	0.437267	0.573498	1.18159	0.23737	-0.568613	0.010889	0.1537	0.0215412	0.921688	0.42601	-0.872663
XP_002466563	Sobic.001G113200	EER93561	grey	similar to Histidine kinase	probable histidine kinase 4	early negative, late agnostic	-0.154023	0.0239737	-0.322424	0.568995	0.828628	0.08804	-1.21309	0.225097	-0.0191798	0.86252	0.154023	-0.00564795	0.322424	0.568995	0.959334	0.08804	1.30892	0.190562	0.0850817	-0.307411	-0.163645	0.754061	0.00444847	0.396308	-1.97204	0.0486052	-0.200495	0.0674527	-0.0850817	0.463652	0.163645	0.754061	8.92426e-06	0.396308	2.93543	0.0033309	0.525533	0.0852397	-0.329747	0.0365603	0.440746	0.0806608	0.68058
XP_002455229	Sobic.003G079100	OQU86363	royalblue	4.2.1.113 - o-succinylbenzoate synthase / OSBS (1 of 2)	L-Ala-D/L-amino acid epimerase	early negative, late agnostic	0.0460846	-0.0257895	0.0232265	0.865424	0.815869	0.904806	0.0344563	0.972513	0.0324927	0.769204	-0.0460846	-0.00590592	-0.0232265	0.865424	0.957479	0.904806	-0.200194	0.841329	-0.134605	-0.0438806	0.326006	0.619178	0.691856	0.0843691	0.492941	0.622054	-0.316276	0.00337963	0.134605	0.328777	-0.326006	0.619178	0.00226187	0.0843691	1.06267	0.28793	0.149064	0.183037	0.0130285	0.581646	0.0956067	0.94652	1.33137
XP_002458432	Sobic.003G283500	EES03552	salmon	similar to Abscisic acid-induced protein-like	HVA22-like protein f	early negative, late agnostic	0.0998459	-0.0820105	0.0118011	0.712942	0.458314	0.951553	-0.177909	0.858795	-0.166583	0.129902	-0.0998459	0.253889	-0.0118011	0.712942	0.0197854	0.951553	1.10523	0.269062	0.212302	-0.224816	-0.295096	0.429888	0.0397824	0.120165	-1.64251	0.100485	-0.36427	0.000658265	-0.212302	0.53776	0.295096	0.429888	1.32807e-07	0.120165	3.58881	0.000332192	-0.279178	0.172335	-0.0470653	0.295039	0.116984	0.808439	0.149233
XP_002439729	Sobic.009G123500	EES18159	grey	similar to Os05g0387700 protein	serine/threonine-protein kinase-like protein At3g51990	early negative, late agnostic	-0.11157	0.049176	0.0585106	0.680803	0.656883	0.763043	0.191012	0.848516	-0.158717	0.149295	0.11157	0.10901	-0.0585106	0.680803	0.32361	0.763043	0.638485	0.523158	-0.0452725	-0.256662	0.233208	0.867776	0.0184369	0.223415	-0.757678	0.448644	-0.140957	0.200922	0.0452725	0.362975	-0.233208	0.867776	0.000690342	0.223415	1.37343	0.16962	0.262577	0.157309	0.403863	0.325856	0.152985	0.0298023	2.69492
NA	Sobic.001G312400	OQU92222	lightcyan	NA	NA	early negative, late agnostic	-0.3461	-0.0639792	0.096543	0.189139	0.563138	0.618345	-0.824279	0.409781	0.0249271	0.821923	0.3461	0.0415997	-0.096543	0.189139	0.707127	0.618345	0.706943	0.479602	0.0617049	-0.0918488	0.197148	0.820413	0.406	0.305325	0.251204	0.801656	-0.276302	0.0109548	-0.0617049	0.336074	-0.197148	0.820413	0.00177529	0.305325	1.09531	0.273381	0.407161	-0.0597725	0.192188	0.117523	0.589129	0.317895	1.20462
XP_002442706	Sobic.008G018400	KXG22865	red	Predicted protein	calmodulin-binding protein 25	early positive, late agnostic	0.134321	-0.240487	-0.474814	0.619925	0.027558	0.0092501	-2.53928	0.0111079	0.0456331	0.680206	-0.134321	0.204921	0.474814	0.619925	0.0614994	0.0092501	2.34361	0.0190981	0.102566	0.279662	-0.255002	0.705444	0.00998451	0.18187	0.942203	0.346089	0.225576	0.0390999	-0.102566	-0.461217	0.255002	0.705444	1.00845e-05	0.18187	-2.04817	0.0405437	-0.563949	0.0753259	0.084646	0.0228856	0.495873	0.662426	-0.730437
XP_021318318	Sobic.006G163300	OQU82041	salmon	PTHR11699:SF117 - ALDEHYDE DEHYDROGENASE FAMILY 3 MEMBER F1 (1 of 1)	aldehyde dehydrogenase family 3 member F1	early negative, late agnostic	0.0590393	0.119	-0.0865629	0.828061	0.28097	0.655243	0.492455	0.622398	-0.227866	0.0371013	-0.0590393	0.105985	0.0865629	0.828061	0.337298	0.655243	0.688843	0.490922	0.197204	-0.180369	-0.0550936	0.464128	0.100624	0.776523	-0.687205	0.491953	-0.268627	0.0134846	-0.197204	0.409875	0.0550936	0.464128	0.000108016	0.776523	2.01043	0.0443857	-0.527349	0.0744139	-0.526776	0.0358003	0.50112	0.00332641	-2.63416
XP_002441624	Sobic.009G256000	EES20054	purple	similar to Putative uncharacterized protein	V-type proton ATPase subunit C	early negative, late agnostic	-0.409378	-0.138158	0.00901186	0.115346	0.2101	0.962994	-1.63933	0.101144	-0.00975545	0.929819	0.409378	0.154065	-0.00901186	0.115346	0.16174	0.962994	1.72431	0.0846512	-0.253875	0.0194005	0.163942	0.342724	0.860954	0.395442	0.0370516	0.970444	-0.241405	0.0269538	0.253875	0.202661	-0.163942	0.342724	0.0644832	0.395442	1.1388	0.254786	-0.0636953	0.135381	0.239049	0.814713	0.219502	0.211703	1.30567
XP_021302624	Sobic.009G009500	EES18868	turquoise	similar to MPI	subtilisin-chymotrypsin inhibitor-2B	early negative, late agnostic	-0.354895	0.192568	-0.276818	0.177392	0.0792703	0.146024	-0.634721	0.525611	-0.223915	0.0406048	0.354895	0.025202	0.276818	0.177392	0.819992	0.146024	1.78601	0.0740981	-0.537435	-0.0869265	-0.55257	0.0317957	0.431723	0.0018814	-3.61915	0.000295571	-0.269955	0.0130135	0.537435	0.325787	0.55257	0.0317957	0.00249367	0.0018814	4.93121	8.17225e-07	-0.320207	0.149455	-0.084995	0.226629	0.174818	0.661116	-0.185275
XP_002456624	Sobic.003G354000	EES01744	lightcyan	similar to Putative uncharacterized protein	probable protein phosphatase 2C 9	early negative, late agnostic	-0.63184	0.0787811	-0.18172	0.00864805	0.476261	0.345459	-1.7468	0.0806726	-0.123562	0.262803	0.63184	0.0425934	0.18172	0.00864805	0.70046	0.345459	2.38235	0.0172026	0.0335389	-0.234089	0.269336	0.901864	0.0320984	0.157689	-0.34604	0.729312	-0.130414	0.237042	-0.0335389	0.332744	-0.269336	0.901864	0.00198422	0.157689	0.907541	0.364121	0.270955	0.0975028	0.417337	0.31008	0.377592	0.0242923	2.44509
XP_021312836	Sobic.003G008500	EES02200	grey	similar to Target of myb1-like	target of Myb protein 1	early negative, late agnostic	-0.538693	-0.180755	-0.195222	0.0313213	0.0998864	0.31017	-2.84993	0.00437287	0.269696	0.0131041	0.538693	-0.0837823	0.195222	0.0313213	0.448627	0.31017	1.45537	0.145567	-0.344536	-0.426789	0.0208786	0.191281	5.1568e-05	0.914392	-3.09722	0.00195347	0.0100214	0.927911	0.344536	0.380455	-0.0208786	0.191281	0.000357091	0.914392	2.80772	0.00498931	-0.0513474	0.136975	0.508578	0.850209	0.214068	0.00484559	2.29206
XP_021319974	Sobic.007G207200	EES15373	tan	6.1.1.20 - Phenylalanine--tRNA ligase / Phenylalanyl-tRNA synthetase (1 of 4)	phenylalanine--tRNA ligase beta subunit	early negative, late agnostic	-0.357705	0.126689	-0.1673	0.173742	0.250821	0.385697	-0.649218	0.516198	-0.0273372	0.805031	0.357705	-0.104621	0.1673	0.173742	0.343586	0.385697	0.766159	0.443582	-0.182586	-0.260755	0.297519	0.498518	0.0165908	0.11701	-0.874	0.382118	-0.0121232	0.912845	0.182586	0.249103	-0.297519	0.498518	0.0223127	0.11701	0.808844	0.418605	0.41899	0.262786	0.266375	0.106232	0.0157356	0.162485	3.19023
NA	Sobic.009G230900	KXG22532	midnightblue	weakly similar to Putative uncharacterized protein	NA	smaller lesions	0.193613	-0.216183	-0.180987	0.472465	0.0482582	0.347442	-1.27376	0.202748	0.00649951	0.953209	-0.193613	0.219087	0.180987	0.472465	0.0452555	0.347442	1.28969	0.197157	0.0358474	0.00243511	-0.632919	0.895143	0.982461	0.000229087	-2.14861	0.0316654	-0.351775	0.00103326	-0.0358474	0.318902	0.632919	0.895143	0.00311049	0.000229087	3.88884	0.000100723	-0.561687	0.0821162	0.19014	0.0235605	0.457732	0.323179	-0.364662
XP_002446206	Sobic.006G034000	EES10534	grey	similar to Putative uncharacterized protein At3g60800	probable protein S-acyltransferase 14	early negative, late agnostic	0.261994	0.299788	-0.0411925	0.326972	0.00559774	0.831982	2.07282	0.0381887	-0.214121	0.050489	-0.261994	-0.0966081	0.0411925	0.326972	0.382005	0.831982	-0.962494	0.335802	-0.191473	0.0850427	0.211322	0.477468	0.441807	0.271145	0.670555	0.502504	-0.421105	6.64033e-05	0.191473	0.306782	-0.211322	0.477468	0.00453466	0.271145	1.4324	0.152031	-0.404919	-0.216858	0.181712	0.119754	0.0475462	0.345482	-1.52866
XP_002437065	Sobic.010G153900	EER88432	lightcyan	similar to Spermidine synthase 2	spermine synthase isoform X1	early negative, late agnostic	-0.416368	0.30506	-0.100206	0.108666	0.00477826	0.605021	0.388079	0.697958	-0.238653	0.0288003	0.416368	-0.0773284	0.100206	0.108666	0.484455	0.605021	0.854155	0.393019	0.245798	-0.190861	-0.252904	0.358815	0.0820202	0.185616	-1.24369	0.213614	-0.350083	0.00109679	-0.245798	0.493812	0.252904	0.358815	1.81247e-06	0.185616	3.06234	0.00219614	0.640444	0.132442	-0.180846	0.0075244	0.229767	0.347824	1.78741
XP_021306834	Sobic.001G302900	EER91955	salmon	PTHR10972:SF88 - OXYSTEROL-BINDING PROTEIN-RELATED PROTEIN 2A-RELATED (1 of 2)	oxysterol-binding protein-related protein 1B	early negative, late agnostic	0.157083	0.0074821	0.282943	0.561247	0.946145	0.136947	1.25392	0.209869	-0.243862	0.0253909	-0.157083	0.238546	-0.282943	0.561247	0.0288744	0.136947	0.0568378	0.954674	0.117118	-0.181592	-0.361672	0.66577	0.0982984	0.0538774	-1.84229	0.0654329	-0.286589	0.00821837	-0.117118	0.42739	0.361672	0.66577	5.01945e-05	0.0538774	3.26993	0.00107573	-0.2683	0.0773991	-0.393446	0.31503	0.484055	0.0347221	-1.43628
XP_002463072	Sobic.002G350700	EER99593	greenyellow	similar to Putative uncharacterized protein	beta-hexosaminidase 2	early negative, late agnostic	-0.198335	0.24524	0.0703669	0.461517	0.0245483	0.716815	1.08606	0.277451	-0.21095	0.0540855	0.198335	-0.0428752	-0.0703669	0.461517	0.698573	0.716815	-0.00153688	0.998774	-0.0502618	-0.296214	0.01841	0.853343	0.00622193	0.924483	-1.64991	0.0989603	-0.145043	0.188043	0.0502618	0.40281	-0.01841	0.853343	0.000145425	0.924483	2.28584	0.0222638	-0.665342	0.184131	0.232068	0.00491119	0.0936071	0.225753	-0.0503638
XP_021305199	Sobic.010G172500	KXG20224	grey	similar to Vacuolar ATP synthase subunit B	V-type proton ATPase subunit B 1 isoform X2	early negative, late agnostic	-0.217235	-0.0404455	-0.0817295	0.41899	0.714899	0.67341	-0.934186	0.350208	-0.0104009	0.925188	0.217235	0.0527243	0.0817295	0.41899	0.633848	0.67341	0.998522	0.318026	0.122016	-0.228916	0.476774	0.652595	0.0362146	0.00892465	0.602917	0.546564	-0.117083	0.288846	-0.122016	0.315852	-0.476774	0.652595	0.00342498	0.00892465	-0.111536	0.911191	-0.250707	0.257989	0.187337	0.348986	0.0178199	0.330495	1.39532
XP_002458674	Sobic.003G334000	EES03794	greenyellow	similar to Putative uncharacterized protein	uncharacterized protein LOC8085386	early negative, late agnostic	-0.14008	-0.101569	0.0951797	0.604855	0.357926	0.623335	-0.551056	0.581596	-0.0350986	0.751273	0.14008	0.141475	-0.0951797	0.604855	0.199254	0.623335	0.762849	0.445554	0.159085	-0.216772	-0.198566	0.556204	0.0476368	0.30179	-1.40869	0.158927	-0.258842	0.0174327	-0.159085	0.434174	0.198566	0.556204	3.68746e-05	0.30179	2.68834	0.00718075	-0.274938	0.0175461	-0.510489	0.302739	0.87413	0.00466239	-2.20805
XP_002447792	Sobic.007G090427	OQU80168	royalblue	similar to Putative uncharacterized protein	endo-1	early negative, late agnostic	-0.208301	0.178287	0.00993042	0.438832	0.10468	0.959225	0.515306	0.606339	-0.16572	0.131931	0.208301	-0.0186816	-0.00993042	0.438832	0.866057	0.959225	0.329191	0.742012	0.0248946	-0.329645	0.343656	0.927084	0.00219827	0.0679581	-0.661781	0.508111	-0.246382	0.0238686	-0.0248946	0.525838	-0.343656	0.927084	2.79946e-07	0.0679581	1.9267	0.054017	0.0566278	0.21506	0.213376	0.834992	0.0494635	0.266405	1.91477
XP_002447113	Sobic.006G219200	EES11441	grey	similar to H0714H04.4 protein	BAG family molecular chaperone regulator 1	early negative, late agnostic	-0.333819	-0.0166985	-0.266614	0.206377	0.880164	0.162095	-1.65682	0.0975561	-0.108699	0.324998	0.333819	0.127241	0.266614	0.206377	0.248745	0.162095	2.23837	0.0251972	0.101871	-0.0236782	0.16912	0.707357	0.830709	0.380475	0.609299	0.542326	-0.236317	0.0304506	-0.101871	0.237342	-0.16912	0.707357	0.0297169	0.380475	0.531859	0.594823	-0.320108	0.202664	0.0978185	0.226781	0.0644793	0.613691	0.652126
XP_021316972	Sobic.005G039500	KXG27759	turquoise	similar to Signal recognition particle protein		early negative, late agnostic	-0.279269	-0.149903	-0.244029	0.294874	0.173514	0.202054	-2.15657	0.0310388	0.00650379	0.953179	0.279269	0.149898	0.244029	0.294874	0.173526	0.202054	2.15655	0.0310406	-0.0787924	-0.258145	-0.115323	0.771775	0.0177488	0.551369	-1.89893	0.0575735	-0.0114745	0.917492	0.0787924	0.246127	0.115323	0.771775	0.0240185	0.551369	1.83184	0.0669756	0.225504	0.163359	-0.181793	0.401053	0.137604	0.345262	0.805939
XP_002467922	Sobic.001G384100	EER94920	darkred	similar to 2		early negative, late agnostic	-0.00150419	0.084431	0.0252036	0.995589	0.44511	0.896744	0.514847	0.60666	-0.0519529	0.638828	0.00150419	-0.0356451	-0.0252036	0.995589	0.747529	0.896744	-0.258814	0.795779	-0.0465508	-0.284789	-0.418561	0.864074	0.00864872	0.023836	-2.96972	0.0029807	-0.0939062	0.395521	0.0465508	0.3457	0.418561	0.864074	0.00127817	0.023836	3.32349	0.000889001	-0.0869821	-0.082944	-0.417176	0.748731	0.453196	0.0243527	-1.95583
XP_002462449	Sobic.002G215200	EER98970	greenyellow	similar to Membrane protein PTM1-like	transmembrane protein 87B	early negative, late agnostic	-0.282093	0.0132862	0.400634	0.289813	0.904522	0.0312625	0.716305	0.473803	-0.0833229	0.451128	0.282093	0.0703068	-0.400634	0.289813	0.525099	0.0312625	-0.278659	0.780507	0.0944364	-0.19133	-0.142644	0.727929	0.0812565	0.460419	-1.23903	0.215333	-0.320749	0.0029329	-0.0944364	0.467462	0.142644	0.727929	7.3569e-06	0.460419	2.87596	0.00402795	-0.192044	-0.0789031	-0.373841	0.476132	0.475576	0.0457445	-2.01209
XP_021314443	Sobic.004G082200	KXG29731	turquoise	PTHR10516:SF250 - PEPTIDYL-PROLYL CIS-TRANS ISOMERASE FKBP16-1		early negative, late agnostic	-0.337545	-0.0680861	0.0182769	0.201043	0.538301	0.925028	-1.06061	0.288865	-0.0608131	0.582649	0.337545	0.132503	-0.0182769	0.201043	0.229548	0.925028	1.40094	0.161231	-0.18735	0.0301122	-0.206266	0.487179	0.785692	0.283042	-0.879886	0.378921	-0.227327	0.0375643	0.18735	0.180032	0.206266	0.487179	0.101273	0.283042	1.98896	0.0467052	0.233334	0.228314	0.247	0.384451	0.0367213	0.196444	2.48523
XP_002464132	Sobic.001G148600	EER91130	greenyellow	similar to Small heat shock-like protein	inactive protein RESTRICTED TEV MOVEMENT 2	early negative, late agnostic	0.12655	-0.152401	0.0414257	0.640482	0.166376	0.831044	-0.403824	0.686342	-0.108456	0.326091	-0.12655	0.268641	-0.0414257	0.640482	0.0134796	0.831044	1.04062	0.298054	-0.10034	-0.184256	-0.160966	0.711577	0.09338	0.40419	-1.67907	0.0931379	-0.369018	0.000551957	0.10034	0.505068	0.160966	0.711577	9.60609e-07	0.40419	3.61192	0.000303943	-0.313668	0.201217	-0.126621	0.23679	0.0664505	0.512775	-0.0166055
XP_002463241	Sobic.002G387600	EER99762	salmon	similar to Putative uncharacterized protein	uncharacterized protein LOC8063523	early negative, late agnostic	0.0227574	0.103615	-0.194758	0.93333	0.348271	0.311344	0.00100164	0.999201	-0.122135	0.268396	-0.0227574	0.0152304	0.194758	0.93333	0.890631	0.311344	0.622296	0.533747	-0.223338	-0.246251	-0.131661	0.405711	0.0239457	0.495997	-2.20247	0.0276322	-0.317117	0.00329125	0.223338	0.514282	0.131661	0.405711	5.61515e-07	0.495997	3.8604	0.000113203	-0.386662	0.0467616	-0.00112735	0.13902	0.672743	0.995369	-0.639826
XP_002466099	Sobic.001G012300	EER93097	grey	similar to Cytochrome P450 79A1	tyrosine N-monooxygenase	early negative, late agnostic	0.173931	0.199864	-0.125017	0.519428	0.0683373	0.518171	1.06174	0.288353	-0.213498	0.0511803	-0.173931	0.00706232	0.125017	0.519428	0.949163	0.518171	0.0343549	0.972594	-0.0378001	-0.188909	-0.268861	0.889463	0.085256	0.158453	-1.90825	0.0563588	-0.342578	0.00142351	0.0378001	0.485179	0.268861	0.889463	2.90532e-06	0.158453	3.67813	0.00023495	-0.158435	0.211361	-0.118311	0.55784	0.0536079	0.541032	0.420162
XP_002441827	Sobic.008G034500	EES15665	grey	similar to Putative phytosulfokine peptide	phytosulfokines 2	early negative, late agnostic	0.176515	0.0694325	0.227527	0.513142	0.530278	0.23522	1.44368	0.148829	-0.0165675	0.881097	-0.176515	-0.0557368	-0.227527	0.513142	0.614561	0.23522	-1.37179	0.170128	0.277527	-0.239033	-0.327918	0.298023	0.0285393	0.0824575	-1.68015	0.0929274	-0.260705	0.0166125	-0.277527	0.456196	0.327918	0.298023	1.29375e-05	0.0824575	2.98064	0.00287642	0.148817	0.242684	-0.145828	0.582278	0.0261304	0.450362	1.17787
XP_002462123	Sobic.002G156200	EER98644	grey	similar to Antigen receptor-like	ycf20-like protein isoform X2	early positive, late agnostic	-0.147798	-0.187653	-0.284041	0.584893	0.0873914	0.135364	-2.1907	0.0284738	-0.0231622	0.834345	0.147798	0.219272	0.284041	0.584893	0.0450692	0.135364	2.36316	0.0181199	-0.00396337	0.183628	0.332746	0.988377	0.0945223	0.0777783	2.00022	0.0454762	0.395588	0.000195754	0.00396337	-0.528749	-0.332746	0.988377	2.33953e-07	0.0777783	-4.10545	4.0353e-05	0.264437	0.16738	0.427043	0.322315	0.128051	0.0208635	2.83737
XP_002437030	Sobic.010G144900	EER88397	lightcyan	similar to Putative fiber protein Fb34	uncharacterized protein LOC8085359	early negative, late agnostic	-0.474847	-0.0769557	-0.251151	0.0630807	0.486569	0.188785	-2.28841	0.0221135	-0.109801	0.320091	0.474847	0.19125	0.251151	0.0630807	0.0813868	0.188785	2.89763	0.00375998	-0.180313	-0.248156	0.0217395	0.503969	0.0228438	0.910875	-1.65365	0.0981984	-0.376311	0.000418893	0.180313	0.570058	-0.0217395	0.503969	1.51352e-08	0.910875	3.71438	0.000203704	0.534344	0.0559357	-0.250313	0.0329848	0.613297	0.190315	0.813457
XP_002462177	Sobic.002G166400	EER98698	black	similar to Putative uncharacterized protein	GDP-fucose transporter 1	early negative, late agnostic	-0.124302	-0.106676	-0.306903	0.646478	0.33414	0.105365	-1.78113	0.074891	-0.0020169	0.985473	0.124302	0.113386	0.306903	0.646478	0.304447	0.105365	1.81664	0.0692718	-0.444091	-0.0597213	0.0670885	0.0848437	0.589448	0.729508	-1.14215	0.25339	-0.292289	0.00697736	0.444091	0.32134	-0.0670885	0.0848437	0.00287799	0.729508	2.57125	0.0101331	0.246528	0.215866	0.196299	0.357343	0.0485965	0.307456	2.28701
XP_002437581	Sobic.010G261200	EER88948	salmon	similar to Putative uncharacterized protein	lipid transfer-like protein VAS isoform X2	early negative, late agnostic	0.125514	-0.0441552	-0.11683	0.643243	0.690026	0.546146	-0.310517	0.756168	-0.275771	0.0111153	-0.125514	0.32468	0.11683	0.643243	0.00258473	0.546146	1.84072	0.0656627	-0.232427	-0.236592	0.14391	0.386356	0.0302522	0.456406	-1.33752	0.181053	-0.17784	0.105568	0.232427	0.378323	-0.14391	0.386356	0.000387753	0.456406	2.15802	0.030926	-0.475045	0.108286	-0.155194	0.0629554	0.326851	0.421471	-1.01692
XP_002459116	Sobic.003G430100	EES04236	grey	similar to Putative uncharacterized protein	non-specific phospholipase C2	early negative, late agnostic	-0.113821	0.0196546	-0.108507	0.67469	0.859151	0.575286	-0.470988	0.637649	-0.0620388	0.575059	0.113821	0.0421578	0.108507	0.67469	0.70338	0.575286	0.794295	0.427023	0.0718579	0.0204495	-0.234129	0.791428	0.853516	0.22154	-0.453234	0.65038	-0.319089	0.00309206	-0.0718579	0.27262	0.234129	0.791428	0.0121115	0.22154	2.02243	0.0431323	-0.591367	-0.127652	-0.268307	0.0158333	0.247207	0.159345	-2.96462
NA	Sobic.008G087400	KXG23359	lightcyan	NA	NA	early negative, late agnostic	-0.613823	-0.00346882	0.114375	0.0114303	0.975018	0.554667	-1.21815	0.223167	0.0513704	0.642598	0.613823	-0.048275	-0.114375	0.0114303	0.662784	0.554667	0.94743	0.34342	-0.0565701	-0.292625	0.254293	0.835158	0.00690973	0.18313	-0.918282	0.358471	-0.0286723	0.795711	0.0565701	0.293303	-0.254293	0.835158	0.00677488	0.18313	0.922159	0.356446	0.548646	0.198126	0.126739	0.0277542	0.0708246	0.512378	2.76365
XP_002457330	Sobic.003G067100	KXG31849	black	similar to Putative uncharacterized protein	aspartate--tRNA ligase	early negative, late agnostic	-0.451223	0.151031	-0.0799893	0.0793769	0.170262	0.679995	-0.495173	0.620478	-0.127414	0.248097	0.451223	-0.0289294	0.0799893	0.0793769	0.793919	0.679995	1.13958	0.254461	-0.18799	-0.0102974	-0.0274543	0.485665	0.925931	0.887579	-0.547215	0.584231	-0.273874	0.0117061	0.18799	0.259412	0.0274543	0.485665	0.0171783	0.887579	1.88133	0.0599273	0.543336	-0.0310364	0.064466	0.0296164	0.779279	0.739712	1.34668
XP_002445976	Sobic.007G223600	EES15471	salmon	similar to F21F23.7 protein	uncharacterized protein LOC8055370	early negative, late agnostic	-0.110557	-0.0854902	-0.118798	0.68356	0.4394	0.539357	-1.04594	0.295587	0.0282885	0.798387	0.110557	0.060657	0.118798	0.68356	0.583619	0.539357	0.915409	0.359977	0.157386	-0.142769	-0.104421	0.560482	0.195133	0.589839	-0.723117	0.469608	-0.224885	0.0397203	-0.157386	0.335621	0.104421	0.560482	0.0018025	0.589839	1.79696	0.0723413	-0.438344	0.11671	0.174959	0.0894415	0.290393	0.364001	0.127601
XP_002447317	Sobic.006G265900	EES11645	grey	similar to H0103C06.11 protein	thioredoxin X	early negative, late agnostic	-0.275544	0.102662	-0.145152	0.301631	0.352748	0.452485	-0.510962	0.609378	-0.141613	0.198811	0.275544	0.0359027	0.145152	0.301631	0.745766	0.452485	1.23737	0.215948	0.356066	0.00341703	-0.1629	0.175865	0.97539	0.398493	0.32919	0.742012	-0.439268	2.91268e-05	-0.356066	0.397875	0.1629	0.175865	0.0001783	0.398493	1.89035	0.0587105	0.0125454	-0.0482578	-0.427408	0.963221	0.662897	0.0207429	-1.59555
XP_002465483	Sobic.001G420900	EER92481	greenyellow	similar to Ankyrin repeat family protein		early negative, late agnostic	-0.0315746	-0.101568	-0.162619	0.907588	0.357929	0.399318	-1.09331	0.27426	-0.137894	0.210981	0.0315746	0.245321	0.162619	0.907588	0.0244993	0.399318	1.86973	0.0615212	-0.0144203	-0.238	0.0519768	0.957728	0.0292539	0.788874	-1.1437	0.252747	-0.178704	0.103858	0.0144203	0.380397	-0.0519768	0.957728	0.000357893	0.788874	1.96907	0.0489448	-0.566803	0.126203	-0.264244	0.0220556	0.252656	0.166001	-1.53726
XP_002463244	Sobic.002G388400	EER99765	greenyellow	similar to Ripening-related protein-like	uncharacterized protein C24B11	early negative, late agnostic	-0.3196	0.0845486	-0.427361	0.22756	0.444474	0.0207583	-1.64238	0.100511	-0.108692	0.325032	0.3196	0.0215513	0.427361	0.22756	0.845719	0.0207583	2.19816	0.0279378	0.135878	-0.31002	-0.275117	0.615836	0.00410635	0.14862	-2.22779	0.0258948	-0.277782	0.0105177	-0.135878	0.536587	0.275117	0.615836	1.43094e-07	0.14862	3.6853	0.000228434	0.300551	-0.046222	-0.440808	0.258021	0.676307	0.0166916	-0.991582
XP_002468389	Sobic.001G480800	EER95387	greenyellow	similar to Leucine-rich repeat transmembrane protein kinase 2	protein STRUBBELIG-RECEPTOR FAMILY 7	early negative, late agnostic	-0.265538	-0.0560863	-0.218577	0.320229	0.61234	0.254646	-1.54773	0.121688	-0.0733207	0.507446	0.265538	0.132614	0.218577	0.320229	0.229158	0.254646	1.95162	0.0509832	-0.283987	-0.321972	-0.22852	0.286447	0.00282032	0.233128	-3.07409	0.00211145	-0.212535	0.0522619	0.283987	0.487937	0.22852	0.286447	2.50235e-06	0.233128	4.11712	3.83641e-05	-0.481284	0.210745	-0.310542	0.0591013	0.0543246	0.101092	-0.978256
XP_002460575	Sobic.002G278100	OQU89832	tan	similar to Os09g0536200 protein	uncharacterized protein LOC8070907	Agnostic day 3, positive day 13	-0.593508	0.112501	0.120087	0.015364	0.30826	0.534932	-0.522909	0.601038	0.0206247	0.852276	0.593508	-0.138265	-0.120087	0.015364	0.209747	0.534932	0.386055	0.699456	-0.145926	-0.362629	0.434956	0.589709	0.00069915	0.0183719	-0.905739	0.365074	0.0368043	0.739606	0.145926	0.297436	-0.434956	0.589709	0.00600192	0.0183719	0.523012	0.600966	0.296726	0.22119	0.382703	0.264424	0.0431781	0.0404608	3.04639
XP_002452517	Sobic.004G228500	EES05493	salmon	similar to Putative uncharacterized protein	blue copper protein	early negative, late agnostic	-0.0598023	-0.00599257	0.176946	0.82587	0.956855	0.358491	0.375812	0.707056	-0.152233	0.166846	0.0598023	0.160045	-0.176946	0.82587	0.145876	0.358491	0.436851	0.66222	-0.0974674	-0.197257	-0.317174	0.71952	0.0720952	0.093639	-2.24171	0.02498	-0.337922	0.00166812	0.0974674	0.488549	0.317174	0.71952	2.42028e-06	0.093639	3.98935	6.62548e-05	-0.277588	0.0470212	-0.42287	0.297913	0.671031	0.0222857	-1.72334
XP_002441159	Sobic.009G149900	EES19589	darkred	similar to Serine/threonine-protein kinase SAPK4	serine/threonine-protein kinase SAPK4 isoform X1	early negative, late agnostic	-0.459319	0.0386839	-0.0254629	0.0734841	0.726818	0.895687	-0.946511	0.343888	-0.0675698	0.541394	0.459319	0.0278825	0.0254629	0.0734841	0.801221	0.895687	1.29467	0.195435	-0.104229	-0.370715	0.102828	0.700871	0.000517933	0.595557	-1.95146	0.0510025	-0.108569	0.325581	0.104229	0.437524	-0.102828	0.700871	3.15888e-05	0.595557	2.36926	0.0178239	0.15542	-0.119583	-0.465288	0.565451	0.278599	0.0109775	-1.80183
XP_002448728	Sobic.006G258700	EES11617	turquoise	similar to Plastid terminal oxidase	ubiquinol oxidase 4	early negative, late agnostic	-0.209146	0.239126	-0.107195	0.436936	0.0284751	0.579941	0.493467	0.621683	-0.333087	0.00196172	0.209146	0.0868925	0.107195	0.436936	0.431904	0.579941	1.23683	0.216149	-0.514977	0.0549963	-0.233814	0.0412204	0.619278	0.222181	-1.65706	0.0975073	-0.246739	0.0236589	0.514977	0.175037	0.233814	0.0412204	0.111268	0.222181	2.86951	0.00411103	-0.382323	-0.229503	-0.0493037	0.143893	0.0357265	0.799508	-2.23976
XP_002463686	Sobic.001G045600	OQU90788	darkred	similar to Remorin-like protein	remorin 4	early negative, late agnostic	-0.657719	0.143431	-0.164653	0.00561867	0.193051	0.393367	-1.44738	0.14779	-0.159448	0.147406	0.657719	0.0113655	0.164653	0.00561867	0.918273	0.393367	2.26189	0.0237045	0.0415729	-0.273203	0.275351	0.878503	0.0119215	0.148261	-0.527766	0.597662	-0.149016	0.1761	-0.0415729	0.385432	-0.275351	0.878503	0.00029397	0.148261	1.18704	0.235211	-0.124085	0.194079	0.269741	0.647057	0.0768986	0.157041	1.58802
XP_002463018	Sobic.002G338400	EER99539	greenyellow	similar to Os07g0559400 protein	uncharacterized protein LOC8081746	early negative, late agnostic	0.105515	-0.0524167	-0.173036	0.69734	0.635832	0.369378	-0.569887	0.568754	-0.101984	0.355953	-0.105515	0.15774	0.173036	0.69734	0.151848	0.369378	1.12722	0.259649	0.1138	-0.300633	0.171501	0.674746	0.00545846	0.373707	-0.855305	0.392382	-0.128016	0.245851	-0.1138	0.391301	-0.171501	0.674746	0.000232776	0.373707	1.39443	0.163188	-0.0787524	0.215198	-0.155997	0.771887	0.0493142	0.419042	0.500626
XP_002450654	Sobic.005G101600	OQU83274	red	PTHR21495:SF59 - DIRIGENT PROTEIN 20-RELATED (1 of 4)	dirigent protein 2	priming	-0.0285793	-0.360332	-0.271879	0.916324	0.000760271	0.153652	-2.87083	0.00409392	0.120601	0.274499	0.0285793	0.254281	0.271879	0.916324	0.0195901	0.153652	2.25766	0.0239668	0.35832	0.445673	0.0715854	0.17295	2.15344e-05	0.712116	3.5309	0.000414148	0.274412	0.0115359	-0.35832	-0.657344	-0.0715854	0.17295	1.1078e-11	0.712116	-5.14553	2.66764e-07	0.151987	0.134631	0.454815	0.574175	0.22209	0.0131804	2.51132
XP_002441247	Sobic.009G169900	EES19677	lightcyan	similar to Putative uncharacterized protein P0015C02.6	uncharacterized protein At5g39865	early negative, late agnostic	-0.67751	0.180272	-0.0361049	0.00393124	0.100811	0.852493	-0.936583	0.348973	-0.166037	0.131182	0.67751	-0.0204324	0.0361049	0.00393124	0.853638	0.852493	1.78264	0.0746448	-0.229159	-0.274702	0.407372	0.393256	0.011445	0.0282781	-0.680651	0.496092	0.0250201	0.821269	0.229159	0.227927	-0.407372	0.393256	0.0370496	0.0282781	0.419556	0.67481	-0.123102	0.155872	0.489844	0.649686	0.156818	0.00699153	2.16189
XP_021302031	Sobic.008G083500	KXG23318	turquoise	similar to Expressed protein	uncharacterized protein LOC110429782	early negative, late agnostic	-0.677904	-0.10826	0.10883	0.00390235	0.32697	0.574144	-2.02313	0.0430599	-0.0777243	0.482215	0.677904	0.191521	-0.10883	0.00390235	0.0809481	0.574144	2.46872	0.0135597	-0.0418198	-0.128904	-0.263586	0.877786	0.242563	0.167097	-1.57797	0.114574	-0.273736	0.0117502	0.0418198	0.367558	0.263586	0.877786	0.000582839	0.167097	2.91622	0.00354304	0.12618	0.24409	-0.314365	0.641467	0.0252498	0.0967432	0.600319
XP_002447324	Sobic.006G267700	EES11652	darkred	similar to H0801D08.4 protein	uncharacterized protein LOC8085874	early negative, late agnostic	-0.179109	0.0796172	-0.0597035	0.50687	0.471578	0.758352	-0.15333	0.878138	-0.162929	0.138657	0.179109	0.0814911	0.0597035	0.50687	0.461175	0.758352	0.997455	0.318544	0.226694	-0.251925	0.0612702	0.398505	0.0207915	0.752205	-0.663655	0.506911	-0.161796	0.14146	-0.226694	0.377674	-0.0612702	0.398505	0.000397561	0.752205	1.39495	0.163031	-0.0107865	0.229568	-0.0633364	0.968375	0.0356726	0.74412	1.00842
XP_002459232	Sobic.002G010100	EER95753	turquoise	similar to MADS box protein	MADS-box transcription factor 15	early negative, late agnostic	-0.421783	-0.0324603	-0.527924	0.103682	0.769428	0.0032462	-2.90336	0.00369184	-0.0587508	0.595522	0.421783	0.0932338	0.527924	0.103682	0.398928	0.0032462	3.22245	0.00127099	-0.0252244	-0.385659	-0.231207	0.92612	0.000291346	0.227527	-2.88713	0.00388778	-0.21218	0.0526667	0.0252244	0.54575	0.231207	0.92612	7.9264e-08	0.227527	3.96212	7.42872e-05	0.178773	-0.21764	-0.397077	0.507679	0.0467318	0.032938	-2.02648
XP_002447595	Sobic.006G037300	EES11923	greenyellow	similar to OSIGBa0131F24.1 protein	CASP-like protein 2A1	Susceptibility	-0.622119	-0.277535	0.0569992	0.0100732	0.0105894	0.768997	-2.89252	0.00382159	-0.192189	0.0798749	0.622119	0.483846	-0.0569992	0.0100732	3.12137e-06	0.768997	4.16288	3.14263e-05	-0.302697	-0.327386	-0.190244	0.254469	0.00236715	0.32291	-3.02985	0.00244678	-0.0623536	0.573117	0.302697	0.355782	0.190244	0.254469	0.000895931	0.32291	3.19793	0.00138416	-0.229611	-0.153157	-0.514452	0.392298	0.164258	0.00430113	-3.01839
XP_002442774	Sobic.008G030700	EES16612	salmon	similar to Non-specific lipid-transfer protein	non-specific lipid-transfer protein	early negative, late agnostic	-0.115622	0.18398	-0.100597	0.669812	0.093881	0.603606	0.419241	0.67504	-0.151027	0.170272	0.115622	-0.0394668	0.100597	0.669812	0.721513	0.603606	0.347264	0.728393	0.0852786	-0.171133	-0.247845	0.753509	0.119599	0.194867	-1.47827	0.139336	-0.326916	0.00240375	-0.0852786	0.454654	0.247845	0.753509	1.39551e-05	0.194867	3.13934	0.00169328	-0.379053	-0.228725	-0.498665	0.147642	0.0363742	0.00589788	-3.72176
XP_021313133	Sobic.003G079200	KXG31931	grey	similar to Putative uncharacterized protein P0443D08.44	uncharacterized protein LOC110434009	early negative, late agnostic	0.148589	0.0748875	-0.326638	0.582862	0.498392	0.0837329	-0.301542	0.763001	-0.0802513	0.468043	-0.148589	0.00290428	0.326638	0.582862	0.979082	0.0837329	0.708982	0.478336	-0.101031	-0.0586115	0.139815	0.709672	0.596397	0.46945	-0.103567	0.917513	-0.241615	0.0268167	0.101031	0.274068	-0.139815	0.709672	0.0116443	0.46945	1.26724	0.205071	-0.300933	0.197261	0.164229	0.257385	0.07209	0.394604	0.871335
XP_002450712	Sobic.005G111600	OQU83417	greenyellow	NA	uncharacterized protein LOC8071850	early negative, late agnostic	-0.447353	-0.0233991	-0.0343285	0.0823106	0.832675	0.859677	-1.2653	0.205766	-0.116173	0.292635	0.447353	0.141785	0.0343285	0.0823106	0.198261	0.859677	1.88924	0.0588598	0.000442912	-0.157978	-0.485179	0.998701	0.151223	0.00763618	-2.42115	0.0154713	-0.279505	0.0100282	-0.000442912	0.399365	0.485179	0.998701	0.000167716	0.00763618	3.79919	0.00014517	-0.261231	0.0839729	-0.427033	0.328433	0.447592	0.0208669	-1.50644
XP_021304049	Sobic.009G013300	KXG21089	grey	PF05729 - NACHT domain (NACHT) (1 of 4)	disease resistance protein RGA2-like	early negative, late agnostic	-0.234441	-0.0821875	0.244945	0.382137	0.457341	0.200313	-0.196621	0.844124	-0.0614386	0.57877	0.234441	0.147854	-0.244945	0.382137	0.179533	0.200313	0.544673	0.585979	0.0296827	-0.292694	0.256108	0.913105	0.00689583	0.179917	-0.726378	0.467607	-0.0768984	0.486895	-0.0296827	0.33739	-0.256108	0.913105	0.00169833	0.179917	0.985873	0.324196	-0.252463	-0.157329	-0.455312	0.345506	0.152931	0.0130682	-2.861
XP_002459576	Sobic.002G082300	EER96097	grey	weakly similar to Putative uncharacterized protein	uncharacterized protein LOC8069128	early negative, late agnostic	-0.308149	-0.135103	0.241314	0.245585	0.220458	0.207277	-0.66021	0.509119	0.416328	8.18427e-05	0.308149	-0.279565	-0.241314	0.245585	0.0100113	0.207277	-1.55204	0.120652	0.162484	-0.236263	0.0580061	0.547684	0.0304898	0.765029	-0.730637	0.465001	-0.0815311	0.460954	-0.162484	0.290105	-0.0580061	0.547684	0.007432	0.765029	1.03318	0.301519	0.161338	0.113474	0.349995	0.550551	0.304069	0.0627112	2.04374
XP_002447190	Sobic.006G234700	KXG27229	tan	similar to MRNA		smaller lesions	-0.658806	0.262047	-0.0218287	0.0055131	0.0160422	0.910511	-0.370872	0.710733	-0.251225	0.0211598	0.658806	-0.0197307	0.0218287	0.0055131	0.858611	0.910511	1.67044	0.0948326	-0.111446	-0.259957	-0.0231569	0.681141	0.0169378	0.90509	-1.70224	0.0887095	-0.136664	0.215121	0.111446	0.362064	0.0231569	0.681141	0.000713756	0.90509	2.29405	0.0217875	0.502668	0.0552255	0.070299	0.0472026	0.617817	0.717077	1.6946
XP_002451028	Sobic.005G168700	KXG28804	yellow	PTHR31561:SF25 - 3-KETOACYL-COA SYNTHASE 17-RELATED (1 of 2)	3-ketoacyl-CoA synthase 20	early negative, late agnostic	0.129301	0.168213	0.0928806	0.633176	0.126136	0.631786	1.44822	0.147556	-0.222689	0.0417467	-0.129301	0.0493849	-0.0928806	0.633176	0.655517	0.631786	-0.30194	0.762697	-0.319436	-0.0355966	-0.249219	0.227812	0.747861	0.192323	-1.66501	0.0959114	-0.232445	0.033361	0.319436	0.244688	0.249219	0.227812	0.024883	0.192323	2.78457	0.00535983	-0.532364	-0.142861	-0.529928	0.0337641	0.194844	0.00311005	-3.80415
XP_002447643	Sobic.006G044100	EES11971	salmon	similar to Putative cytochrome P450 71C4	indolin-2-one monooxygenase	early negative, late agnostic	0.0879605	-0.0351271	-0.0792598	0.745991	0.751078	0.682763	-0.231495	0.81693	-0.0471676	0.670066	-0.0879605	0.0843156	0.0792598	0.745991	0.445734	0.682763	0.489633	0.624394	-0.365109	-0.2857	-0.123916	0.164367	0.00842853	0.521894	-2.73697	0.00620074	-0.221301	0.0430704	0.365109	0.462827	0.123916	0.164367	9.30266e-06	0.521894	3.81933	0.000133817	-0.301918	0.128156	-0.510443	0.255755	0.245331	0.00466673	-1.68946
XP_021314994	Sobic.004G315700	KXG31200	greenyellow	similar to Chromosome chr8 scaffold_34		Susceptibility	0.021106	-0.248708	0.200965	0.938159	0.022533	0.295867	-0.671313	0.502021	-0.00177066	0.987246	-0.021106	0.26139	-0.200965	0.938159	0.016319	0.295867	0.742234	0.457946	0.167923	-0.220988	0.383356	0.534174	0.043374	0.0400919	0.403454	0.686614	-0.0837422	0.448846	-0.167923	0.278179	-0.383356	0.534174	0.0104029	0.0400919	-0.0844705	0.932682	-0.0428274	0.227252	0.0522738	0.874863	0.0376292	0.787696	1.2736
NA	Sobic.002G401200	OQU90395	darkorange	PTHR11802:SF66 - SERINE CARBOXYPEPTIDASE-LIKE 36-RELATED (1 of 1)	NA	Agnostic day 3, negative day 13	-0.539457	-0.0189605	-0.191243	0.0310358	0.864077	0.320328	-1.98349	0.0473129	-0.0416717	0.706643	0.539457	0.0618888	0.191243	0.0310358	0.575986	0.320328	2.20833	0.0272216	-0.114234	0.247111	-0.103884	0.673569	0.0234426	0.591766	0.758598	0.448093	0.247722	0.0230907	0.114234	-0.451719	0.103884	0.673569	1.61018e-05	0.591766	-1.98472	0.0471755	-0.216974	0.0926711	0.403727	0.419564	0.401793	0.0298623	1.29389
XP_021301852	Sobic.008G106700	KXG23532	darkred	similar to Isoflavone reductase		early negative, late agnostic	-0.464934	-0.241557	0.063164	0.0695885	0.0268548	0.744794	-2.18648	0.0287806	0.228214	0.0368053	0.464934	0.0215892	-0.063164	0.0695885	0.845451	0.744794	1.01102	0.312008	-0.32951	-0.239272	0.116855	0.212657	0.0283756	0.546058	-1.6629	0.0963315	-0.0508114	0.646225	0.32951	0.264809	-0.116855	0.212657	0.0149217	0.546058	1.80548	0.0709995	0.281352	0.260943	-0.259028	0.291137	0.0165102	0.174832	1.22597
XP_002463739	Sobic.001G056601	OQU90833	tan	similar to Putative tryptophan synthase alpha	uncharacterized protein LOC8081256	early negative, late agnostic	-0.623566	0.0934589	0.175269	0.00985005	0.397785	0.363137	-0.55741	0.577247	-0.00701154	0.949528	0.623566	-0.0904694	-0.175269	0.00985005	0.413117	0.363137	0.573174	0.566527	-0.278533	-0.424766	0.197617	0.296203	5.64537e-05	0.304155	-2.38819	0.0169315	0.0636152	0.565366	0.278533	0.329684	-0.197617	0.296203	0.00219546	0.304155	1.80777	0.0706425	0.439796	0.229214	0.130077	0.088263	0.0359662	0.50124	2.63208
XP_021310900	Sobic.003G244100	KXG33036	grey	similar to ABRE-binding factor BZ-1	G-box-binding factor 3-like	early negative, late agnostic	-0.226118	0.128211	0.160659	0.399736	0.245124	0.405099	0.663145	0.507238	-0.169877	0.122378	0.226118	0.0377866	-0.160659	0.399736	0.732914	0.405099	0.208518	0.834824	0.0690838	-0.216922	0.142592	0.799324	0.0474792	0.460582	-0.572216	0.567176	-0.0796766	0.471246	-0.0690838	0.270756	-0.142592	0.799324	0.0127364	0.460582	0.871557	0.38345	-0.231089	0.0967937	0.388731	0.389173	0.381087	0.0371542	1.23016
XP_021321462	Sobic.007G069000	KXG24654	grey	PTHR10374:SF17 - GLYOXALASE I HOMOLOG (1 of 2)	lactoylglutathione lyase-like	early negative, late agnostic	0.223171	-0.01785	-0.0169485	0.406072	0.871968	0.930463	0.346173	0.729212	-0.0120435	0.913416	-0.223171	0.0307985	0.0169485	0.406072	0.780928	0.930463	-0.278436	0.780678	0.0177084	-0.0534888	-0.243076	0.948101	0.62893	0.203876	-0.985778	0.324242	-0.377651	0.000397903	-0.0177084	0.393575	0.243076	0.948101	0.000212401	0.203876	2.88089	0.00396553	-0.186231	0.0662233	0.276425	0.489832	0.5495	0.14662	0.791098
XP_021304080	Sobic.009G235700	OQU78432	darkred	KOG0254 - Predicted transporter (major facilitator superfamily) (1 of 65)	sugar transporter ERD6-like 4	Susceptibility	-0.451527	-0.100162	0.254061	0.0791493	0.364658	0.183544	-0.797386	0.425227	-0.191079	0.0816648	0.451527	0.297582	-0.254061	0.0791493	0.00597606	0.183544	1.87629	0.0606151	-0.217228	-0.319028	0.313008	0.419006	0.00309815	0.09827	-1.23347	0.217402	-0.107843	0.328848	0.217228	0.389678	-0.313008	0.419006	0.00024841	0.09827	1.65619	0.0976835	0.47525	0.0591222	-0.118835	0.0628264	0.593194	0.539229	1.06774
XP_021301421	Sobic.001G196000	KXG38192	greenyellow	similar to Kinesin heavy chain		early negative, late agnostic	0.0246853	0.0707397	0.311524	0.927696	0.522545	0.0999604	1.39049	0.16438	-0.254932	0.0192689	-0.0246853	0.1837	-0.311524	0.927696	0.0943899	0.0999604	-0.0485986	0.961239	0.0188129	-0.17115	-0.0919982	0.944868	0.119561	0.635042	-1.13982	0.254362	-0.335911	0.00178504	-0.0188129	0.462881	0.0919982	0.944868	9.27749e-06	0.635042	2.85528	0.00429995	-0.268438	0.136033	-0.397818	0.314771	0.217267	0.0325831	-1.14198
XP_002461136	Sobic.002G398400	EER97657	grey	similar to Putative uncharacterized protein	probable galacturonosyltransferase-like 4	early negative, late agnostic	0.0959021	0.311406	-0.0776889	0.723859	0.00393432	0.688736	1.65826	0.0972646	-0.176682	0.107895	-0.0959021	-0.146557	0.0776889	0.723859	0.183423	0.688736	-0.746052	0.455636	0.404524	-0.0101157	0.186264	0.12015	0.927234	0.333322	1.43935	0.150051	-0.308937	0.00424535	-0.404524	0.291254	-0.186264	0.12015	0.00718957	0.333322	0.0758666	0.939525	0.19895	0.188616	-0.0366026	0.460101	0.0857514	0.850482	1.32379
XP_002467246	Sobic.001G248200	EER94244	grey	similar to Os10g0415800 protein	acylamino-acid-releasing enzyme 2	early negative, late agnostic	-0.201556	0.0780417	0.0701677	0.454123	0.480422	0.717584	0.178238	0.858536	-0.107161	0.331934	0.201556	0.0267965	-0.0701677	0.454123	0.808813	0.717584	0.370735	0.710835	0.276571	-0.234961	-0.251563	0.29976	0.0314444	0.188038	-1.4096	0.158658	-0.424708	5.65995e-05	-0.276571	0.602193	0.251563	0.29976	1.3652e-09	0.188038	3.79962	0.000144919	0.00257877	-0.0678234	-0.468948	0.992438	0.539873	0.0102842	-1.87573
XP_002452831	Sobic.004G299300	EES05807	green	similar to Putative uncharacterized protein	probable serine/threonine-protein kinase PBL19	early positive, late agnostic	-0.613088	-0.122778	-0.178548	0.0115572	0.265867	0.354087	-2.7287	0.00635844	0.017089	0.877383	0.613088	0.110892	0.178548	0.0115572	0.315276	0.354087	2.6657	0.00768283	-0.294973	0.253663	0.0645717	0.267392	0.0198989	0.739299	0.893042	0.371835	0.0744443	0.500944	0.294973	-0.29952	-0.0645717	0.267392	0.00564251	0.739299	-1.15271	0.249028	-0.0837532	0.0789726	0.420442	0.757794	0.475186	0.0231488	1.57707
XP_021318122	Sobic.006G232600	KXG27216	lightcyan	similar to Phytoene dehydrogenase		early negative, late agnostic	-0.639563	0.1089	0.0789552	0.00763388	0.324102	0.683919	-0.827276	0.408081	-0.190403	0.0827708	0.639563	0.0786802	-0.0789552	0.00763388	0.476827	0.683919	1.81109	0.0701275	-0.191246	-0.325405	-0.23171	0.478	0.00252473	0.22649	-2.89171	0.00383145	-0.184047	0.0937587	0.191246	0.465065	0.23171	0.478	8.3099e-06	0.22649	3.75997	0.000169935	0.336797	-0.00342394	-0.234147	0.202107	0.975341	0.221504	0.0234963
XP_002451594	Sobic.004G051300	EES04570	salmon	similar to Putative uncharacterized protein	probable beta-1	early negative, late agnostic	0.0460632	-0.0509216	-0.254214	0.865486	0.645509	0.18327	-0.946616	0.343835	-0.108463	0.326056	-0.0460632	0.162724	0.254214	0.865486	0.139161	0.18327	1.53854	0.123918	-0.0690341	-0.220216	-0.177278	0.799465	0.0441304	0.357577	-1.85737	0.0632589	-0.269634	0.013126	0.0690341	0.44717	0.177278	0.799465	2.00492e-05	0.357577	3.20243	0.00136273	-0.513344	0.0849488	-0.0570274	0.0419795	0.442313	0.768886	-0.951493
XP_002451368	Sobic.004G007600	EES04344	salmon	similar to Putative uncharacterized protein	uncharacterized protein LOC8085184	early negative, late agnostic	0.083763	-0.0787208	-0.261951	0.757766	0.476599	0.169843	-1.03565	0.300367	-0.0912103	0.409285	-0.083763	0.174312	0.261951	0.757766	0.112779	0.169843	1.54396	0.122598	-0.193441	-0.104672	0.0616788	0.472867	0.343351	0.750604	-0.787191	0.43117	-0.287642	0.00797547	0.193441	0.358132	-0.0616788	0.472867	0.000823325	0.750604	2.19714	0.0280105	-0.540182	0.0349713	0.0204969	0.0307663	0.752146	0.915951	-1.06127
XP_002449464	Sobic.005G113300	EES08452	salmon	similar to Serine hydroxymethyltransferase	serine hydroxymethyltransferase 4	early negative, late agnostic	0.457098	-0.0325949	-0.275586	0.0750682	0.768499	0.1479	0.0472089	0.962347	0.0190647	0.863337	-0.457098	0.014763	0.275586	0.0750682	0.893968	0.1479	-0.140491	0.888272	0.34827	0.0258233	-0.123466	0.186195	0.815632	0.523416	0.547932	0.583739	-0.294012	0.00663638	-0.34827	0.244821	0.123466	0.186195	0.0248017	0.523416	0.893597	0.371538	-0.376924	-0.0355218	-0.2245	0.150117	0.748372	0.241675	-1.72743
NA	Sobic.001G190300	OQU91492	greenyellow	similar to Putative uncharacterized protein	NA	early negative, late agnostic	0.253122	0.0778881	0.289295	0.344206	0.481289	0.127976	1.86038	0.0628317	-0.274416	0.0115347	-0.253122	0.195922	-0.289295	0.344206	0.0740827	0.127976	-0.414623	0.678418	0.427136	-0.207814	-0.378751	0.0989148	0.0578453	0.0427536	-1.31242	0.189378	-0.28108	0.00959806	-0.427136	0.446297	0.378751	0.0989148	2.0903e-05	0.0427536	2.71974	0.00653336	-0.300038	0.0410686	-0.497677	0.258873	0.7107	0.00601265	-2.09253
XP_002449737	Sobic.005G162000	KXG28754	turquoise	similar to Cytochrome P450 CYP51H11	obtusifoliol 14-alpha demethylase	early negative, late agnostic	-0.201717	0.129434	-0.118517	0.453756	0.240617	0.540322	-0.118535	0.905644	-0.147375	0.180964	0.201717	0.013779	0.118517	0.453756	0.900999	0.540322	0.87109	0.383705	-0.501628	-0.0494593	-0.153021	0.0477362	0.655032	0.42808	-1.91282	0.0557712	-0.236857	0.0300621	0.501628	0.26137	0.153021	0.0477362	0.0163278	0.42808	3.05296	0.00226595	-0.489929	-0.297895	-0.573399	0.0540519	0.00592101	0.0011474	-4.72166
XP_021314606	Sobic.002G252100	KXG35939	grey	similar to Putative methyl-binding domain protein MBD111	iron-phytosiderophore transporter yellow stripe 1 isoform X1	early negative, late agnostic	-0.281507	-0.00102536	-0.239012	0.290858	0.992614	0.211776	-1.36154	0.173343	0.0435184	0.694273	0.281507	-0.0428931	0.239012	0.290858	0.698453	0.211776	1.13179	0.257723	0.432748	-0.187899	-0.229238	0.0940868	0.0869707	0.231621	-0.693543	0.487969	-0.250059	0.0217869	-0.432748	0.399799	0.229238	0.0940868	0.000164744	0.231621	1.91301	0.0557466	0.0969969	-0.0304994	-0.211645	0.720823	0.783003	0.270395	-0.593985
XP_002457317	Sobic.003G064300	OQU86283	salmon	NA	glycine-rich cell wall structural protein	early negative, late agnostic	0.212378	0.221361	-0.177041	0.429719	0.043013	0.358229	1.10588	0.268777	-0.284061	0.00882835	-0.212378	0.0559089	0.177041	0.429719	0.613467	0.358229	0.363503	0.716229	0.492461	-0.000634637	-0.182014	0.0526353	0.995429	0.344666	0.609517	0.542182	-0.279722	0.00996798	-0.492461	0.255929	0.182014	0.0526353	0.0187855	0.344666	0.755614	0.449881	-0.00589498	0.182056	-0.10257	0.982713	0.0974276	0.596486	0.641013
XP_002448619	Sobic.006G235600	EES12947	grey	similar to OSIGBa0138H21-OSIGBa0138E01.14 protein	beta-D-xylosidase 4	early negative, late agnostic	0.0877963	-0.0129404	-0.221179	0.746451	0.906996	0.248893	-0.552193	0.580816	-0.198727	0.0699569	-0.0877963	0.214266	0.221179	0.746451	0.0503298	0.248893	1.62238	0.104723	0.217892	-0.0637576	-0.048957	0.417551	0.564494	0.80089	-0.00240609	0.99808	-0.278666	0.0102638	-0.217892	0.312589	0.048957	0.417551	0.00379259	0.80089	1.35946	0.174001	0.542937	0.191634	-0.0288704	0.02976	0.0807654	0.881819	2.2419
XP_002459195	Sobic.002G001700	EER95716	grey	Predicted protein	zinc finger protein 10	early negative, late agnostic	0.115206	0.0682628	0.0234873	0.670936	0.537245	0.903742	0.677902	0.497834	0.0164159	0.882177	-0.115206	-0.0878366	-0.0234873	0.670936	0.426898	0.903742	-0.780867	0.434881	0.270069	-0.374978	0.0266122	0.311726	0.00044077	0.891006	-1.38283	0.166717	-0.161323	0.142643	-0.270069	0.489574	-0.0266122	0.311726	2.28866e-06	0.891006	2.12155	0.0338757	0.538939	-0.0109213	0.205257	0.0312292	0.921457	0.285454	1.86944
NA	Sobic.009G172300	OQU78178	grey	NA	NA	early negative, late agnostic	-0.244634	0.0853714	-0.1721	0.361167	0.440038	0.372013	-0.613477	0.539561	-0.0383432	0.72913	0.244634	-0.0503755	0.1721	0.361167	0.649059	0.372013	0.797305	0.425274	0.494804	-0.22184	-0.167182	0.0513491	0.0425521	0.386037	-0.513995	0.607255	-0.0087526	0.937018	-0.494804	0.210502	0.167182	0.0513491	0.0546102	0.386037	0.451808	0.651407	0.538551	0.109025	0.142204	0.0313744	0.323542	0.461815	2.30251
XP_002452735	Sobic.004G278200	EES05711	salmon	similar to Putative uncharacterized protein	uncharacterized protein LOC8078389	early negative, late agnostic	0.00584221	0.107943	-0.130711	0.982868	0.328397	0.499139	0.184779	0.853403	-0.265686	0.0145802	-0.00584221	0.155732	0.130711	0.982868	0.157194	0.499139	1.20264	0.229117	0.0740721	-0.222648	-0.198638	0.785139	0.041785	0.301611	-1.6275	0.103632	-0.233313	0.032689	-0.0740721	0.416234	0.198638	0.785139	8.21798e-05	0.301611	2.76037	0.00577368	-0.531747	-0.0774095	-0.503936	0.03401	0.483996	0.00531651	-3.34933
XP_021303513	Sobic.009G223900	KXG22500	grey	PTHR23012//PTHR23012:SF100 - MEMBRANE ASSOCIATED RING FINGER (1 of 2)	uncharacterized protein LOC8074560	early negative, late agnostic	0.22018	0.154301	-0.110842	0.412554	0.161092	0.567042	0.962865	0.335615	-0.218122	0.046236	-0.22018	0.0592926	0.110842	0.412554	0.592128	0.567042	0.160689	0.872339	-0.647157	-0.127748	0.0877062	0.00673102	0.246848	0.650974	-2.07199	0.0382663	-0.293421	0.0067517	0.647157	0.384473	-0.0877062	0.00673102	0.000305271	0.650974	3.51939	0.000432547	0.159433	0.192782	-0.360473	0.55533	0.078931	0.0547361	0.23575
XP_002454712	Sobic.004G331300	EES07688	grey	similar to Os06g0181700 protein	ethylene-responsive transcription factor ERF003	early negative, late agnostic	-0.0808741	0.103869	-0.176033	0.7659	0.347087	0.361016	-0.163744	0.869932	-0.307227	0.00447347	0.0808741	0.201951	0.176033	0.7659	0.0654449	0.361016	1.77929	0.0751924	-0.524365	-0.233407	-0.0226738	0.0370553	0.032617	0.907061	-2.56923	0.0101925	-0.173826	0.113803	0.524365	0.371751	0.0226738	0.0370553	0.000498121	0.907061	3.36737	0.000758878	0.138113	-0.14326	-0.461999	0.609985	0.193585	0.0116332	-1.95344
XP_002459139	Sobic.003G434600	EES04259	white	similar to Putative L-pipecolic acid oxidase	probable sarcosine oxidase	early positive, late agnostic	0.412021	-0.184464	-0.422488	0.112787	0.0930041	0.0224194	-1.38144	0.167144	0.104714	0.343157	-0.412021	0.0867597	0.422488	0.112787	0.432611	0.0224194	0.860603	0.389457	0.390345	-0.0938201	0.281909	0.134974	0.395956	0.13845	1.26778	0.204875	0.273807	0.0117275	-0.390345	-0.164305	-0.281909	0.134974	0.135311	0.13845	-2.6266	0.00862436	0.0686822	0.222379	0.0664307	0.800468	0.0420388	0.732063	1.53057
XP_002460792	Sobic.002G321400	EER97313	lightcyan	similar to Putative uncharacterized protein	glutamate receptor 3	early negative, late agnostic	-0.427152	0.148071	-0.12971	0.0989008	0.17889	0.502459	-0.597422	0.550226	-0.153825	0.162403	0.427152	0.000841192	0.12971	0.0989008	0.993941	0.502459	1.38169	0.167068	-0.156718	-0.0846943	0.021833	0.562169	0.443687	0.910494	-0.71971	0.471704	-0.24746	0.0232414	0.156718	0.303214	-0.021833	0.562169	0.00505219	0.910494	1.91255	0.0558062	0.591218	0.168349	-0.106158	0.0158664	0.125827	0.583633	2.03689
XP_002454783	Sobic.004G345700	KXG31417	tan	PTHR22957:SF26 - PROTEIN TBC-3		Agnostic day 3, positive day 13	-0.208776	0.149297	-0.154564	0.437764	0.175277	0.423383	-0.138751	0.889647	0.116321	0.292018	0.208776	-0.273347	0.154564	0.437764	0.0118749	0.423383	-0.541198	0.588371	0.221092	-0.254176	0.374063	0.410573	0.0196423	0.0456061	0.306402	0.759299	-0.127548	0.247595	-0.221092	0.348465	-0.374063	0.410573	0.00116085	0.0456061	0.236398	0.813124	0.536242	0.142493	0.130326	0.0322508	0.196007	0.500413	2.43699
XP_002440273	Sobic.009G236400	KXG22553	greenyellow	PTHR10093 - IRON-SULFUR CLUSTER ASSEMBLY ENZYME NIFU HOMOLOG (1 of 2)	uncharacterized protein LOC8074615	early negative, late agnostic	-0.102176	0.151321	-0.328434	0.706517	0.169433	0.0819473	-0.447465	0.65454	-0.162158	0.140562	0.102176	0.00586647	0.328434	0.706517	0.957762	0.0819473	1.27539	0.202173	0.438134	-0.291416	-0.089043	0.0896129	0.007156	0.645995	-0.821729	0.411231	-0.129101	0.241837	-0.438134	0.383878	0.089043	0.0896129	0.000312476	0.645995	1.368	0.171312	0.174041	0.220154	0.0711895	0.51916	0.0441911	0.713641	1.76392
XP_002461953	Sobic.002G128800	EER98474	salmon	similar to Putative uncharacterized protein P0038F09.45	uncharacterized protein LOC8061658	early negative, late agnostic	0.0211924	-0.0306627	-0.0858886	0.937907	0.78187	0.657766	-0.372874	0.709243	-0.0910863	0.409925	-0.0211924	0.124024	0.0858886	0.937907	0.261009	0.657766	0.864282	0.387433	0.0672282	-0.205949	-0.258083	0.804616	0.0601795	0.176466	-1.73906	0.0820235	-0.264626	0.0149936	-0.0672282	0.429575	0.258083	0.804616	4.54807e-05	0.176466	3.04839	0.00230075	-0.339459	0.107939	-0.374335	0.198339	0.328414	0.045436	-1.37745
NA	Sobic.002G094700	KXG34806	grey	NA	NA	early negative, late agnostic	-0.0592984	-0.0693672	0.196481	0.827317	0.530665	0.306997	0.105717	0.915807	-0.111158	0.31411	0.0592984	0.1847	-0.196481	0.827317	0.0925797	0.306997	0.507887	0.611533	-0.0592984	-0.29606	-0.17101	0.827317	0.00625012	0.375096	-2.24197	0.0249633	-0.291152	0.00721095	0.0592984	0.536048	0.17101	0.827317	1.48076e-07	0.375096	3.7759	0.000159434	0.37261	0.0907917	0.239535	0.155219	0.411447	0.210748	2.05446
XP_002454870	Sobic.003G003300	EER99989	greenyellow	similar to Putative uncharacterized protein	uncharacterized protein LOC8078080	early negative, late agnostic	-0.193542	-0.22154	-0.0561038	0.472632	0.0428406	0.772531	-1.76969	0.0767785	0.0670046	0.544789	0.193542	0.163554	0.0561038	0.472632	0.13713	0.772531	1.45476	0.145737	0.284717	-0.309684	-0.0703046	0.285157	0.00414904	0.717055	-1.25275	0.210296	-0.194225	0.0766729	-0.284717	0.460004	0.0703046	0.285157	1.07142e-05	0.717055	2.17876	0.0293497	-0.13219	0.0926615	-0.437702	0.625536	0.401841	0.017567	-1.20956
XP_021310481	Sobic.002G207900	EER98930	salmon	PTHR11863//PTHR11863:SF46 - STEROL DESATURASE (1 of 1)	protein ECERIFERUM 3	early negative, late agnostic	-0.232035	0.217931	0.0858613	0.38718	0.0464322	0.657869	0.905607	0.365144	-0.174233	0.112945	0.232035	-0.0514617	-0.0858613	0.38718	0.642007	0.657869	-0.0169548	0.986473	-0.441143	-0.108613	-0.202966	0.0871802	0.325386	0.290983	-2.21076	0.0270523	-0.28299	0.00909854	0.441143	0.357482	0.202966	0.0871802	0.000842849	0.290983	3.59597	0.000323181	-0.258471	-0.0181472	-0.466949	0.333756	0.869855	0.0106582	-2.18469
XP_002458166	Sobic.003G222500	EES03286	blue	similar to Phosphoglucomutase/phosphomannomutase		early negative, late agnostic	0.355837	-0.101904	-0.312637	0.176163	0.356331	0.0986903	-0.701171	0.483197	-0.149408	0.174954	-0.355837	0.257304	0.312637	0.176163	0.0181363	0.0986903	1.54269	0.122906	0.195354	-0.00939381	-0.471267	0.468415	0.932414	0.00986432	-1.1567	0.247395	-0.258313	0.017672	-0.195354	0.244382	0.471267	0.468415	0.0250701	0.00986432	2.41163	0.0158812	-0.29148	0.136052	-0.148918	0.273365	0.217202	0.440716	-0.382832
XP_002463469	Sobic.001G003300	EER90467	greenyellow	similar to ABC transporter family protein		early negative, late agnostic	0.339917	-0.0977067	0.0591763	0.197695	0.37659	0.760424	0.430004	0.667193	-0.0121913	0.912358	-0.339917	0.114302	-0.0591763	0.197695	0.300529	0.760424	-0.342251	0.732162	0.0172132	-0.30912	-0.189475	0.94955	0.00422156	0.324906	-2.20896	0.0271777	-0.0974295	0.377952	-0.0172132	0.371128	0.189475	0.94955	0.000509954	0.324906	2.57575	0.0100023	0.163272	0.25252	-0.126134	0.545717	0.0204823	0.51441	1.32486
XP_021315641	Sobic.004G333100	EES07693	greenyellow	PTHR31414:SF1 - TRANSMEMBRANE PROTEIN DDB_G0292058 (1 of 1)	uncharacterized protein LOC110434930 isoform X1	early negative, late agnostic	-0.461643	0.0450551	-0.117385	0.0718528	0.68404	0.544225	-1.1969	0.231347	-0.220381	0.0439672	0.461643	0.175606	0.117385	0.0718528	0.11009	0.544225	2.36032	0.0182592	-0.0914008	-0.256426	-0.240118	0.736379	0.0185483	0.209605	-2.30393	0.0212265	-0.27545	0.0112133	0.0914008	0.485535	0.240118	0.736379	2.8501e-06	0.209605	3.70466	0.000211674	-0.151615	-0.0595664	-0.53988	0.575122	0.590416	0.00250425	-2.45382
NA	Sobic.009G060300	KXG21426	lightcyan	2.6.1.27 - Tryptophan transaminase / Tryptophan aminotransferase (1 of 3)	NA	early negative, late agnostic	-0.272615	0.116384	-0.303837	0.307008	0.291756	0.10907	-0.934179	0.350212	-0.174429	0.112533	0.272615	0.0547316	0.303837	0.307008	0.620969	0.10907	1.83185	0.0669742	-0.0607986	-0.308204	0.228188	0.823012	0.00434182	0.233825	-1.10015	0.271269	-0.127457	0.247937	0.0607986	0.397702	-0.228188	0.823012	0.000179566	0.233825	1.63528	0.101991	0.62944	0.246787	0.18217	0.00898414	0.023631	0.344245	3.46974
XP_002445102	Sobic.007G050600	EES14597	greenyellow	similar to Putative mixed beta glucan synthase	probable mixed-linked glucan synthase 6	early negative, late agnostic	-0.274259	0.0857494	0.145934	0.303983	0.438009	0.450027	0.282333	0.777688	-0.170675	0.120607	0.274259	0.0829145	-0.145934	0.303983	0.453357	0.450027	0.601565	0.547464	0.0520221	-0.198892	0.167399	0.848261	0.069719	0.385412	-0.43443	0.663976	-0.291617	0.00711448	-0.0520221	0.447772	-0.167399	0.848261	1.9479e-05	0.385412	1.90004	0.0574282	-0.620517	0.064505	-0.193186	0.0103248	0.559929	0.315341	-1.81723
XP_002450487	Sobic.005G073200	EES09475	black	similar to Non-imprinted in Prader-Willi/Angelman syndrome region protein		early negative, late agnostic	-0.405473	0.145111	0.0550155	0.1192	0.187833	0.776832	-3.30701e-05	0.999974	-0.185651	0.0908825	0.405473	0.0360831	-0.0550155	0.1192	0.744532	0.776832	0.952813	0.340685	0.243935	-0.225006	-0.110906	0.362584	0.0396111	0.566817	-0.993128	0.320648	-0.207988	0.0576311	-0.243935	0.395267	0.110906	0.362584	0.000198323	0.566817	1.98179	0.0475027	-0.33626	-0.105313	-0.388188	0.202873	0.340388	0.0374428	-2.53744
XP_002458671	Sobic.003G333700	EES03791	salmon	similar to Cysteine synthase	cysteine synthase	early negative, late agnostic	0.0699099	-0.121819	-0.327708	0.79697	0.269646	0.0826659	-1.50957	0.131153	-0.0470346	0.670942	-0.0699099	0.174671	0.327708	0.79697	0.112029	0.0826659	1.79217	0.0731063	0.222949	-0.258577	-0.174502	0.40655	0.0175524	0.365274	-1.42234	0.154928	0.00594576	0.957192	-0.222949	0.23062	0.174502	0.40655	0.0348126	0.365274	1.26686	0.205205	-0.315154	-0.269972	-0.0337699	0.234456	0.0130078	0.861939	-2.25346
XP_021302775	Sobic.009G230400	KXG22529	grey	similar to UDP-glucosyltransferase BX8	DIMBOA UDP-glucosyltransferase BX9-like	early negative, late agnostic	-0.0547979	-0.0913103	-0.195615	0.84026	0.40877	0.309177	-1.19172	0.233372	0.0533049	0.630112	0.0547979	0.0414599	0.195615	0.84026	0.708067	0.309177	0.929885	0.352431	0.335734	-0.27072	-0.195615	0.203624	0.0127488	0.309177	-1.29152	0.196522	0.0171078	0.877249	-0.335734	0.231515	0.195615	0.203624	0.0340941	0.309177	1.07272	0.283396	-0.717221	0.160496	0.195615	0.00176385	0.14473	0.309177	-0.507406
XP_002454566	Sobic.004G302200	EES07542	grey	similar to Auxin-responsive protein-like	uncharacterized protein LOC8078884	early negative, late agnostic	-0.228612	-0.156191	-0.254769	0.394418	0.15596	0.182284	-2.10759	0.0350667	0.108843	0.324355	0.228612	0.0530764	0.254769	0.394418	0.631581	0.182284	1.56201	0.118285	-0.510695	-0.059882	-0.0193413	0.043233	0.588445	0.920675	-1.58914	0.112028	-0.247565	0.0231807	0.510695	0.28066	0.0193413	0.043233	0.00971122	0.920675	2.78348	0.00537793	-0.54278	0.0113124	-0.245807	0.0298166	0.918654	0.198683	-2.00731
XP_002461311	Sobic.002G005300	EER97832	salmon	weakly similar to Putative disease resistance response protein-related/dirigent protein- related	dirigent protein 1	early negative, late agnostic	0.241095	-0.128673	-0.382863	0.368374	0.243416	0.0403698	-1.35542	0.175285	-0.0307085	0.781552	-0.241095	0.165331	0.382863	0.368374	0.132853	0.0403698	1.55133	0.120822	0.0774392	0.00606563	-0.167005	0.7756	0.95633	0.386547	-0.306418	0.759287	-0.253094	0.0201875	-0.0774392	0.225505	0.167005	0.7756	0.0391633	0.386547	1.53772	0.124118	-0.421082	0.0992043	0.0402005	0.104318	0.369284	0.835973	-0.328933
XP_002450896	Sobic.005G142700	EES09884	grey	similar to Expressed protein	heparan-alpha-glucosaminide N-acetyltransferase isoform X1	early negative, late agnostic	-0.191431	0.0895063	0.0477344	0.477568	0.418128	0.805767	0.193815	0.846321	-0.0186758	0.866098	0.191431	-0.0745601	-0.0477344	0.477568	0.500277	0.805767	-0.115143	0.908332	0.0744719	-0.0227947	0.0131476	0.784005	0.836937	0.946032	0.0814269	0.935102	-0.228136	0.0368721	-0.0744719	0.229067	-0.0131476	0.784005	0.0360882	0.946032	1.0186	0.308392	0.540701	0.0432731	0.169076	0.030575	0.695912	0.380602	2.04579
XP_002467432	Sobic.001G285400	EER94430	green	similar to NAD dependent epimerase/dehydratase family protein		early positive, late agnostic	-0.271183	-0.0560141	-0.393351	0.309657	0.612798	0.0347699	-2.14128	0.0322513	0.104704	0.3432	0.271183	-0.0473075	0.393351	0.309657	0.669144	0.0347699	1.60061	0.109463	-0.490004	0.237001	0.19412	0.0540097	0.0299589	0.312962	0.694901	0.487118	0.235858	0.0307841	0.490004	-0.431659	-0.19412	0.0540097	4.13717e-05	0.312962	-1.84686	0.0647667	-0.179642	0.0920531	0.434884	0.505584	0.404952	0.0183934	1.48802
XP_002466194	Sobic.001G034900	EER93192	greenyellow	similar to Actin-depolymerizing factor 3	actin-depolymerizing factor 3	early negative, late agnostic	0.026527	0.124278	-0.111262	0.922316	0.260025	0.565564	0.375263	0.707465	-0.14578	0.185784	-0.026527	0.0175491	0.111262	0.922316	0.874108	0.565564	0.369613	0.711671	0.215721	-0.252039	-0.248897	0.422319	0.0207317	0.192917	-1.63597	0.101846	-0.0632929	0.567342	-0.215721	0.287857	0.248897	0.422319	0.00792668	0.192917	1.83798	0.0660649	-0.563269	0.0310826	-0.0895624	0.0230869	0.778959	0.644065	-1.48424
NA	Sobic.001G367900	EER94840	grey	similar to Putative uncharacterized protein	NA	early negative, late agnostic	-0.149995	0.120303	-0.21345	0.579262	0.275695	0.266236	-0.344816	0.730233	0.00117942	0.991505	0.149995	-0.126764	0.21345	0.579262	0.250536	0.266236	0.310514	0.75617	0.166869	-0.168776	-0.0764451	0.536781	0.124854	0.693479	-0.756812	0.449163	-0.293292	0.00677693	-0.166869	0.421809	0.0764451	0.536781	6.4372e-05	0.693479	2.21799	0.0265556	-0.287127	0.221192	-0.069472	0.280921	0.0431761	0.720272	0.328896
XP_002466715	Sobic.001G146000	EER93713	salmon	similar to Tubulin beta-2/beta-3 chain	tubulin beta-3 chain	early negative, late agnostic	0.247335	0.0652672	-0.0661256	0.355721	0.555291	0.733249	0.688662	0.491036	-0.201545	0.0659994	-0.247335	0.13548	0.0661256	0.355721	0.21916	0.733249	0.365739	0.71456	0.19137	-0.209346	-0.271546	0.477711	0.0559822	0.154177	-1.52794	0.126527	-0.318418	0.00315866	-0.19137	0.48178	0.271546	0.477711	3.48626e-06	0.154177	3.16337	0.00155957	-0.43426	0.00323804	-0.307845	0.0928151	0.976679	0.104247	-1.94237
XP_002442753	Sobic.008G025700	EES16591	grey	similar to Cytochrome P450 51	obtusifoliol 14-alpha demethylase	early negative, late agnostic	-0.26367	0.155852	0.303403	0.323773	0.156871	0.109602	1.17793	0.238824	-0.260214	0.0168253	0.26367	0.100196	-0.303403	0.323773	0.364493	0.109602	0.169181	0.865654	-0.49281	-0.20771	-0.0430578	0.0524422	0.057973	0.824488	-2.39725	0.0165188	-0.253214	0.0201265	0.49281	0.420764	0.0430578	0.0524422	6.74099e-05	0.824488	3.64072	0.000271875	0.420153	-0.216987	-0.403539	0.105165	0.0474112	0.0299462	-1.46884
XP_002462745	Sobic.002G279700	EER99266	yellow	similar to Putative uncharacterized protein	3-dehydroquinate synthase	early negative, late agnostic	0.296754	0.103759	-0.203495	0.264377	0.347599	0.2897	0.586239	0.557715	-0.154102	0.161639	-0.296754	0.0473738	0.203495	0.264377	0.668708	0.2897	0.206048	0.836753	-0.0428479	0.00662828	-0.228261	0.874804	0.952283	0.233671	-0.755027	0.450233	-0.371996	0.000493526	0.0428479	0.333534	0.228261	0.874804	0.00193273	0.233671	2.60279	0.00924678	-0.4959	-0.0692001	-0.316578	0.0507555	0.531658	0.0942908	-2.52075
XP_021314982	Sobic.004G091100	KXG29797	saddlebrown	similar to Nuclear protein ZAP-like	uncharacterized protein LOC8082951	early negative, late agnostic	-0.374985	0.19968	0.125261	0.152396	0.0685976	0.517348	0.584342	0.55899	-0.239186	0.0284342	0.374985	0.033206	-0.125261	0.152396	0.764283	0.517348	0.647496	0.517311	-0.123863	0.00780994	0.200203	0.647649	0.943789	0.297741	0.380706	0.703421	-0.259094	0.0173197	0.123863	0.22939	-0.200203	0.647649	0.0358194	0.297741	0.881134	0.378245	-0.526729	-0.195859	0.128034	0.0360584	0.0741769	0.508042	-1.91622
XP_002463642	Sobic.001G037400	EER90640	grey	similar to Os12g0235700 protein	receptor protein kinase-like protein ZAR1	early negative, late agnostic	0.165057	0.131295	-0.0391028	0.541275	0.233862	0.840394	0.9329	0.350871	-0.237163	0.0298441	-0.165057	0.102542	0.0391028	0.541275	0.353314	0.840394	0.295506	0.767608	-0.0963383	0.0134876	-0.0420819	0.722648	0.903082	0.828407	-0.264563	0.791346	-0.314283	0.00359757	0.0963383	0.274587	0.0420819	0.722648	0.0114808	0.828407	1.80847	0.0705339	0.626088	0.139903	0.0361863	0.00947059	0.204344	0.852164	2.43255
XP_002453888	Sobic.004G155200	EES06864	greenyellow	similar to Putative uncharacterized protein	uncharacterized protein LOC8059583	early negative, late agnostic	-0.266344	0.332924	0.297466	0.318706	0.00197238	0.117078	2.14015	0.0323425	-0.212449	0.0523599	0.266344	-0.132885	-0.297466	0.318706	0.228198	0.117078	-1.0295	0.303244	-0.31025	-0.246405	0.138253	0.242212	0.0238551	0.474478	-1.59092	0.111627	-0.235853	0.0307874	0.31025	0.440239	-0.138253	0.242212	2.78335e-05	0.474478	2.74606	0.00603164	-0.304395	0.0239887	-0.520045	0.251681	0.828522	0.00383218	-2.28285
XP_021320194	Sobic.007G097800	KXG24889	lightyellow	NA	uncharacterized protein LOC8067971 isoform X1	early negative, late agnostic	-0.525209	0.181263	0.087492	0.0366973	0.0989205	0.651773	-0.0391124	0.968801	-0.148918	0.176389	0.525209	-0.0387619	-0.087492	0.0366973	0.726288	0.651773	0.794613	0.426838	-0.328172	-0.362865	-0.0649451	0.214631	0.000693133	0.737844	-2.91891	0.00351256	-0.169259	0.123763	0.328172	0.48576	0.0649451	0.214631	2.81561e-06	0.737844	3.70478	0.000211575	0.451712	0.0922911	-0.0727008	0.0790118	0.403734	0.707823	1.31711
XP_021310682	Sobic.002G073300	KXG34656	tan	NA	uncharacterized protein LOC110433205	early negative, late agnostic	-0.456763	0.234351	-0.269557	0.0753089	0.0319001	0.157335	-0.646203	0.518148	-0.495404	1.65908e-06	0.456763	0.255854	0.269557	0.0753089	0.0188217	0.157335	3.26265	0.00110376	-0.381614	-0.265723	0.227441	0.1447	0.0145662	0.235402	-1.59723	0.110215	-0.0307389	0.781342	0.381614	0.270631	-0.227441	0.1447	0.0127794	0.235402	1.62488	0.104189	-0.330087	-0.065092	0.442866	0.211809	0.556355	0.016132	0.345775
NA	Sobic.002G347100	OQU90133	grey	NA	NA	early negative, late agnostic	0.0366924	-0.0895385	-0.0124737	0.892684	0.41796	0.948795	-0.427499	0.669016	0.0813515	0.461945	-0.0366924	0.011277	0.0124737	0.892684	0.918907	0.948795	0.0170832	0.98637	0.26407	-0.091551	-0.0751224	0.323011	0.407531	0.698534	-0.121476	0.903314	-0.221307	0.0430646	-0.26407	0.285599	0.0751224	0.323011	0.00845269	0.698534	1.17735	0.239056	-0.271316	0.0194556	-0.506266	0.309411	0.860562	0.00507552	-2.17252
XP_002452934	Sobic.004G321800	EES05910	grey	similar to Lysine-ketoglutarate reductase/saccharopine dehydrogenase bifunctional enzyme	alpha-aminoadipic semialdehyde synthase isoform X1	early negative, late agnostic	-0.497064	-0.216032	0.27787	0.0501307	0.0484191	0.144434	-1.4696	0.14167	0.314832	0.00353632	0.497064	-0.092557	-0.27787	0.0501307	0.402375	0.144434	-0.16321	0.870353	-0.0656449	-0.262834	0.28789	0.809137	0.0157158	0.129922	-0.660374	0.509014	-0.0480925	0.663982	0.0656449	0.283836	-0.28789	0.809137	0.00888456	0.129922	0.779046	0.435952	-0.328158	0.237699	0.24252	0.214652	0.0294649	0.204944	1.27317
XP_002453269	Sobic.004G032800	EES06245	green	similar to Mitogen-activated protein kinase 13	mitogen-activated protein kinase 13 isoform X2	early positive, late agnostic	-0.201263	-0.102373	-0.137268	0.454794	0.354111	0.477663	-1.39232	0.163826	-0.111535	0.312461	0.201263	0.219533	0.137268	0.454794	0.0448081	0.477663	2.02195	0.0431814	-0.0825545	0.355563	0.0607284	0.761166	0.00090298	0.754329	1.94747	0.0514782	0.212336	0.0524883	0.0825545	-0.518419	-0.0607284	0.761166	4.38968e-07	0.754329	-3.00553	0.00265122	0.0652225	-0.0306083	0.401784	0.810344	0.782248	0.030736	1.25835
NA	Sobic.002G133700	OQU89022	grey	5.3.1.5 - Xylose isomerase / D-xylose ketoisomerase (1 of 3)	NA	early negative, late agnostic	-0.335446	0.0329057	-0.10789	0.204038	0.766354	0.577472	-0.90666	0.364586	-0.159836	0.14641	0.335446	0.127124	0.10789	0.204038	0.249184	0.577472	1.74699	0.0806385	-0.106181	-0.171953	-0.0691865	0.695516	0.117809	0.721377	-1.34615	0.178254	-0.338776	0.00162058	0.106181	0.46623	0.0691865	0.695516	7.83322e-06	0.721377	3.07961	0.00207274	0.593632	-0.175619	0.141177	0.0153372	0.110065	0.465089	0.974605
XP_021302747	Sobic.009G023700	EES18927	grey	similar to Unknow protein	UPF0014 membrane protein STAR2 isoform X2	early negative, late agnostic	-0.355464	0.124001	-0.0741882	0.176648	0.261096	0.702113	-0.374256	0.708214	-0.291352	0.00716929	0.355464	0.164899	0.0741882	0.176648	0.133885	0.702113	1.89596	0.0579653	-0.06229	-0.186614	-0.220839	0.818737	0.0891904	0.24964	-1.79556	0.0725646	-0.279604	0.0100005	0.06229	0.425597	0.220839	0.818737	5.43961e-05	0.24964	3.18457	0.00144968	0.175836	0.117689	0.145061	0.51479	0.28634	0.452774	1.44027
XP_002459470	Sobic.002G062100	EER95991	grey	similar to Similarity to limonene cyclase	probable glycosyltransferase At5g03795	early negative, late agnostic	0.153836	0.0439133	0.315675	0.56947	0.691639	0.0952858	1.54522	0.122292	-0.219349	0.0449923	-0.153836	0.175755	-0.315675	0.56947	0.109785	0.0952858	-0.386981	0.69877	-0.153836	-0.233231	-0.192479	0.56947	0.0327524	0.31715	-2.16194	0.0306231	-0.313286	0.00371129	0.153836	0.498899	0.192479	0.56947	1.3642e-06	0.31715	3.78389	0.000154398	-0.480091	0.122754	0.204299	0.0598244	0.265959	0.287757	0.136641
XP_002441588	Sobic.009G247900	EES20018	salmon	similar to Putative late embryogenesis abundant protein	late embryogenesis abundant protein Lea14-A	early negative, late agnostic	-0.0603144	0.230229	-0.108447	0.824401	0.0351303	0.5755	0.768557	0.442156	-0.149911	0.173491	0.0603144	-0.0888693	0.108447	0.824401	0.421461	0.5755	-0.00877271	0.993	-0.262832	0.0208184	0.009119	0.32537	0.850904	0.962555	-0.445212	0.656167	-0.375659	0.000429454	0.262832	0.323924	-0.009119	0.32537	0.00264867	0.962555	2.31085	0.0208411	-0.605813	0.102444	0.00817435	0.0128734	0.353776	0.966431	-0.955097
XP_002440005	Sobic.009G182700	EES18435	saddlebrown	similar to Putative uncharacterized protein	zinc finger protein 830	early negative, late agnostic	-0.245642	0.115014	0.210683	0.359129	0.297511	0.272629	0.703914	0.481486	0.0592209	0.592576	0.245642	-0.179878	-0.210683	0.359129	0.101569	0.272629	-1.0507	0.293394	0.0399674	-0.0360817	0.15456	0.883164	0.744541	0.423394	0.36509	0.715044	-0.245913	0.0241456	-0.0399674	0.257425	-0.15456	0.883164	0.0180801	0.423394	0.823008	0.410503	-0.328318	-0.272308	0.120122	0.214415	0.0122141	0.534812	-1.83491
XP_002452909	Sobic.004G317700	KXG31251	grey	PTHR11946:SF82 - ISOLEUCINE--TRNA LIGASE		early negative, late agnostic	-0.120034	0.182278	-0.180856	0.657914	0.0970128	0.347796	0.154584	0.87715	-0.290382	0.00737291	0.120034	0.103089	0.180856	0.657914	0.35074	0.347796	1.35004	0.177002	0.0337497	-0.222439	-0.30662	0.90125	0.0419821	0.105704	-2.06021	0.0393787	-0.239707	0.0280804	-0.0337497	0.42188	0.30662	0.90125	6.41702e-05	0.105704	3.23003	0.00123775	0.135801	-0.0205503	-0.427686	0.616039	0.852802	0.0206513	-1.18345
NA	Sobic.005G054600	EES08064	grey	PTHR23155//PTHR23155:SF550 - LEUCINE-RICH REPEAT-CONTAINING PROTEIN (1 of 11)	NA	early negative, late agnostic	0.377133	-0.0472763	-0.108565	0.149873	0.669349	0.57508	0.282663	0.777435	-0.0682239	0.537478	-0.377133	0.118269	0.108565	0.149873	0.283956	0.57508	0.0912168	0.92732	-0.0234346	-0.275823	0.0433608	0.931351	0.0110996	0.823272	-1.40084	0.161262	-0.12195	0.269127	0.0234346	0.363115	-0.0433608	0.931351	0.000686792	0.823272	1.90961	0.0561829	0.377133	0.207252	0.124507	0.149873	0.0585404	0.519895	2.33193
NA	Sobic.010G150700	KXG20068	tan	PF00658 - Poly-adenylate binding protein		early negative, late agnostic	-0.338992	0.18644	0.116086	0.198997	0.0894947	0.548722	0.573636	0.566214	-0.0609519	0.581788	0.338992	-0.133031	-0.116086	0.198997	0.227682	0.548722	-0.287019	0.774098	-0.366905	-0.28323	0.161775	0.162144	0.00903736	0.401801	-1.8641	0.062307	-0.124644	0.258612	0.366905	0.372336	-0.161775	0.162144	0.000487234	0.401801	2.38662	0.0170041	0.428349	-0.110762	0.00992476	0.0978573	0.315847	0.959249	0.43743
XP_021315823	Sobic.004G256300	KXG30857	salmon	similar to Os02g0723300 protein	DNA-directed RNA polymerases IV and V subunit 4-like isoform X1	early negative, late agnostic	0.183754	0.00787937	-0.314577	0.495726	0.943291	0.0965064	-0.53414	0.593244	0.0300312	0.786255	-0.183754	-0.0385628	0.314577	0.495726	0.727639	0.0965064	0.373624	0.708684	0.400846	-0.310099	-0.0316846	0.123881	0.00409632	0.870391	-0.854152	0.393021	0.0159324	0.885624	-0.400846	0.268537	0.0316846	0.123881	0.0135171	0.870391	0.616954	0.537265	0.159158	0.251255	-0.110829	0.556021	0.0211441	0.567087	1.35524
XP_002439670	Sobic.009G115300	EES18100	lightgreen	weakly similar to Os05g0368000 protein	NRR repressor homolog 1	early positive, late agnostic	0.180985	0.302273	0.332938	0.502355	0.00519711	0.0775966	3.06499	0.00217676	-0.169754	0.122652	-0.180985	-0.144023	-0.332938	0.502355	0.191199	0.0775966	-2.19196	0.0283826	0.267804	0.235237	0.165495	0.315959	0.0312398	0.390917	2.3474	0.0189051	0.0308662	0.780459	-0.267804	-0.242918	-0.165495	0.315959	0.0259818	0.390917	-2.38999	0.0168489	-0.309758	-0.257972	-0.0338985	0.242999	0.0178278	0.861418	-2.1735
XP_002459593	Sobic.002G087500	EER96114	salmon	Predicted protein	ricin	early negative, late agnostic	0.0934901	0.341325	0.191684	0.73056	0.00148591	0.319192	2.64389	0.00819601	-0.403631	0.00014053	-0.0934901	0.0514831	-0.191684	0.73056	0.641868	0.319192	-0.515409	0.606267	-0.247308	-0.285428	-0.0705893	0.355774	0.00849384	0.715957	-2.29256	0.0218734	-0.175583	0.11014	0.247308	0.420843	0.0705893	0.355774	6.71756e-05	0.715957	3.10362	0.00191167	-0.368156	0.0266289	-0.406693	0.160609	0.809986	0.0285682	-1.99015
NA	Sobic.006G064800	EES12091	greenyellow	similar to H0502B11.6 protein	NA	early negative, late agnostic	-0.320529	0.0419912	-0.0725419	0.226135	0.704498	0.708434	-0.716058	0.473955	-0.0811445	0.463089	0.320529	0.0381439	0.0725419	0.226135	0.730484	0.708434	1.13524	0.256275	0.0147258	-0.202416	-0.0789496	0.956834	0.0648145	0.683941	-1.2786	0.201037	-0.409784	0.000108435	-0.0147258	0.558859	0.0789496	0.956834	3.29929e-08	0.683941	3.50538	0.000455953	-0.536614	-0.0414172	-0.320634	0.0321083	0.708354	0.0899201	-2.50855
XP_021306895	Sobic.001G356800	KXG39278	grey	NA	zinc finger protein 7	early negative, late agnostic	-0.0975685	0.0579465	0.190781	0.71924	0.600577	0.32152	0.671289	0.502036	-0.00028482	0.997948	0.0975685	-0.0601969	-0.190781	0.71924	0.586482	0.32152	-0.683096	0.494546	-0.572677	-0.0911379	-0.122717	0.0204203	0.409659	0.525961	-2.25522	0.0241198	-0.373449	0.000467132	0.572677	0.424108	0.122717	0.0204203	5.81319e-05	0.525961	4.14414	3.41098e-05	-0.454532	0.290028	0.0603108	0.0769284	0.00744834	0.755968	0.682876
XP_021307082	Sobic.001G204501	KXG38238	tan	NA	protein NEOXANTHIN-DEFICIENT 1 isoform X1	early negative, late agnostic	-0.602904	-0.0617053	0.0329012	0.0134314	0.57712	0.865458	-1.73147	0.0833675	0.134707	0.221824	0.602904	-0.0716768	-0.0329012	0.0134314	0.517037	0.865458	1.03308	0.301567	-0.37117	-0.241399	0.23391	0.156948	0.0269573	0.221985	-1.41453	0.157206	0.029548	0.789613	0.37117	0.193393	-0.23391	0.156948	0.0779684	0.221985	1.15103	0.249719	0.0463475	0.269675	-0.0152995	0.864662	0.0131118	0.937215	1.49994
XP_002461290	Sobic.002G001100	EER97811	grey	NA	uncharacterized protein LOC8054485	early negative, late agnostic	-0.0407468	-0.0979706	0.0287381	0.880901	0.375296	0.882357	-0.515685	0.606074	0.252341	0.0205748	0.0407468	-0.152659	-0.0287381	0.880901	0.165649	0.882357	-0.802577	0.422219	-0.0814997	0.0204808	0.134299	0.764136	0.853295	0.487328	0.335986	0.736882	-0.264222	0.0151539	0.0814997	0.222505	-0.134299	0.764136	0.0419204	0.487328	0.954176	0.339994	0.527189	0.0161859	0.0876019	0.035867	0.883816	0.651362	1.61454
XP_002465511	Sobic.001G428700	EER92509	grey	similar to Putative uncharacterized protein	ethylene-responsive transcription factor ERF014	early negative, late agnostic	-0.0792344	0.193945	0.0367371	0.770526	0.077106	0.849939	0.965715	0.334187	-0.32029	0.00297619	0.0792344	0.121125	-0.0367371	0.770526	0.272406	0.849939	0.697644	0.4854	-0.0173775	-0.0586809	0.139927	0.949069	0.595961	0.469091	0.0778663	0.937934	-0.321211	0.00288995	0.0173775	0.346792	-0.139927	0.949069	0.00123061	0.469091	1.50649	0.131942	-0.653051	-0.123414	0.0267305	0.00609057	0.263378	0.890524	-2.25461
XP_002438783	Sobic.010G214900	EER90150	yellow	similar to Putative 4-coumarate--CoA ligase 4CL2	probable 4-coumarate--CoA ligase 4	early negative, late agnostic	0.366277	0.102064	-0.0994773	0.162919	0.355576	0.607662	1.06583	0.2865	-0.106915	0.33305	-0.366277	0.00147416	0.0994773	0.162919	0.989382	0.607662	-0.522658	0.601212	0.0166831	-0.27088	0.207614	0.951102	0.0126941	0.279837	-0.784369	0.432824	-0.268756	0.0134379	-0.0166831	0.492618	-0.207614	0.951102	1.93617e-06	0.279837	2.15256	0.031353	-0.618021	0.197767	-0.165274	0.0107267	0.0713472	0.391558	-1.01192
XP_002467802	Sobic.001G359900	OQU92540	tan	weakly similar to Expressed protein	uncharacterized protein LOC8082600 isoform X1	early negative, late agnostic	-0.185381	0.0633493	-0.142215	0.491851	0.566996	0.461781	-0.503068	0.614917	-0.0417289	0.706259	0.185381	-0.0239685	0.142215	0.491851	0.828665	0.461781	0.709376	0.478091	-0.0520135	-0.297589	0.179599	0.848286	0.00597487	0.351213	-1.17212	0.241148	-0.0067052	0.95173	0.0520135	0.277781	-0.179599	0.848286	0.010518	0.351213	1.05922	0.289501	0.54626	-0.150685	0.127392	0.0285793	0.171254	0.51019	0.914725
XP_002458266	Sobic.003G246200	EES03386	lightcyan	similar to Os01g0661600 protein	uncharacterized protein LOC8061813	early negative, late agnostic	-0.619771	0.194533	0.260281	0.0104436	0.0761976	0.172681	0.264011	0.791771	-0.242045	0.0265391	0.619771	0.0414662	-0.260281	0.0104436	0.708024	0.172681	0.983074	0.325571	-0.376066	-0.329905	-0.122206	0.151122	0.00217951	0.527697	-3.01457	0.00257345	-0.110498	0.317007	0.376066	0.402032	0.122206	0.151122	0.000150206	0.527697	3.45032	0.000559919	0.330929	0.082741	-0.214726	0.210575	0.454306	0.263318	0.522055
XP_002460376	Sobic.002G233300	EER96897	turquoise	weakly similar to Putative uncharacterized protein	blue copper protein	early negative, late agnostic	-0.330314	-0.127803	-0.185313	0.211476	0.246643	0.335841	-1.97564	0.0481959	0.0833781	0.450827	0.330314	0.0491704	0.185313	0.211476	0.65692	0.335841	1.56107	0.118508	-0.115931	-0.0420637	-0.519975	0.668976	0.704011	0.00383776	-2.20053	0.0277693	-0.234795	0.0315681	0.115931	0.252736	0.519975	0.668976	0.0203707	0.00383776	3.33109	0.000865076	0.138183	0.0152809	-0.380425	0.609803	0.890271	0.0417698	-0.821342
XP_002463997	Sobic.001G115900	EER90995	grey	Predicted protein	uncharacterized protein LOC8062906	early negative, late agnostic	0.170417	0.025431	0.100977	0.52803	0.818384	0.602231	0.808724	0.418674	-0.0741603	0.502584	-0.170417	0.0483737	-0.100977	0.52803	0.662137	0.602231	-0.422637	0.67256	0.529287	-0.0695256	0.165208	0.0350029	0.529725	0.391753	1.40885	0.15888	-0.246455	0.0238252	-0.529287	0.28845	-0.165208	0.0350029	0.00779351	0.391753	-0.220826	0.825228	0.188229	0.216074	-0.0274708	0.485102	0.0483743	0.887511	1.47685
XP_021311481	Sobic.003G356000	KXG33695	darkred	similar to Delta-1-pyrroline-5-carboxylate synthetase (P5CS)	delta-1-pyrroline-5-carboxylate synthase 2	early negative, late agnostic	-0.56626	0.160868	0.0657088	0.0222118	0.143788	0.734871	-0.341056	0.733061	-0.101652	0.357532	0.56626	-0.0652237	-0.0657088	0.0222118	0.555555	0.734871	0.847984	0.396447	0.0725254	-0.399212	0.239937	0.789531	0.000168775	0.209961	-1.31892	0.187196	-0.0307879	0.781002	-0.0725254	0.392534	-0.239937	0.789531	0.000221514	0.209961	1.27752	0.201419	-0.163542	0.051335	0.2474	0.545046	0.642828	0.195696	0.670055
XP_002439229	Sobic.009G031600	EES17659	greenyellow	similar to Putative uncharacterized protein	uncharacterized protein LOC8068181	early negative, late agnostic	-0.232518	-0.119822	0.182271	0.386165	0.277633	0.343973	-0.588132	0.556444	0.185217	0.091655	0.232518	-0.0620399	-0.182271	0.386165	0.575053	0.343973	-0.366109	0.714284	0.497789	-0.0889764	-0.0659115	0.0497446	0.4209	0.734082	0.515842	0.605965	-0.33312	0.00195959	-0.497789	0.385319	0.0659115	0.0497446	0.000295276	0.734082	1.14189	0.253501	-0.282984	-0.0401903	-0.475648	0.288228	0.716622	0.00911033	-2.39073
XP_021307757	Sobic.002G064900	KXG34601	grey	PTHR13233//PTHR13233:SF1 - MICROSPHERULE PROTEIN 1 (1 of 1)	uncharacterized protein LOC8075064 isoform X2	early negative, late agnostic	-0.0280224	-0.136963	-0.0647702	0.91795	0.214109	0.738526	-0.975726	0.3292	0.132136	0.230853	0.0280224	0.00947535	0.0647702	0.91795	0.931829	0.738526	0.304674	0.760614	-0.250973	-0.243618	-0.0284189	0.348458	0.0255423	0.883655	-1.93908	0.0524919	-0.0449704	0.684603	0.250973	0.263444	0.0284189	0.348458	0.0154666	0.883655	2.04986	0.0403785	0.372526	0.0777332	-0.18664	0.15532	0.482164	0.33233	0.686078
XP_002466091	Sobic.001G010500	EER93089	grey	Predicted protein	uncharacterized protein LOC8061405	early negative, late agnostic	0.258199	-0.0464802	-0.0481039	0.334282	0.674601	0.804292	0.183086	0.85473	0.127483	0.247838	-0.258199	-0.0802705	0.0481039	0.334282	0.467937	0.804292	-0.846835	0.397087	0.258199	-0.0836816	0.132561	0.334282	0.449175	0.493031	0.532202	0.594586	-0.214581	0.049985	-0.258199	0.272275	-0.132561	0.334282	0.0122251	0.493031	0.489591	0.624424	-0.258199	0.216592	-0.124062	0.334282	0.047826	0.5214	0.205793
NA	Sobic.006G114900	EES12339	turquoise	similar to Putative uncharacterized protein	NA	early negative, late agnostic	-0.156254	0.232997	-0.194176	0.563343	0.0329324	0.312821	0.310576	0.756123	-0.154887	0.159488	0.156254	-0.086732	0.194176	0.563343	0.432758	0.312821	0.475765	0.634242	0.0486089	-0.223414	-0.462535	0.85812	0.0410678	0.0115241	-2.58458	0.00974968	-0.216627	0.0477891	-0.0486089	0.401701	0.462535	0.85812	0.000152282	0.0115241	3.62199	0.000292342	0.651071	0.0726829	-0.278413	0.00630003	0.511157	0.14362	1.20163
XP_021311513	Sobic.003G018000	KXG31557	yellow	weakly similar to Os01g0212500 protein	uncharacterized protein LOC8079518	early negative, late agnostic	0.220293	-0.0860918	0.149506	0.412309	0.436175	0.438892	0.484507	0.628026	-0.00322059	0.976805	-0.220293	0.0931163	-0.149506	0.412309	0.399525	0.438892	-0.447484	0.654525	-0.530306	-0.146891	-0.251137	0.034589	0.182417	0.188812	-2.81922	0.0048141	-0.226704	0.0381044	0.530306	0.341044	0.251137	0.034589	0.00150024	0.188812	3.90307	9.49791e-05	0.0332527	-0.232503	0.113788	0.902698	0.0333161	0.556714	-0.823487
XP_021311077	Sobic.001G435800	KXG39767	grey	similar to 39 kDa EF-Hand containing protein		early negative, late agnostic	0.103851	0.0778557	-0.00263323	0.701908	0.481472	0.989184	0.625122	0.531891	-0.146699	0.182994	-0.103851	0.0669336	0.00263323	0.701908	0.545216	0.989184	0.133205	0.894031	-0.293083	0.0102661	-0.495035	0.270614	0.926156	0.00632889	-2.2267	0.0259671	-0.365352	0.000632499	0.293083	0.324148	0.495035	0.270614	0.0026296	0.00632889	4.03847	5.38016e-05	-0.406879	0.13785	-0.0925347	0.117802	0.21113	0.633062	-0.486022
XP_021313457	Sobic.001G456800	EER95277	grey	similar to Diphosphonucleotide phosphatase 1		early negative, late agnostic	0.189921	-0.0829167	0.0215221	0.481113	0.453345	0.911763	0.0453979	0.96379	0.0537782	0.627072	-0.189921	0.0322205	-0.0215221	0.481113	0.771085	0.911763	-0.311384	0.755509	-0.130803	-0.328554	-0.0900389	0.6292	0.00227843	0.642296	-2.33892	0.0193398	-0.108604	0.325425	0.130803	0.399069	0.0900389	0.6292	0.000169772	0.642296	2.76414	0.00570724	0.355405	0.0900432	-0.263243	0.176726	0.41533	0.167671	0.46605
XP_002437534	Sobic.010G250400	EER88901	greenyellow	similar to Putative meiotic serine proteinase	subtilisin-like protease SBT2	early negative, late agnostic	-0.0390267	0.0234218	-0.107778	0.885898	0.832515	0.577871	-0.286471	0.774518	-0.0489564	0.658319	0.0390267	0.0250094	0.107778	0.885898	0.821345	0.577871	0.539725	0.589387	0.300867	-0.244485	-0.185068	0.257495	0.025007	0.336492	-1.1956	0.231854	-0.25943	0.01717	-0.300867	0.460009	0.185068	0.257495	1.07111e-05	0.336492	2.49105	0.0127367	0.0833008	0.225694	-0.129224	0.759066	0.0389949	0.504074	0.991143
XP_002443788	Sobic.007G023600	EES13283	grey	similar to Putative DNA polymerase III like protein	protein STICHEL-like 2	early negative, late agnostic	-0.23531	-0.0553616	-0.0365053	0.380323	0.616949	0.850875	-0.917333	0.358968	-0.0251695	0.82022	0.23531	0.0832135	0.0365053	0.380323	0.451725	0.850875	1.06366	0.287484	0.120316	-0.324766	-0.00533389	0.657155	0.0025776	0.978092	-1.51652	0.129387	0.00290353	0.979088	-0.120316	0.293819	0.00533389	0.657155	0.00667382	0.978092	1.33759	0.18103	0.585475	-0.0303939	-0.169944	0.0171826	0.783736	0.378126	0.775213
XP_021317088	Sobic.005G106900	KXG28294	tan	similar to AT5g19150/T24G5_50	ATP-dependent (S)-NAD(P)H-hydrate dehydratase	early negative, late agnostic	-0.372325	0.204299	0.335693	0.155561	0.06231	0.0750248	1.28612	0.198401	-0.0477629	0.666147	0.372325	-0.164996	-0.335693	0.155561	0.133652	0.0750248	-1.07336	0.283112	0.0177474	-0.0913578	0.182555	0.947986	0.408525	0.343208	0.113252	0.909831	-0.248709	0.0225321	-0.0177474	0.310437	-0.182555	0.947986	0.00405384	0.343208	1.08617	0.277406	0.539304	0.0250815	0.0418703	0.0310928	0.820838	0.829257	1.55984
XP_002437125	Sobic.010G161525	EER89896	magenta	PTHR23105//PTHR23105:SF51 - RIBOSOMAL PROTEIN L7AE FAMILY MEMBER (1 of 1)	uncharacterized protein LOC8061930	early positive, late agnostic	-0.525999	0.000597214	0.319289	0.0363644	0.995698	0.0913522	-0.267187	0.789325	0.03689	0.739021	0.525999	-0.0378906	-0.319289	0.0363644	0.732206	0.0913522	0.072117	0.942509	0.450343	0.281957	0.117549	0.0800369	0.00936579	0.543662	2.91743	0.00352925	0.0680135	0.538736	-0.450343	-0.319478	-0.117549	0.0800369	0.00305413	0.543662	-3.13314	0.00172947	0.0380369	-0.217427	-0.266685	0.888774	0.0469529	0.161978	-1.89284
XP_021318469	Sobic.006G226601	OQU82389	grey	NA	uncharacterized protein LOC110436260	early negative, late agnostic	0.325347	0.035631	-0.396638	0.218839	0.747625	0.0331496	-0.343264	0.7314	-0.199827	0.0683899	-0.325347	0.164679	0.396638	0.218839	0.134412	0.0331496	1.3985	0.161963	-0.224654	-0.193026	-0.462349	0.402878	0.0785459	0.011562	-3.0166	0.00255629	-0.224068	0.0404642	0.224654	0.380753	0.462349	0.402878	0.000352987	0.011562	4.09078	4.29929e-05	0.585618	0.00178589	0.0496266	0.0171487	0.987136	0.798222	1.6078
XP_002489022	Sobic.006G186800	KXG26962	tan	PTHR14624 - DFG10 PROTEIN (1 of 1)	polyprenol reductase 1	early negative, late agnostic	-0.486325	0.0475028	0.341002	0.0561167	0.667858	0.0702534	0.166617	0.867671	-0.103043	0.350955	0.486325	0.0545131	-0.341002	0.0561167	0.622365	0.0702534	0.367205	0.713466	-0.323296	-0.20267	0.152284	0.221927	0.0644712	0.430334	-1.33841	0.180764	-0.306024	0.00464048	0.323296	0.464372	-0.152284	0.221927	8.60607e-06	0.430334	2.89302	0.00381557	-0.0987829	-0.279079	-0.149723	0.715879	0.0101472	0.438219	-2.16548
XP_002450713	Sobic.005G111700	OQU83418	grey	similar to Zinc finger CCCH type domain containing protein ZFN		early negative, late agnostic	-0.0995537	0.0770962	-0.264207	0.713749	0.485772	0.166062	-0.623784	0.53277	-0.178615	0.104034	0.0995537	0.0999682	0.264207	0.713749	0.36559	0.166062	1.55205	0.12065	-0.429256	-0.0213173	0.0276965	0.0970706	0.847373	0.886593	-1.01988	0.307787	-0.233262	0.032728	0.429256	0.232398	-0.0276965	0.0970706	0.0333976	0.886593	2.14603	0.0318706	0.546882	0.0800061	0.227405	0.0283625	0.469409	0.235477	2.43976
XP_021306907	Sobic.001G052000	KXG37336	grey	Predicted protein	uncharacterized protein LOC110431744 isoform X1	early negative, late agnostic	0.0137692	0.13932	0.217204	0.959635	0.206254	0.257716	1.42506	0.15414	-0.111326	0.313371	-0.0137692	-0.0329578	-0.217204	0.959635	0.765995	0.257716	-0.864277	0.387436	-0.364608	-0.29579	-0.0624689	0.16499	0.00629984	0.747512	-2.60733	0.0091251	-0.20662	0.0593315	0.364608	0.458635	0.0624689	0.16499	1.14684e-05	0.747512	3.60424	0.000313066	-0.570329	0.132191	-0.356118	0.0210623	0.230657	0.057948	-1.82198
XP_002465311	Sobic.001G381500	OQU92645	darkred	PTHR21229:SF1 - PROTEIN C52B9.4 (1 of 1)	uncharacterized membrane protein YHL071W	early negative, late agnostic	-0.265301	0.0232927	0.00771578	0.320677	0.833425	0.968314	-0.442213	0.658335	-0.158123	0.150843	0.265301	0.135427	-0.00771578	0.320677	0.219342	0.968314	1.27642	0.201808	0.248991	-0.320863	0.220193	0.352403	0.00292228	0.251062	-0.517911	0.60452	-0.0563419	0.610717	-0.248991	0.344339	-0.220193	0.352403	0.00133979	0.251062	0.655926	0.511872	0.355932	0.129105	0.271433	0.176039	0.241824	0.154355	2.31808
XP_021316405	Sobic.005G093300	KXG28172	red	NA	helicase SRCAP-like isoform X1	early positive, late agnostic	-0.0102245	-0.290039	0.00874915	0.970022	0.00744612	0.964072	-1.557	0.11947	0.0635005	0.566069	0.0102245	0.238593	-0.00874915	0.970022	0.0288416	0.964072	1.26775	0.204888	-0.266042	0.369731	-0.0152993	0.319275	0.000537415	0.937216	1.39431	0.163224	0.0341676	0.757665	0.266042	-0.368707	0.0152993	0.319275	0.000558395	0.937216	-1.38811	0.165102	-0.62467	-0.0276461	-0.133021	0.00968254	0.802872	0.491519	-2.12867
XP_002449971	Sobic.005G210600	OQU83990	greenyellow	similar to Expressed protein	uncharacterized protein LOC8082085	early negative, late agnostic	-0.184844	0.102491	0.199185	0.493128	0.353556	0.300255	0.73942	0.459652	-0.110897	0.315255	0.184844	0.00505064	-0.199185	0.493128	0.963632	0.300255	-0.175292	0.86085	0.137817	-0.261628	-0.251709	0.610759	0.0162183	0.187773	-1.87247	0.0611421	-0.128568	0.243804	-0.137817	0.356198	0.251709	0.610759	0.000882657	0.187773	2.41969	0.0155336	-0.152227	0.099987	-0.589953	0.573562	0.3655	0.000756212	-1.83971
XP_002464549	Sobic.001G233200	KXG38431	grey	similar to Putative uncharacterized protein	glycine-rich cell wall structural protein 2	early negative, late agnostic	0.137018	-0.0662672	0.309012	0.612848	0.549235	0.102873	0.909263	0.363211	0.0111214	0.920023	-0.137018	0.0579347	-0.309012	0.612848	0.600651	0.102873	-0.952995	0.340593	-0.419078	0.0472906	0.240643	0.106152	0.669255	0.208581	0.0190888	0.98477	-0.318947	0.00310605	0.419078	0.247987	-0.240643	0.106152	0.0229396	0.208581	1.55245	0.120554	0.155583	-0.0435325	-0.165604	0.565039	0.694179	0.390602	-0.390316
XP_002460077	Sobic.002G175400	EER96598	black	similar to Putative delta-6-desaturase	delta(8)-fatty-acid desaturase 2	early negative, late agnostic	-0.423397	-0.18895	0.178771	0.102228	0.0851868	0.353476	-1.43379	0.151633	0.142249	0.196781	0.423397	0.0535227	-0.178771	0.102228	0.628712	0.353476	0.714006	0.475224	0.117693	-0.28402	-0.0635444	0.664216	0.00883843	0.743308	-1.46233	0.14365	-0.112993	0.306135	-0.117693	0.362422	0.0635444	0.664216	0.000704455	0.743308	1.92043	0.0548033	-0.0512074	-0.134227	-0.405759	0.850613	0.223491	0.0289708	-2.10831
XP_021302686	Sobic.009G121900	KXG21896	salmon	similar to Putative uncharacterized protein	annexin D4	early negative, late agnostic	0.242494	0.0993571	0.0975401	0.365514	0.368543	0.614706	1.34922	0.177267	-0.160741	0.14411	-0.242494	0.0586755	-0.0975401	0.365514	0.595995	0.614706	-0.520932	0.602414	-0.420363	-0.195265	-0.204605	0.104973	0.0750769	0.287022	-2.62483	0.00866923	-0.223268	0.0412042	0.420363	0.382066	0.204605	0.104973	0.000335405	0.287022	3.69488	0.000219989	-0.448395	-0.0285235	-0.508815	0.0815131	0.796748	0.00482254	-2.87528
XP_002466177	Sobic.001G031100	EER93175	lightyellow	similar to Dolichol-phosphate mannosyltransferase		early negative, late agnostic	-0.662175	0.18001	0.0959164	0.00519591	0.101314	0.620636	-0.480899	0.630588	-0.0208342	0.850792	0.662175	-0.166848	-0.0959164	0.00519591	0.129285	0.620636	0.551849	0.581052	-0.169739	-0.299392	0.0100061	0.529698	0.00566408	0.958915	-1.95496	0.0505882	-0.207161	0.0586542	0.169739	0.462417	-0.0100061	0.529698	9.49623e-06	0.958915	2.9563	0.00311354	0.564954	0.0230809	0.163761	0.0225905	0.834918	0.39597	1.99917
XP_002464070	Sobic.001G134800	EER91068	black	similar to HPP family protein		early negative, late agnostic	-0.28935	0.0536421	-0.114609	0.277046	0.627946	0.553853	-0.708071	0.478901	-0.0332242	0.764158	0.28935	-0.0224277	0.114609	0.277046	0.839527	0.553853	0.871514	0.383474	-0.307305	0.00534134	-0.229031	0.246947	0.96154	0.232054	-1.3576	0.174592	-0.214794	0.0497519	0.307305	0.191203	0.229031	0.246947	0.0814623	0.232054	2.39761	0.0165022	0.251466	0.257945	0.156566	0.34748	0.0178402	0.417326	2.40846
XP_021304385	Sobic.010G195000	OQU76719	grey	similar to Putative uncharacterized protein	brefeldin A-inhibited guanine nucleotide-exchange protein 1	early negative, late agnostic	-0.00807695	-0.0969316	0.172532	0.976316	0.380406	0.370797	-0.0029904	0.997614	0.0748273	0.498738	0.00807695	0.0255849	-0.172532	0.976316	0.817304	0.370797	-0.371586	0.710201	-0.354362	-0.0471568	-0.050455	0.178089	0.670137	0.794924	-1.19843	0.230752	-0.21675	0.0476597	0.354362	0.240913	0.050455	0.178089	0.0272763	0.794924	2.23648	0.0253206	-0.621102	-0.121617	0.251798	0.0102323	0.270449	0.187611	-1.43706
XP_002446440	Sobic.006G073600	KXG26268	grey	PF01535//PF13041 - PPR repeat (PPR) // PPR repeat family (PPR_2) (1 of 164)	putative pentatricopeptide repeat-containing protein At5g37570	early negative, late agnostic	0.00657271	-0.114943	0.21807	0.980726	0.29781	0.255776	0.0754809	0.939832	0.158069	0.150984	-0.00657271	-0.0397075	-0.21807	0.980726	0.719884	0.255776	-0.886791	0.375191	0.64108	-0.136947	0.144246	0.00744624	0.214163	0.455344	1.35707	0.174759	-0.214613	0.0499495	-0.64108	0.320929	-0.144246	0.00744624	0.00291605	0.455344	-0.338266	0.735162	-0.480899	-0.123209	-0.158571	0.0593343	0.264179	0.411312	-2.2595
XP_002441380	Sobic.009G198000	EES19810	grey	similar to O-methyltransferase ZRP4		early negative, late agnostic	0.315861	0.336126	0.130682	0.233351	0.00177216	0.499233	2.92917	0.00339867	-0.211496	0.0534518	-0.315861	-0.137191	-0.130682	0.233351	0.213342	0.499233	-1.8226	0.0683643	-0.419215	0.0256	-0.0683032	0.106025	0.817198	0.724796	-1.03643	0.300003	-0.250589	0.0214998	0.419215	0.205386	0.0683032	0.106025	0.0608994	0.724796	2.25957	0.0238477	-0.103402	0.235244	-0.440391	0.703142	0.0312348	0.016807	-0.388966
XP_002441543	Sobic.009G238500	EES19973	grey	similar to Putative uncharacterized protein OJ1735_C10.9	ethylene-responsive transcription factor ERF061	early negative, late agnostic	0.0814373	0.0871	0.189255	0.764312	0.430801	0.325478	1.20754	0.227226	-0.123842	0.261712	-0.0814373	0.0341938	-0.189255	0.764312	0.757485	0.325478	-0.57217	0.567207	-0.451842	-0.282183	-0.235502	0.0789145	0.00930673	0.218765	-3.28852	0.00100716	-0.169504	0.123213	0.451842	0.412332	0.235502	0.0789145	9.72522e-05	0.218765	4.06419	4.81996e-05	-0.521336	0.0382416	-0.327478	0.0383627	0.72982	0.0828945	-2.06897
XP_002459196	Sobic.002G001800	OQU88287	turquoise	similar to Putative potassium transporter	potassium transporter 22	early negative, late agnostic	-0.475086	-0.00725738	0.0339723	0.06293	0.947761	0.86112	-1.05201	0.292795	0.00965241	0.930558	0.475086	-0.00217585	-0.0339723	0.06293	0.984328	0.86112	1.00269	0.31601	-0.300253	-0.16666	-0.434943	0.258515	0.129724	0.018376	-2.94669	0.00321193	-0.254988	0.0192415	0.300253	0.38491	0.434943	0.258515	0.000300074	0.018376	4.1888	2.80435e-05	0.0130849	0.0164854	-0.485073	0.96164	0.881682	0.00765132	-1.47433
XP_002464406	Sobic.001G200500	EER91404	salmon	similar to Heavy-metal-associated domain-containing protein		early negative, late agnostic	0.410977	-0.108268	-0.270477	0.113794	0.326934	0.155868	-0.456837	0.647788	-0.050039	0.65125	-0.410977	0.163561	0.270477	0.113794	0.137112	0.155868	0.751439	0.452388	-0.20335	-0.26687	-0.52029	0.450031	0.0141301	0.00381262	-3.60556	0.000311485	-0.396019	0.000192348	0.20335	0.605132	0.52029	0.450031	1.08088e-09	0.00381262	5.8417	5.16701e-09	-0.330536	-0.0238167	-0.446094	0.211151	0.829733	0.0152853	-2.30587
XP_002440368	Sobic.009G254000	EES18798	greenyellow	similar to Putative uncharacterized protein pk8-a	probable receptor-like protein kinase At2g42960	early negative, late agnostic	-0.0774789	-0.20085	0.119537	0.775488	0.0669588	0.536818	-0.871915	0.383254	0.12363	0.262539	0.0774789	0.0847534	-0.119537	0.775488	0.443367	0.536818	0.251543	0.801394	0.214504	-0.412631	-0.211439	0.425005	9.60108e-05	0.270873	-2.46733	0.0136126	-0.115759	0.29437	-0.214504	0.482352	0.211439	0.425005	3.38141e-06	0.270873	2.92357	0.00346042	0.258719	0.0162198	-0.520568	0.333275	0.883575	0.00379064	-1.07466
XP_002466262	Sobic.001G050300	EER93260	turquoise	similar to Non-specific lipid-transfer protein	protein YLS3	early negative, late agnostic	-0.353139	0.105706	-0.0326308	0.179697	0.338575	0.866554	-0.340395	0.733559	-0.0716883	0.516969	0.353139	-0.0379152	0.0326308	0.179697	0.732039	0.866554	0.696794	0.485932	-0.363213	-0.224168	-0.254371	0.166734	0.0403723	0.182991	-2.79462	0.00519603	-0.176616	0.108028	0.363213	0.365864	0.254371	0.166734	0.000620638	0.182991	3.60812	0.00030843	0.192058	0.20957	-0.40701	0.476099	0.0557135	0.0284326	0.236183
XP_002461067	Sobic.002G384100	KXG36756	grey	NA	uncharacterized protein LOC8063502	early negative, late agnostic	0.139812	0.118752	0.0142379	0.605552	0.281977	0.941564	0.970534	0.33178	-0.142941	0.194592	-0.139812	0.0204482	-0.0142379	0.605552	0.853525	0.941564	-0.239816	0.810473	0.0493639	-0.269388	0.151198	0.855937	0.013213	0.433669	-0.880202	0.37875	-0.0862638	0.435255	-0.0493639	0.324664	-0.151198	0.855937	0.00258612	0.433669	1.19728	0.231198	0.226398	0.104519	0.39694	0.399137	0.344059	0.0330039	2.30618
XP_021318818	Sobic.006G252900	KXG27340	black	weakly similar to Putative uncharacterized protein	large proline-rich protein bag6-A	early negative, late agnostic	-0.139034	0.00728765	-0.149901	0.607581	0.947543	0.437669	-0.717323	0.473175	0.090875	0.411017	0.139034	-0.0994111	0.149901	0.607581	0.368281	0.437669	0.233968	0.81501	0.206392	-0.279672	-0.0682698	0.443133	0.00998185	0.724926	-1.25495	0.209497	-0.117624	0.286609	-0.206392	0.362679	0.0682698	0.443133	0.00069786	0.724926	1.73929	0.0819835	0.593321	-0.00164728	0.197608	0.0154045	0.988135	0.304176	2.06708
XP_002465727	Sobic.001G475500	EER92725	salmon	similar to Ras-related protein Rab11D		early negative, late agnostic	0.189647	-0.0356505	-0.194784	0.481759	0.747491	0.311278	-0.363675	0.7161	-0.120717	0.274035	-0.189647	0.159163	0.194784	0.481759	0.148139	0.311278	1.01647	0.309404	-0.151191	-0.122992	-0.103255	0.576206	0.265028	0.594025	-1.28629	0.198341	-0.287881	0.00792129	0.151191	0.375074	0.103255	0.576206	0.000439155	0.594025	2.70153	0.00690206	-0.623502	0.0646888	-0.263732	0.00985977	0.558809	0.166854	-2.05019
XP_021302177	Sobic.008G077800	KXG23277	grey	weakly similar to GDSL-like Lipase/Acylhydrolase family protein		early negative, late agnostic	0.330825	0.300889	-0.126271	0.210728	0.00541688	0.513951	1.98507	0.0471368	-0.173394	0.114717	-0.330825	-0.138902	0.126271	0.210728	0.207632	0.513951	-1.09267	0.274538	0.239218	-0.217806	-0.21836	0.372226	0.0465609	0.255129	-1.29607	0.194951	-0.115333	0.296162	-0.239218	0.304113	0.21836	0.372226	0.0049171	0.255129	1.78069	0.0749634	-0.108006	0.204643	-0.0166928	0.690523	0.0618608	0.93151	0.800905
XP_002456263	Sobic.003G279900	OQU87437	grey	2.3.1.129 - Acyl-[acyl-carrier-protein]--UDP-N-acetylglucosamine O-acyltransferase / UDP-N-acetylglucosamine acyltransferase (1 of 1)	probable acyl-[acyl-carrier-protein]--UDP-N-acetylglucosamine O-acyltransferase	early negative, late agnostic	0.236631	0.00642575	-0.134927	0.377575	0.95374	0.485274	0.147387	0.882826	0.0728651	0.510095	-0.236631	-0.0803175	0.134927	0.377575	0.467676	0.485274	-0.534609	0.59292	0.344515	0.0169654	0.436647	0.191309	0.878263	0.0178727	2.26892	0.0232731	-0.256864	0.0183419	-0.344515	0.218996	-0.436647	0.191309	0.0453465	0.0178727	-1.01643	0.309427	-0.509889	-0.0153788	-0.0643471	0.04362	0.889573	0.740175	-1.48903
NA	Sobic.010G276700	OQU77174	grey	similar to H0211A12.6 protein	NA	early negative, late agnostic	0.404446	-0.151499	-0.0377317	0.120228	0.168926	0.845924	0.0151956	0.987876	-0.0150576	0.891865	-0.404446	0.173347	0.0377317	0.120228	0.114817	0.845924	0.102127	0.918656	-0.0997352	-0.179241	-0.271676	0.713248	0.102807	0.153972	-1.99951	0.0455527	-0.277845	0.0104994	0.0997352	0.41726	0.271676	0.713248	7.85925e-05	0.153972	3.37541	0.000737054	-0.362754	0.0799088	0.0711504	0.167312	0.469951	0.713792	-0.188531
XP_021318813	Sobic.006G016700	OQU81143	greenyellow	PTHR23079:SF13 - RNA-DEPENDENT RNA POLYMERASE 3-RELATED (1 of 2)	probable RNA-dependent RNA polymerase 3 isoform X1	early negative, late agnostic	-0.011862	-0.00152319	0.16912	0.965223	0.989029	0.380474	0.478694	0.632156	-0.156107	0.156186	0.011862	0.159293	-0.16912	0.965223	0.147804	0.380474	0.353301	0.723862	-0.0690083	-0.174389	-0.222688	0.799539	0.112618	0.245595	-1.7499	0.0801351	-0.241038	0.0271938	0.0690083	0.379231	0.222688	0.799539	0.000374409	0.245595	2.91563	0.00354974	0.222719	0.135873	-0.400198	0.407048	0.217813	0.0314641	-0.0675422
XP_002440073	Sobic.009G196800	EES18503	salmon	similar to Cytochrome P450	cytochrome P450 71A1	early negative, late agnostic	-0.259831	0.0967016	-0.228388	0.331127	0.381542	0.233404	-0.764779	0.444403	0.0247799	0.822958	0.259831	-0.125971	0.228388	0.331127	0.253539	0.233404	0.609825	0.541978	-0.210734	-0.225531	-0.316915	0.433382	0.0391405	0.0939221	-2.64653	0.00813221	-0.0545054	0.622415	0.210734	0.255637	0.316915	0.433382	0.0189261	0.0939221	2.81362	0.00489877	-0.0109147	0.283795	0.00253476	0.967999	0.00889465	0.989588	1.50962
XP_002441458	Sobic.009G216800	EES19888	blue	similar to Farnesyl pyrophosphate synthetase (FPP synthetase) (FPS) (Farnesyl diphosphate synthetase)	farnesyl pyrophosphate synthase	early negative, late agnostic	0.427951	-0.0908738	-0.267903	0.0982029	0.411023	0.159998	-0.312157	0.754921	0.099434	0.368171	-0.427951	-0.0055966	0.267903	0.0982029	0.959704	0.159998	-0.193518	0.846554	0.369105	-0.206136	-0.193356	0.15945	0.0599421	0.314908	-0.843986	0.398677	-0.285546	0.00846551	-0.369105	0.448842	0.193356	0.15945	1.85033e-05	0.314908	2.2771	0.02278	-0.518474	-0.0332512	-0.306813	0.0396299	0.763972	0.105473	-2.3655
XP_021303503	Sobic.009G140300	OQU78020	blue	similar to Seven transmembrane protein Mlo8	MLO-like protein 1 isoform X1	early negative, late agnostic	0.195581	-0.00517349	-0.109826	0.467888	0.962748	0.570622	0.0701567	0.944069	-0.0535949	0.628249	-0.195581	0.059543	0.109826	0.467888	0.590562	0.570622	0.214463	0.830186	-0.158432	0.0151639	-0.698474	0.557847	0.891106	2.51296e-05	-2.85882	0.0042522	-0.24713	0.0234314	0.158432	0.211756	0.698474	0.557847	0.0531524	2.51296e-05	4.0622	4.8613e-05	-0.392748	-0.160526	-0.447689	0.132377	0.144653	0.0148808	-3.18859
NA	Sobic.009G246300	EES20009	blue	similar to Mitogen-activated protein kinase 10	NA	early negative, late agnostic	0.0740172	0.1679	-0.261992	0.785295	0.126854	0.169774	0.241643	0.809057	-0.207349	0.0584205	-0.0740172	0.034215	0.261992	0.785295	0.757339	0.169774	0.823499	0.410224	0.0694628	-0.135033	-0.286447	0.798244	0.2207	0.131944	-1.44408	0.148716	-0.276973	0.0107546	-0.0694628	0.376108	0.286447	0.798244	0.000422158	0.131944	2.8016	0.00508504	-0.530944	0.175102	0.0813723	0.0343317	0.111132	0.67476	-0.108051
XP_002436634	Sobic.010G072000	EER88001	grey	similar to Os11g0622800 protein	probable cinnamyl alcohol dehydrogenase 1	early negative, late agnostic	-0.496077	0.0207111	-0.376832	0.0506601	0.851664	0.0439035	-2.25616	0.0240608	0.183186	0.0953313	0.496077	-0.206678	0.376832	0.0506601	0.0592581	0.0439035	1.26812	0.204755	-0.190106	-0.238347	-0.205829	0.480679	0.0290118	0.284085	-2.31271	0.0207384	-0.125098	0.256869	0.190106	0.331778	0.205829	0.480679	0.0020488	0.284085	2.84496	0.0044417	0.42756	-0.0440626	0.0140309	0.0985441	0.690643	0.942412	0.798614
XP_002462770	Sobic.002G284100	EER99291	grey	similar to Os09g0544800 protein	rop guanine nucleotide exchange factor 1	early negative, late agnostic	-0.203483	-0.135194	-0.185921	0.449728	0.220143	0.334229	-1.72129	0.0851985	-0.0268161	0.808676	0.203483	0.168206	0.185921	0.449728	0.126151	0.334229	1.89796	0.0577009	-0.399094	-0.112147	-0.191731	0.125687	0.309796	0.31907	-2.08405	0.0371554	-0.281642	0.00944856	0.399094	0.359479	0.191731	0.125687	0.000784186	0.31907	3.46253	0.000535113	0.514186	-0.0961493	-0.2881	0.0415871	0.38428	0.129629	-0.165827
NA	Sobic.001G347901	OQU92466	magenta	PTHR10768 - 60S RIBOSOMAL PROTEIN L37 (1 of 2)	NA	early positive, late agnostic	-0.570505	-0.177326	0.0917847	0.0210138	0.106596	0.635831	-2.06128	0.0392761	0.0630796	0.568651	0.570505	0.121369	-0.0917847	0.0210138	0.271434	0.635831	1.76197	0.0780747	-0.148175	0.409075	0.0223645	0.583926	0.000111754	0.908324	2.01626	0.0437732	0.12852	0.243982	0.148175	-0.490754	-0.0223645	0.583926	2.14534e-06	0.908324	-2.55242	0.0106977	0.416885	-0.00323376	0.0115037	0.108183	0.97671	0.952772	0.976574
XP_002449985	Sobic.005G216100	EES10259	red	similar to O-methyltransferase family protein	acetylserotonin O-methyltransferase 1	early positive, late agnostic	0.221922	-0.194061	-0.0234228	0.408772	0.0769268	0.904005	-0.61037	0.541617	-0.0214988	0.84609	-0.221922	0.22428	0.0234228	0.408772	0.0402705	0.904005	0.775602	0.437984	0.0491991	0.332726	0.203748	0.856414	0.00198541	0.289088	2.53465	0.0112561	0.159938	0.146151	-0.0491991	-0.449738	-0.203748	0.856414	1.77218e-05	0.289088	-3.25865	0.00111945	0.0504345	0.170692	0.499944	0.852845	0.120568	0.00575207	2.65796
XP_002461086	Sobic.002G388600	EER97607	grey	similar to Putative uncharacterized protein	pectin acetylesterase 12	early negative, late agnostic	-0.363599	-0.0656447	-0.306484	0.166251	0.553001	0.105866	-2.11679	0.034278	-0.0435345	0.694166	0.363599	0.1125	0.306484	0.166251	0.308266	0.105866	2.36376	0.0180907	0.0440645	-0.425766	-0.0359306	0.871276	5.39864e-05	0.853197	-2.38989	0.0168535	-0.184761	0.0924711	-0.0440645	0.557332	0.0359306	0.871276	3.6611e-08	0.853197	3.30084	0.000963949	-0.247507	0.22719	0.15985	0.355375	0.0376827	0.4075	1.14656
XP_002458760	Sobic.003G355900	EES03880	lightyellow	similar to Os01g0847900 protein	PRA1 family protein A1 isoform X2	early negative, late agnostic	-0.570471	0.0180702	0.42979	0.021023	0.870402	0.0199691	0.0730811	0.941742	0.116482	0.291346	0.570471	-0.136535	-0.42979	0.021023	0.215561	0.0199691	-0.696904	0.485863	-0.400481	-0.308161	0.0876142	0.124255	0.00434756	0.651317	-2.31813	0.0204422	-0.193855	0.0772464	0.400481	0.458276	-0.0876142	0.124255	1.16743e-05	0.651317	3.24149	0.00118905	0.221294	-0.220419	0.064075	0.410133	0.0439303	0.741237	-0.493024
XP_021311468	Sobic.003G111500	OQU86601	lightgreen	similar to Putative geranylgeranyl pyrophosphate synthase	geranylgeranyl pyrophosphate synthase 7	early positive, late agnostic	0.153075	-0.142131	-0.384161	0.571403	0.197158	0.0396401	-1.62964	0.103177	0.0456928	0.67981	-0.153075	0.102196	0.384161	0.571403	0.354947	0.0396401	1.41766	0.156289	0.239989	0.380225	0.0447351	0.370641	0.000360287	0.817762	2.75598	0.00585165	0.1558	0.157011	-0.239989	-0.489322	-0.0447351	0.370641	2.32035e-06	0.817762	-3.46097	0.000538229	0.529618	0.100995	0.247585	0.0348678	0.360663	0.195352	2.56205
XP_002457623	Sobic.003G125100	EES02742	tan	similar to Putative uncharacterized protein	cell number regulator 5	early negative, late agnostic	-0.550367	-0.0592435	-0.0403193	0.0271701	0.592435	0.835495	-1.76811	0.0770418	-0.0530451	0.631783	0.550367	0.115426	0.0403193	0.0271701	0.295771	0.835495	2.06418	0.0390005	0.023542	-0.238276	-0.00923797	0.931037	0.0290615	0.962066	-1.247	0.212399	-0.146585	0.183338	-0.023542	0.351328	0.00923797	0.931037	0.0010497	0.962066	1.89536	0.0580454	0.511716	0.0683687	-0.166256	0.0427468	0.536612	0.388712	1.07521
XP_002459430	Sobic.002G054400	EER95951	turquoise	similar to Pyruvate kinase	pyruvate kinase isozyme A	early negative, late agnostic	-0.289589	-0.0181641	0.102061	0.27663	0.869735	0.598321	-0.431731	0.665937	0.00204729	0.985254	0.289589	0.0168915	-0.102061	0.27663	0.878789	0.598321	0.425076	0.670781	-0.0241686	0.110005	-0.194659	0.929205	0.319185	0.311594	-0.0662889	0.947148	-0.224072	0.0404605	0.0241686	0.104129	0.194659	0.929205	0.345876	0.311594	1.19012	0.233997	-0.0784049	-0.088412	-0.482338	0.772869	0.423864	0.00805278	-2.21124
XP_002456362	Sobic.003G296900	EES01482	black	similar to Putative uncharacterized protein P0435B05.8	tobamovirus multiplication protein 1	early negative, late agnostic	-0.563623	0.143678	0.328078	0.022982	0.192276	0.0822992	0.399907	0.689225	-0.191663	0.0807191	0.563623	0.0436515	-0.328078	0.022982	0.693385	0.0822992	0.584854	0.558646	-0.296187	-0.298903	-0.0637041	0.265335	0.00574686	0.742684	-2.46288	0.0137827	0.0210306	0.849402	0.296187	0.253662	0.0637041	0.265335	0.0198998	0.742684	2.20674	0.0273322	0.437913	-0.189175	-0.221078	0.0897928	0.0848102	0.249114	-0.660904
XP_002461065	Sobic.002G383800	EER97586	darkred	similar to Putative uncharacterized protein	developmentally-regulated G-protein 3	early negative, late agnostic	-0.652502	0.0207217	0.364075	0.00614806	0.851589	0.0521869	-0.431144	0.666363	0.00244762	0.982371	0.652502	-0.024102	-0.364075	0.00614806	0.827725	0.0521869	0.413463	0.679268	-0.000149638	-0.0396672	-0.0102495	0.999561	0.720157	0.957916	-0.238567	0.811441	-0.269295	0.0132457	0.000149638	0.282043	0.0102495	0.999561	0.0093433	0.957916	1.54671	0.121934	-0.361934	-0.290168	-0.304246	0.168344	0.00741836	0.108571	-3.32345
XP_002465553	Sobic.001G436000	EER92551	grey	similar to Expressed protein	uncharacterized protein LOC8078845	early negative, late agnostic	-0.141299	-0.0754487	-0.0110363	0.601685	0.495169	0.954689	-0.735613	0.461966	-0.00546838	0.960626	0.141299	0.0842778	0.0110363	0.601685	0.445939	0.954689	0.782069	0.434174	-0.123631	-0.0934861	-0.199628	0.648271	0.397647	0.299159	-1.36567	0.172043	-0.329234	0.00222813	0.123631	0.385889	0.199628	0.648271	0.000288714	0.299159	3.00313	0.00267221	-0.393731	-0.0210551	0.235757	0.131325	0.849229	0.218251	-0.288375
NA	Sobic.004G114000	OQU84727	turquoise	NA	NA	early negative, late agnostic	0.00351621	-0.0388144	-0.052461	0.989689	0.725932	0.786952	-0.35296	0.724118	-0.042238	0.702842	-0.00351621	0.0831845	0.052461	0.989689	0.451883	0.786952	0.585838	0.557984	-0.460583	-0.434342	-0.350422	0.0725939	3.65911e-05	0.0623692	-4.606	4.10486e-06	-0.0531158	0.631328	0.460583	0.444986	0.350422	0.0725939	2.22494e-05	0.0623692	4.67499	2.93974e-06	0.460775	-0.141201	-0.450688	0.0724594	0.200135	0.0141441	-1.12344
XP_002462569	Sobic.002G247600	EER99090	grey	similar to Os09g0491100 protein	beta-glucosidase 30	early negative, late agnostic	0.434611	0.212366	-0.0660062	0.0925214	0.0524549	0.733713	1.93487	0.0530067	-0.290186	0.00741455	-0.434611	0.0714861	0.0660062	0.0925214	0.518155	0.733713	-0.433057	0.664973	-0.0707209	-0.177256	-0.136527	0.794662	0.106736	0.480064	-1.5018	0.133149	-0.357347	0.000846958	0.0707209	0.488024	0.136527	0.794662	2.49045e-06	0.480064	3.3542	0.000795943	0.380495	0.151049	-0.260332	0.145981	0.170211	0.172593	0.861876
XP_002455592	Sobic.003G155900	EES00712	black	similar to STAM binding protein(Associated molecule with the SH3 domain of STAM)- like	AMSH-like ubiquitin thioesterase 3	early negative, late agnostic	-0.259599	0.210075	-0.0049188	0.331575	0.0551129	0.979797	0.526213	0.59874	-0.260789	0.0165763	0.259599	0.0441784	0.0049188	0.331575	0.689871	0.979797	0.819808	0.412326	-0.411264	-0.196118	0.266068	0.113516	0.0737888	0.162988	-1.16522	0.243932	-0.215414	0.0490814	0.411264	0.375675	-0.266068	0.113516	0.000429204	0.162988	2.19162	0.0284073	0.100629	-0.0877471	-0.236087	0.710781	0.427372	0.21759	-0.963692
XP_002452540	Sobic.004G233700	EES05516	red	similar to Putative beta-D-xylosidase	probable beta-D-xylosidase 7	early positive, late agnostic	0.113107	-0.14994	-0.0601313	0.676625	0.173406	0.756672	-0.725082	0.468402	-0.0963849	0.383111	-0.113107	0.253878	0.0601313	0.676625	0.0197911	0.756672	1.2922	0.196287	-0.130737	0.300231	0.29806	0.629374	0.00552442	0.116314	2.25765	0.0239674	0.225005	0.0396119	0.130737	-0.479473	-0.29806	0.629374	3.94119e-06	0.116314	-3.36876	0.000755058	0.0606287	0.113448	0.426953	0.823499	0.304181	0.0208935	2.09531
XP_002446607	Sobic.006G105000	EES10935	red	similar to OSIGBa0097P08.2 protein	aldose 1-epimerase	early positive, late agnostic	0.167628	-0.291104	-0.168827	0.534905	0.00722096	0.381314	-1.71305	0.0867025	0.0643149	0.561088	-0.167628	0.238882	0.168827	0.534905	0.0286426	0.381314	1.41932	0.155806	-0.280322	0.448396	0.137793	0.292981	1.89049e-05	0.475965	2.31737	0.0204835	0.155387	0.158127	0.280322	-0.551176	-0.137793	0.292981	5.53986e-08	0.475965	-3.0356	0.00240055	-0.267342	0.170551	0.425878	0.316828	0.120879	0.0212528	1.67311
XP_021319727	Sobic.006G032600	KXG25925	lightcyan	PTHR22765:SF59 - RECEPTOR HOMOLOGY REGION		early negative, late agnostic	-0.30575	0.300066	0.241128	0.24947	0.00555156	0.207637	1.67419	0.0940933	-0.149767	0.173908	0.30575	-0.161911	-0.241128	0.24947	0.141175	0.207637	-0.909608	0.363029	0.0116585	-0.32367	0.00900724	0.965819	0.00267046	0.963013	-1.70309	0.0885512	-0.179673	0.101967	-0.0116585	0.459487	-0.00900724	0.965819	1.09931e-05	0.963013	2.5444	0.0109466	0.21008	0.000826728	-0.499076	0.434844	0.994045	0.0058506	-1.17922
XP_002438137	Sobic.010G099100	EER89504	tan	similar to CREG2-protein-like	protein CREG1	early negative, late agnostic	-0.176633	0.198216	0.152315	0.512856	0.0706935	0.430241	1.12511	0.260541	-0.106825	0.333461	0.176633	-0.0989813	-0.152315	0.512856	0.370366	0.430241	-0.5941	0.552445	-0.195918	-0.379494	0.197027	0.467105	0.000370628	0.305628	-1.91833	0.0550689	0.143579	0.192586	0.195918	0.21536	-0.197027	0.467105	0.0491393	0.305628	0.973698	0.330206	0.354452	0.201939	0.478248	0.177972	0.0654614	0.00868622	3.43303
XP_002458228	Sobic.003G236551	OQU87230	grey	similar to Little protein 1	uncharacterized protein LOC8058229	early negative, late agnostic	0.377941	0.204793	0.0968921	0.148931	0.0616655	0.61707	2.23667	0.0253082	-0.240973	0.0272365	-0.377941	0.0296742	-0.0968921	0.148931	0.788736	0.61707	-0.99544	0.319523	-0.377941	-0.0522802	0.108938	0.148931	0.636713	0.57376	-0.804495	0.421111	-0.261859	0.0161209	0.377941	0.286769	-0.108938	0.148931	0.0081765	0.57376	2.07344	0.0381316	0.00391967	0.178469	-0.148037	0.988505	0.104322	0.443454	0.504227
NA	Sobic.003G046300	EES02367	grey	similar to Ubiquitin carboxyl-terminal hydrolase	NA	early negative, late agnostic	-0.190487	-0.115781	0.226471	0.479782	0.29428	0.237459	-0.333231	0.73896	0.173983	0.113471	0.190487	-0.0549098	-0.226471	0.479782	0.61983	0.237459	-0.562176	0.573996	0.316485	-0.239908	0.00524797	0.232379	0.0279452	0.978445	-0.555466	0.578576	0.159499	0.147275	-0.316485	0.073403	-0.00524797	0.232379	0.506969	0.978445	-0.339282	0.734397	0.166731	-0.0423077	-0.368181	0.537124	0.702374	0.0493965	-1.0167
XP_021309432	Sobic.002G282500	KXG36094	grey	similar to Os09g0543100 protein	phospholipase D delta	early negative, late agnostic	-0.147998	0.300808	-0.139292	0.58438	0.00543007	0.471133	0.880166	0.37877	-0.179032	0.103214	0.147998	-0.133121	0.139292	0.58438	0.227365	0.471133	0.0425575	0.966054	-0.623079	-0.270641	0.0491462	0.00992476	0.012776	0.800136	-2.88056	0.00396965	-0.0194184	0.860826	0.623079	0.264787	-0.0491462	0.00992476	0.0149305	0.800136	2.84759	0.00440511	-0.388092	0.166143	0.172869	0.13744	0.130933	0.369849	0.515881
XP_002448555	Sobic.006G220200	EES12883	grey	similar to H0215F08.3 protein	probable polyamine oxidase 2 isoform X1	early negative, late agnostic	0.08115	-0.000124051	-0.322577	0.765122	0.999106	0.0878807	-0.828521	0.407375	-0.102832	0.351948	-0.08115	0.104013	0.322577	0.765122	0.346415	0.0878807	1.37364	0.169554	-0.398701	-0.0526165	-0.245924	0.126093	0.634543	0.198463	-1.9404	0.0523314	-0.275955	0.0110595	0.398701	0.299943	0.245924	0.126093	0.00557192	0.198463	3.28294	0.00102731	-0.276459	0.0983781	0.305314	0.299964	0.373304	0.107274	0.848939
XP_002462710	Sobic.002G272900	EER99231	tan	similar to Homeodomain leucine zipper protein	homeobox-leucine zipper protein HOX6	early negative, late agnostic	-0.319384	0.161217	0.226053	0.227892	0.14291	0.238349	0.825401	0.409144	-0.0293114	0.79126	0.319384	-0.138667	-0.226053	0.227892	0.208409	0.238349	-0.704792	0.48094	0.0629487	-0.346142	0.318371	0.81685	0.00125872	0.092339	-0.761971	0.446077	0.0347452	0.753697	-0.0629487	0.284265	-0.318371	0.81685	0.00877765	0.092339	0.4026	0.687242	0.432812	0.105735	0.44201	0.0940328	0.338446	0.0163628	2.98
XP_021309366	Sobic.002G389400	KXG36781	darkred	PTHR21659//PTHR21659:SF26 - HYDROPHOBIC PROTEIN RCI2 LOW TEMPERATURE AND SALT RESPONSIVE PROTEIN LTI6 -RELATED (1 of 1)	hydrophobic protein LTI6A	early negative, late agnostic	-0.0899116	-0.00543722	0.380053	0.740536	0.96085	0.0419867	0.977182	0.328479	-0.121888	0.269371	0.0899116	0.12881	-0.380053	0.740536	0.242908	0.0419867	-0.32841	0.742602	-0.517446	-0.321408	0.108304	0.0400927	0.00287177	0.576005	-2.65339	0.00796868	-0.231794	0.0338732	0.517446	0.505002	-0.108304	0.0400927	9.64255e-07	0.576005	3.81812	0.000134472	-0.29967	0.220074	-0.104796	0.259487	0.04427	0.5885	0.186311
XP_002458978	Sobic.003G400600	EES04098	grey	similar to Putative uncharacterized protein	transcription factor bHLH79	early negative, late agnostic	-0.293275	-0.0434618	0.382518	0.270285	0.694651	0.040566	0.328941	0.7422	-0.201682	0.0658122	0.293275	0.24911	-0.382518	0.270285	0.0223088	0.040566	0.774059	0.438896	-0.177675	-0.361263	-0.0337932	0.510333	0.000734921	0.861845	-2.46736	0.0136115	-0.206759	0.0591566	0.177675	0.518531	0.0337932	0.510333	4.3603e-07	0.861845	3.49202	0.000479383	0.154685	0.0241345	-0.38699	0.567316	0.827496	0.0380863	-0.7617
XP_002461550	Sobic.002G055200	EER98071	grey	similar to Os07g0181700 protein	guanylate-binding protein 1	early negative, late agnostic	0.0835652	0.0543446	-0.0245501	0.758322	0.623443	0.899407	0.391679	0.695295	-0.0296628	0.788815	-0.0835652	-0.0267589	0.0245501	0.758322	0.809076	0.899407	-0.24721	0.804745	0.101339	0.0435533	0.028966	0.708821	0.69404	0.88143	0.534441	0.593036	-0.256107	0.0187003	-0.101339	0.194034	-0.028966	0.708821	0.076968	0.88143	0.720868	0.470991	0.340172	0.240204	0.0324063	0.197337	0.0277467	0.867464	2.14344
NA	Sobic.001G355900	KXG39271	grey	NA	NA	early negative, late agnostic	0.128089	0.0849205	-0.0887715	0.63639	0.442466	0.647005	0.456263	0.648201	-0.0877673	0.427265	-0.128089	2.46707e-05	0.0887715	0.63639	0.999822	0.647005	-0.0110867	0.991154	-0.0531794	-0.213459	-0.482986	0.844924	0.0512231	0.00795607	-2.82903	0.00466898	-0.299027	0.00572571	0.0531794	0.467834	0.482986	0.844924	7.21864e-06	0.00795607	4.3478	1.37508e-05	0.0881582	0.0122722	-0.472504	0.745438	0.911778	0.00964635	-1.28476
XP_021304527	Sobic.010G252900	EER88909	salmon	similar to Os06g0702100 protein	methyl-CpG-binding domain-containing protein 2	early negative, late agnostic	0.419589	-0.249326	-0.134712	0.105682	0.0221887	0.485977	-0.772136	0.440034	0.382415	0.000330873	-0.419589	-0.126079	0.134712	0.105682	0.253129	0.485977	-1.22212	0.221662	0.146413	-0.064044	-0.419356	0.588456	0.562743	0.0235437	-1.35744	0.174641	-0.367902	0.000575408	-0.146413	0.394311	0.419356	0.588456	0.000206168	0.0235437	3.20173	0.00136604	0.00435931	-0.0297381	-0.481813	0.987216	0.788292	0.00813185	-1.72213
XP_002465684	Sobic.001G465900	EER92682	tan	similar to Adenylyl-sulfate kinase	adenylyl-sulfate kinase 3 isoform X2	early negative, late agnostic	-0.382146	0.214289	0.0085298	0.144095	0.0503048	0.964973	0.293906	0.76883	-0.0808977	0.464455	0.382146	-0.14195	-0.0085298	0.144095	0.197734	0.964973	0.0968812	0.922821	-0.275939	-0.245812	0.182295	0.30091	0.0242057	0.343908	-1.37089	0.170408	-0.0188651	0.864754	0.275939	0.241616	-0.182295	0.30091	0.0268162	0.343908	1.34757	0.177797	0.309232	0.175708	0.553163	0.243843	0.109882	0.00185588	3.48766
NA	Sobic.010G079500	KXG19575	tan	KOG0954 - PHD finger protein (1 of 1)	NA	early negative, late agnostic	-0.166199	0.145073	0.295748	0.538441	0.18795	0.11931	1.31602	0.188168	-0.101171	0.359822	0.166199	-0.0492217	-0.295748	0.538441	0.656584	0.11931	-0.809715	0.418104	0.0755306	-0.227326	0.0827851	0.781003	0.037565	0.669426	-0.79722	0.425323	-0.172556	0.116507	-0.0755306	0.365041	-0.0827851	0.781003	0.000639823	0.669426	1.58835	0.112208	0.43588	-0.0230623	0.0256729	0.0914659	0.83505	0.894832	0.965565
XP_002443582	Sobic.008G174800	EES17420	greenyellow	similar to Expressed protein	uncharacterized protein LOC8084463	Susceptibility	0.313376	-0.0357699	0.0773464	0.23725	0.746675	0.690041	0.74595	0.455698	-0.218343	0.0460099	-0.313376	0.257912	-0.0773464	0.23725	0.0178552	0.690041	0.44651	0.655229	0.0509399	-0.331671	-0.190997	0.851385	0.00205607	0.320963	-2.27214	0.0230782	-0.2524	0.0205439	-0.0509399	0.533182	0.190997	0.851385	1.77436e-07	0.320963	3.57852	0.000345544	-0.172095	0.0774559	-0.485878	0.523914	0.483733	0.00753647	-1.56169
XP_002442860	Sobic.008G046500	EES16698	grey	similar to Calcineurin B-like protein 3		early negative, late agnostic	-0.128683	0.25114	0.175562	0.634815	0.0212055	0.362324	1.59435	0.110858	-0.168395	0.125722	0.128683	-0.0920233	-0.175562	0.634815	0.405105	0.362324	-0.735137	0.462256	0.0457372	-0.176727	0.142345	0.86643	0.107804	0.461367	-0.404926	0.685532	-0.217951	0.0464106	-0.0457372	0.36029	-0.142345	0.86643	0.000761418	0.461367	1.44332	0.148929	0.547308	0.0593466	-0.177003	0.0282146	0.59179	0.358334	1.10151
XP_021321729	Sobic.001G203400	KXG38228	grey	similar to Putative uncharacterized protein	phosphatidylinositol 4-phosphate 5-kinase 9-like	early negative, late agnostic	-0.387274	-0.112023	-0.00435107	0.138342	0.310332	0.982128	-1.48385	0.137849	0.262488	0.0158585	0.387274	-0.148242	0.00435107	0.138342	0.178382	0.982128	0.114924	0.908506	-0.374501	0.0163593	-0.282894	0.152969	0.882581	0.137018	-1.63732	0.101564	-0.235105	0.0313376	0.374501	0.199687	0.282894	0.152969	0.0685881	0.137018	2.78106	0.00541821	0.513664	0.245173	0.171286	0.0418301	0.0245889	0.374314	3.05378
XP_002456211	Sobic.003G269300	EES01331	black	similar to MtN3-like	bidirectional sugar transporter SWEET2b	early negative, late agnostic	-0.141041	0.162244	-0.415731	0.602355	0.140347	0.0249017	-0.778492	0.436279	0.0663703	0.548612	0.141041	-0.2364	0.415731	0.602355	0.0303905	0.0249017	0.374532	0.708009	-0.104646	-0.253537	-0.111579	0.699724	0.0199627	0.564449	-1.9181	0.0550977	-0.0943637	0.393212	0.104646	0.317589	0.111579	0.699724	0.00324263	0.564449	2.28289	0.0224369	0.573867	0.345774	-0.100804	0.0201007	0.00127492	0.602857	2.99323
XP_002452912	Sobic.004G318100	EES05888	salmon	similar to Putative uncharacterized protein	UMP-CMP kinase 3	early negative, late agnostic	0.0637479	0.048602	-0.0798881	0.814562	0.66064	0.680379	0.15202	0.879171	-0.246578	0.0237531	-0.0637479	0.198369	0.0798881	0.814562	0.0704726	0.680379	1.15331	0.248783	-0.432261	0.041639	-0.138311	0.0944989	0.706863	0.47429	-1.19928	0.230419	-0.376385	0.000417714	0.432261	0.305579	0.138311	0.0944989	0.00470353	0.47429	3.06742	0.00215912	-0.513664	-0.0969798	-0.134739	0.0418302	0.380168	0.485888	-2.14167
XR_002455382	Sobic.001G257800	OQU91853	tan	PTHR13140//PTHR13140:SF494 - MYOSIN (1 of 1)	NA	early negative, late agnostic	-0.372597	0.196046	0.0888748	0.155235	0.0738969	0.646621	0.460126	0.645426	-0.111063	0.314524	0.372597	-0.0924338	-0.0888748	0.155235	0.403004	0.646621	0.0936288	0.925404	0.140634	-0.22603	0.142162	0.603413	0.0386969	0.461952	-0.467254	0.640318	-0.154275	0.161163	-0.140634	0.347169	-0.142162	0.603413	0.00121454	0.461952	1.15852	0.246653	0.345821	0.162422	0.302715	0.189521	0.139906	0.11045	2.57345
XP_021310650	Sobic.002G136900	KXG35133	lightyellow	NA	uncharacterized protein LOC110433188 isoform X1	early negative, late agnostic	-0.233751	0.106897	0.0144733	0.383579	0.33313	0.9406	0.0899696	0.928311	0.0153869	0.889514	0.233751	-0.127124	-0.0144733	0.383579	0.249183	0.9406	-0.197189	0.84368	-0.268972	-0.291299	-0.0171622	0.313773	0.00718037	0.929589	-2.21555	0.0267223	-0.0889502	0.421037	0.268972	0.347118	0.0171622	0.313773	0.00121671	0.929589	2.54063	0.0110654	0.462827	-0.0790919	-0.017159	0.0710324	0.474517	0.929602	0.616223
XP_002466771	Sobic.001G159700	EER93769	lightyellow	similar to Major facilitator superfamily protein	organic cation/carnitine transporter 7	early negative, late agnostic	-0.386089	0.257309	0.198969	0.139658	0.0181337	0.300789	1.10151	0.270675	-0.184945	0.0921396	0.386089	-0.0817433	-0.198969	0.139658	0.459784	0.300789	-0.153655	0.877882	-0.0953737	-0.357142	0.184425	0.725325	0.000853225	0.338202	-1.60024	0.109545	-0.0744701	0.500795	0.0953737	0.394007	-0.184425	0.725325	0.000208729	0.338202	1.82467	0.0680504	0.473955	0.0249713	0.113481	0.0636476	0.821613	0.557787	1.58537
NA	Sobic.005G048200	KXG27812	grey	NA	NA	early negative, late agnostic	0.377964	0.00595088	0.188196	0.148904	0.957155	0.328244	1.4616	0.14385	0.00409742	0.970492	-0.377964	-0.0103509	-0.188196	0.148904	0.925547	0.328244	-1.48461	0.137648	0.000275332	-0.116433	0.476484	0.999193	0.291549	0.00897224	0.94437	0.344981	-0.236338	0.0304356	-0.000275332	0.322034	-0.476484	0.999193	0.00281474	0.00897224	0.18988	0.849403	0.000275332	0.221891	0.233323	0.999193	0.0425031	0.22318	1.8934
XP_002451573	Sobic.004G047900	EES04549	grey	similar to Putative uncharacterized protein	SNF1-related protein kinase regulatory subunit gamma-like PV42a	early negative, late agnostic	0.128601	-0.0735571	0.0281326	0.635031	0.506075	0.884819	-0.0214843	0.982859	0.21913	0.045212	-0.128601	-0.144592	-0.0281326	0.635031	0.189434	0.884819	-1.12506	0.260565	0.120688	-0.278306	0.420404	0.656155	0.0103666	0.0231623	0.11211	0.910736	0.0497451	0.653166	-0.120688	0.208647	-0.420404	0.656155	0.0568264	0.0231623	-0.499456	0.617458	0.011206	0.0693074	0.334961	0.967145	0.531021	0.0757013	1.43236
XP_002468570	Sobic.001G516500	EER95568	red	similar to Expansin-like A1 precursor	expansin-like A1	early positive, late agnostic	0.520834	-0.155053	-0.341172	0.0385827	0.159034	0.0701046	-0.635978	0.524791	0.132172	0.230725	-0.520834	0.0283211	0.341172	0.0385827	0.79816	0.0701046	-0.0331465	0.973558	-0.0840695	0.486203	0.0135555	0.756905	2.74911e-06	0.94436	2.63516	0.0084098	0.282666	0.00918162	0.0840695	-0.701878	-0.0135555	0.756905	1.0245e-13	0.94436	-4.41229	1.02285e-05	-0.419698	-0.0153306	0.306521	0.105582	0.889916	0.105822	-0.096385
XP_002456374	Sobic.003G300400	EES01494	black	similar to Putative uncharacterized protein OJ1414_E05.5	uncharacterized protein LOC8072090	early negative, late agnostic	-0.59687	-0.106217	0.119015	0.0146492	0.336233	0.53861	-1.68551	0.0918906	-0.165789	0.131767	0.59687	0.278355	-0.119015	0.0146492	0.0103527	0.53861	2.6228	0.00872111	-0.0423472	-0.374489	0.0192881	0.876256	0.00044904	0.920892	-2.09164	0.036471	-0.173686	0.114097	0.0423472	0.500414	-0.0192881	0.876256	1.25242e-06	0.920892	2.90839	0.00363294	0.254906	0.135245	-0.379714	0.340701	0.219967	0.0421856	0.0753385
XP_002448518	Sobic.006G212900	EES12846	grey	similar to OSJNBa0070C17.18 protein	CCR4-NOT transcription complex subunit 9	early negative, late agnostic	0.175582	0.0911763	0.0103685	0.515409	0.40946	0.957428	0.892387	0.372186	0.048268	0.66283	-0.175582	-0.143932	-0.0103685	0.515409	0.191484	0.957428	-1.17213	0.241144	0.121908	-0.0519015	0.0969925	0.652883	0.63916	0.616704	0.284971	0.775666	-0.215338	0.0491626	-0.121908	0.243955	-0.0969925	0.652883	0.0253329	0.616704	0.745112	0.456204	0.648129	0.00880709	-0.188025	0.00662183	0.936627	0.328691	1.14303
XP_002440615	Sobic.009G048100	EES19045	lightgreen	PTHR21493//PTHR21493:SF136 - CGI-141-RELATED/LIPASE CONTAINING PROTEIN (1 of 1)	uncharacterized protein LOC8069515	early positive, late agnostic	0.529317	-0.0528771	-0.180247	0.0349905	0.632864	0.349449	0.449388	0.653152	0.0234838	0.832078	-0.529317	0.0314692	0.180247	0.0349905	0.776281	0.349449	-0.561515	0.574446	0.230721	0.472753	-0.254384	0.38995	5.60457e-06	0.182967	2.41249	0.0158442	0.145313	0.187213	-0.230721	-0.564214	0.254384	0.38995	2.28113e-08	0.182967	-3.06801	0.0021549	0.27058	0.146264	-0.043968	0.310775	0.184311	0.820837	1.23767
XP_002458803	Sobic.003G363700	EES03923	tan	similar to F-box protein-like	F-box/LRR-repeat protein At1g67190	early negative, late agnostic	-0.309265	0.165531	0.214842	0.24379	0.132379	0.263055	0.837482	0.402322	-0.104801	0.342753	0.309265	-0.0669091	-0.214842	0.24379	0.545364	0.263055	-0.31436	0.753248	-0.113753	-0.30214	0.323029	0.674874	0.00521784	0.0874115	-0.872238	0.383078	0.106896	0.333135	0.113753	0.178232	-0.323029	0.674874	0.104789	0.0874115	0.183607	0.854322	0.0588731	0.106817	0.397346	0.828538	0.333498	0.0328087	1.9494
XP_002458765	Sobic.003G356500	EES03885	grey	similar to Non-specific lipid-transfer protein	non-specific lipid-transfer protein	early negative, late agnostic	0.432041	0.158461	-0.167624	0.0946859	0.149961	0.384764	1.32673	0.184597	-0.138929	0.207542	-0.432041	-0.0250514	0.167624	0.0946859	0.82105	0.384764	-0.622239	0.533784	-0.176537	-0.281655	0.143676	0.513089	0.00944516	0.457146	-1.46481	0.142974	-0.154065	0.161741	0.176537	0.397756	-0.143676	0.513089	0.00017917	0.457146	2.15231	0.0313727	-0.194565	0.18499	0.333705	0.470248	0.0920591	0.0768743	1.59366
NA	Sobic.001G239500	OQU91730	turquoise	PTHR12526//PTHR12526:SF409 - GLYCOSYLTRANSFERASE (1 of 1)	NA	early negative, late agnostic	-0.379913	0.131331	-0.178171	0.14665	0.233733	0.35512	-0.713683	0.475423	0.0451036	0.683718	0.379913	-0.182648	0.178171	0.14665	0.0963253	0.35512	0.438542	0.660994	-0.37704	-0.270791	-0.125689	0.149981	0.0127244	0.515907	-2.68778	0.00719288	-0.108214	0.327177	0.37704	0.345983	0.125689	0.149981	0.0012657	0.515907	3.12253	0.00179305	0.578637	0.128879	0.00806919	0.0188586	0.242655	0.966863	2.12842
XP_002455640	Sobic.003G166200	EES00760	grey	similar to Putative uncharacterized protein	protein LNK2 isoform X3	early negative, late agnostic	-0.246456	0.0370775	-0.0584422	0.357487	0.737743	0.763312	-0.525189	0.599452	-0.138074	0.210383	0.246456	0.100784	0.0584422	0.357487	0.361671	0.763312	1.24783	0.212093	-0.388538	-0.158299	-0.260387	0.136949	0.150382	0.1725	-2.52006	0.0117333	-0.266739	0.0141794	0.388538	0.388005	0.260387	0.136949	0.000265517	0.1725	3.82609	0.000130194	0.0212053	-0.21713	0.115411	0.937869	0.0472611	0.551063	-0.759949
XP_002451052	Sobic.005G172900	EES10040	greenyellow	similar to UDP-glucoronosyl and UDP-glucosyl transferase family protein		early negative, late agnostic	0.0413787	0.157099	0.147956	0.879067	0.15354	0.443707	1.36478	0.172322	-0.179859	0.101606	-0.0413787	0.0177184	-0.147956	0.879067	0.872904	0.443707	-0.443944	0.657083	0.160362	-0.385705	-0.0108069	0.552997	0.000290817	0.95563	-1.8095	0.0703735	-0.228285	0.0367457	-0.160362	0.560494	0.0108069	0.552997	2.94987e-08	0.95563	2.99528	0.00274193	-0.245347	-0.0776204	-0.444658	0.359724	0.482802	0.0156572	-2.38174
XP_021316480	Sobic.005G076400	KXG28022	grey	PTHR23155:SF455 - COILED-COIL DOMAIN-CONTAINING PROTEIN LOBO HOMOLOG (1 of 13)	disease resistance protein RGA2-like	early negative, late agnostic	0.370067	0.150166	-0.0601033	0.158281	0.172751	0.756782	1.4498	0.147114	-0.253569	0.0199468	-0.370067	0.099418	0.0601033	0.158281	0.368248	0.756782	-0.137238	0.890842	-0.26872	-0.226097	-0.0265106	0.314243	0.0386373	0.89142	-1.87751	0.0604477	-0.140003	0.204017	0.26872	0.334203	0.0265106	0.314243	0.00189012	0.89142	2.49171	0.012713	-0.502611	-0.0232019	0.0225165	0.0472315	0.834065	0.907704	-1.24794
XP_002443874	Sobic.007G043700	EES13369	yellow	similar to Putative uncharacterized protein	oxysterol-binding protein-related protein 2A isoform X1	early negative, late agnostic	0.414863	0.109319	-0.114321	0.110081	0.32223	0.554855	1.18305	0.236791	-0.0619588	0.575554	-0.414863	-0.0515153	0.114321	0.110081	0.641659	0.554855	-0.878784	0.379518	0.1532	-0.235357	-0.284452	0.571086	0.0311515	0.134776	-1.79796	0.0721828	-0.263795	0.0153249	-0.1532	0.455661	0.284452	0.571086	1.32821e-05	0.134776	3.11529	0.00183764	-0.38267	0.146871	0.285453	0.1435	0.182476	0.133349	0.783305
XP_002457389	Sobic.003G077500	EES02509	tan	similar to Os01g0141900 protein	mucin-5AC	early negative, late agnostic	-0.453604	0.206773	0.278717	0.0776099	0.0591394	0.143164	0.898866	0.368724	-0.12503	0.257129	0.453604	-0.0895208	-0.278717	0.0776099	0.418052	0.143164	-0.2713	0.78616	-0.203608	-0.223796	0.164929	0.449443	0.0407144	0.392563	-1.13691	0.255577	-0.259897	0.0169641	0.203608	0.441549	-0.164929	0.449443	2.61741e-05	0.392563	2.42567	0.0152803	0.549957	0.09081	-0.244912	0.0273085	0.411352	0.200374	1.06182
XP_002465620	Sobic.001G450800	EER92618	greenyellow	similar to Os03g0224300 protein	alpha	early negative, late agnostic	0.091354	0.127066	-0.105475	0.73651	0.249403	0.586072	0.548219	0.583542	-0.141342	0.199681	-0.091354	0.0101561	0.105475	0.73651	0.926944	0.586072	0.172806	0.862804	0.548816	-0.449156	-0.0192334	0.027696	1.82256e-05	0.921116	-1.25406	0.209819	-0.123488	0.26309	-0.548816	0.52275	0.0192334	0.027696	3.38016e-07	0.921116	1.75844	0.0786725	-0.0325831	-0.0479034	-0.507013	0.904649	0.665224	0.00500026	-1.99715
XP_002456350	Sobic.003G294100	KXG33362	yellow	3.5.2.3 - Dihydroorotase / DHOase (1 of 2)	dihydroorotase	early negative, late agnostic	0.282433	0.0819754	-0.456631	0.289208	0.458507	0.0127741	-0.422425	0.672715	-0.132249	0.230452	-0.282433	0.0480352	0.456631	0.289208	0.664358	0.0127741	1.10329	0.269899	0.334649	-0.00323847	0.110304	0.205181	0.976676	0.568936	1.06722	0.285874	-0.41497	8.68047e-05	-0.334649	0.381771	-0.110304	0.205181	0.000339292	0.568936	1.01824	0.308562	-0.600026	-0.061141	-0.208225	0.0140018	0.580614	0.278393	-2.45146
XP_002443784	Sobic.007G022400	EES13279	grey	similar to Putative uncharacterized protein	auxin-induced protein 15A	early negative, late agnostic	-0.215928	0.185624	0.253915	0.421864	0.090932	0.183805	1.28671	0.198196	-0.0991336	0.369626	0.215928	-0.0936068	-0.253915	0.421864	0.397036	0.183805	-0.795687	0.426214	0.149033	-0.117945	-0.244526	0.581726	0.285287	0.201107	-1.0439	0.296533	-0.229918	0.0353842	-0.149033	0.317554	0.244526	0.581726	0.00324621	0.201107	2.14404	0.0320295	0.398451	-0.236871	-0.0631484	0.126353	0.0300519	0.744855	-0.540858
XP_021304021	Sobic.009G154900	KXG22108	grey	similar to FtsZ protein	cell division protein FtsZ homolog 2-2		-0.0100789	-0.021894	-0.210707	0.970448	0.843297	0.272574	-0.77799	0.436575	0.281229	0.00955824	0.0100789	-0.261252	0.210707	0.970448	0.0163778	0.272574	-0.734766	0.462482	0.431535	0.305725	-0.02076	0.0951163	0.00468279	0.914876	2.58643	0.00969747	0.169133	0.124048	-0.431535	-0.433484	0.02076	0.0951163	3.80613e-05	0.914876	-3.36206	0.000773638	0.203486	0.0573369	0.475521	0.449721	0.604421	0.00913158	2.29744
XP_021306684	Sobic.001G425800	EER95122	darkred	similar to Variant SH3 domain containing protein		early negative, late agnostic	-0.400155	0.0585316	0.208326	0.124591	0.596898	0.278154	0.0250392	0.980024	-0.0813673	0.461858	0.400155	0.0211039	-0.208326	0.124591	0.848883	0.278154	0.391673	0.6953	-0.282813	-0.367423	0.122954	0.288531	0.000585772	0.525156	-2.27246	0.0230588	0.0431782	0.696546	0.282813	0.295994	-0.122954	0.288531	0.00626229	0.525156	1.85255	0.0639472	-0.0845009	-0.0889131	-0.469846	0.755692	0.421232	0.01012	-2.17868
XP_021313397	Sobic.003G111200	KXG32170	lightgreen	PF02428 - Potato type II proteinase inhibitor family (Prot_inhib_II) (1 of 3)	uncharacterized protein LOC8072395	priming	0.063699	-0.200738	-0.301675	0.814702	0.0671138	0.111741	-1.86022	0.0628541	-0.0635222	0.565935	-0.063699	0.273703	0.301675	0.814702	0.0117608	0.111741	2.26467	0.0235328	0.212846	0.389759	-0.0559605	0.42868	0.000247606	0.773097	2.45034	0.0142723	0.293407	0.00675433	-0.212846	-0.623642	0.0559605	0.42868	2.34816e-10	0.773097	-4.12035	3.78301e-05	-0.357262	0.00507638	0.416514	0.174315	0.963447	0.0246029	0.549564
XP_002448123	Sobic.006G136200	EES12451	salmon	similar to OSJNBa0029H02.9 protein	enhancer of rudimentary homolog	early negative, late agnostic	0.340484	-0.126651	-0.100499	0.196901	0.250962	0.603961	-0.202134	0.839812	0.229373	0.0358335	-0.340484	-0.09952	0.100499	0.196901	0.367754	0.603961	-0.985623	0.324318	-0.335276	-0.275869	-0.400431	0.204281	0.0110855	0.0313565	-3.50653	0.000453992	-0.220522	0.0438292	0.335276	0.453141	0.400431	0.204281	1.50259e-05	0.0313565	4.5806	4.63648e-06	0.177868	-0.0494533	-0.448409	0.509865	0.655071	0.014701	-1.31851
XP_002455460	Sobic.003G131300	EES00580	blue	similar to Os01g0277700 protein	uncharacterized protein LOC8074539	early negative, late agnostic	0.235512	-0.0674202	-0.338805	0.379901	0.542291	0.0721988	-0.892745	0.371994	-0.105131	0.341228	-0.235512	0.176579	0.338805	0.379901	0.108103	0.0721988	1.47269	0.140836	0.197268	0.0257997	0.0241016	0.46398	0.815797	0.901236	0.639042	0.522796	-0.226905	0.0379296	-0.197268	0.183583	-0.0241016	0.46398	0.0946041	0.901236	0.466675	0.640732	-0.43791	0.00573918	0.302733	0.0897954	0.958678	0.110429	-0.0469627
XP_021318187	Sobic.006G026100	OQU81201	grey	NA	uncharacterized protein LOC8083434	early negative, late agnostic	0.102721	0.0463871	-0.16975	0.705016	0.675216	0.378677	-0.0488481	0.96104	0.0990346	0.370107	-0.102721	-0.148466	0.16975	0.705016	0.17772	0.378677	-0.49044	0.623822	0.27222	-0.268026	-0.39033	0.307738	0.0137024	0.0363144	-2.06965	0.0384848	0.0153239	0.889964	-0.27222	0.230684	0.39033	0.307738	0.0347602	0.0363144	1.86145	0.0626805	0.598889	0.227208	0.204699	0.0142325	0.0376672	0.286796	3.32549
XP_002457427	Sobic.003G084400	EES02547	grey	similar to Putative uncharacterized protein	zinc finger protein GIS3	early negative, late agnostic	0.231403	-0.0683403	0.133552	0.38851	0.536782	0.489775	0.554323	0.579358	0.167313	0.128204	-0.231403	-0.0976906	-0.133552	0.38851	0.376669	0.489775	-1.42455	0.154288	-0.323883	-0.220127	-0.173694	0.221041	0.0442174	0.367534	-2.42222	0.015426	-0.0803745	0.467359	0.323883	0.27432	0.173694	0.221041	0.0115649	0.367534	2.72409	0.00644798	0.251234	0.0654575	0.159242	0.347939	0.554136	0.40931	1.37914
XP_002448756	Sobic.006G263600	EES13084	grey	similar to H0403D02.10 protein	UPF0496 protein 4	early negative, late agnostic	-0.0342069	0.162259	-0.0767697	0.899919	0.14031	0.69224	0.551188	0.581505	-0.298947	0.00573935	0.0342069	0.132638	0.0767697	0.899919	0.229071	0.69224	1.00225	0.316225	-0.0572736	-0.311629	0.0889841	0.833135	0.00390719	0.646214	-1.54148	0.123199	-0.151513	0.168887	0.0572736	0.422789	-0.0889841	0.833135	6.16399e-05	0.646214	2.21452	0.0267929	-0.555558	0.121235	-0.399463	0.0254659	0.271965	0.0318063	-1.98521
XP_002465603	Sobic.001G446200	EER92601	turquoise	similar to Clathrin adaptor complex small chain family protein		early negative, late agnostic	-0.505514	0.0670964	-0.0183444	0.0457651	0.544237	0.924752	-0.906302	0.364776	0.0821532	0.457529	0.505514	-0.153029	0.0183444	0.0457651	0.164615	0.924752	0.45123	0.651824	-0.533209	-0.13435	-0.186572	0.03343	0.223062	0.33251	-2.55755	0.0105413	-0.224483	0.0400849	0.533209	0.327569	0.186572	0.03343	0.00235308	0.33251	3.62897	0.000284553	0.242967	-0.103834	0.266533	0.364553	0.34725	0.162227	0.810141
XP_002446041	Sobic.006G008300	EES10369	grey	weakly similar to H0201G08.8 protein	SWI/SNF complex subunit SWI3D	Agnostic day 3, positive day 13	0.0626233	-0.152753	0.424545	0.817782	0.165387	0.0217056	0.690218	0.490057	0.0641743	0.561947	-0.0626233	0.0946131	-0.424545	0.817782	0.391958	0.0217056	-0.998995	0.317797	0.26408	-0.222573	0.102466	0.322993	0.0418562	0.596863	-0.290643	0.771325	0.0659143	0.551368	-0.26408	0.143009	-0.102466	0.322993	0.194377	0.596863	-0.139974	0.888681	-0.307441	-0.0559478	-0.313959	0.246727	0.613219	0.0971983	-1.95395
XP_002468598	Sobic.001G524200	EER95596	tan	similar to Protein kinase domain containing protein		early negative, late agnostic	-0.381433	0.1619	-0.100178	0.144906	0.141201	0.605121	-0.315445	0.752423	-0.0235782	0.831413	0.381433	-0.145173	0.100178	0.144906	0.187643	0.605121	0.405014	0.685467	-0.195261	-0.326167	0.0347557	0.46863	0.00246305	0.857949	-2.09288	0.0363595	-0.101446	0.358508	0.195261	0.390356	-0.0347557	0.46863	0.000241765	0.857949	2.47813	0.0132074	-0.119146	0.290114	-0.0518285	0.660302	0.00742994	0.789463	1.14736
XP_002457036	Sobic.003G001200	EES02156	blue	similar to Os01g0242300 protein	optic atrophy 3 protein homolog	early negative, late agnostic	0.111528	0.0485335	-0.257711	0.680917	0.661089	0.177113	-0.295091	0.767925	-0.194198	0.0767143	-0.111528	0.145524	0.257711	0.680917	0.186564	0.177113	1.31529	0.188412	0.11221	0.236082	-0.433481	0.679063	0.030621	0.0188168	0.108896	0.913285	-0.434775	3.58694e-05	-0.11221	0.181382	0.433481	0.679063	0.0986962	0.0188168	2.10799	0.0350315	-0.561351	-0.00637244	-0.0148443	0.023662	0.954123	0.93908	-1.44918
XP_021308672	Sobic.001G405000	KXG39575	grey	similar to Ser-thr protein kinase		early negative, late agnostic	-0.192312	0.0916764	0.060593	0.475505	0.406886	0.75486	0.241968	0.808805	-0.23924	0.0283972	0.192312	0.145995	-0.060593	0.475505	0.185128	0.75486	1.00745	0.313718	0.16466	-0.11625	-0.187645	0.542262	0.292314	0.329685	-0.821243	0.411508	-0.281215	0.009562	-0.16466	0.362834	0.187645	0.542262	0.000693902	0.329685	2.19817	0.0279373	-0.301382	-0.0282895	-0.416304	0.256642	0.79838	0.0246829	-2.1495
XP_002444587	Sobic.007G167900	EES14082	magenta	similar to Putative uncharacterized protein	signal peptide peptidase-like 1	early positive, late agnostic	-0.589928	0.179661	0.193739	0.016155	0.10199	0.313931	0.0745706	0.940556	-0.256837	0.0183547	0.589928	0.0719324	-0.193739	0.016155	0.515539	0.313931	1.25175	0.210661	-0.200562	0.228037	0.395206	0.456398	0.0369557	0.0338479	2.02819	0.0425408	0.222278	0.0421354	0.200562	-0.411079	-0.395206	0.456398	0.000102609	0.0338479	-3.09887	0.00194263	0.478868	0.0837056	0.0182045	0.0605726	0.449044	0.925324	1.61987
NA	Sobic.003G288500	KXG33319	grey	NA	NA	Agnostic day 3, negative day 13	-0.0415374	-0.29609	-0.329316	0.878606	0.00624454	0.0810811	-2.71174	0.00669311	0.097513	0.377541	0.0415374	0.210549	0.329316	0.878606	0.0545541	0.0810811	2.23346	0.0255188	-0.144545	0.324385	-0.26837	0.593273	0.00260955	0.159243	0.619699	0.535456	-0.265709	0.0145715	0.144545	-0.0535637	0.26837	0.593273	0.628449	0.159243	0.859469	0.390082	-0.604515	-0.162335	0.253264	0.01312	0.140123	0.18497	-1.59227
XP_021305735	Sobic.001G125000	KXG37775	grey	similar to HAD-superfamily hydrolase		early negative, late agnostic	-0.268802	0.157717	0.0935172	0.314091	0.151908	0.629441	0.517576	0.604754	-0.0729664	0.509506	0.268802	-0.0909128	-0.0935172	0.314091	0.410821	0.629441	-0.16269	0.870762	-0.0107372	-0.33426	0.0722211	0.968519	0.00188647	0.709668	-1.62354	0.104474	-0.0958137	0.38595	0.0107372	0.392602	-0.0722211	0.968519	0.000220912	0.709668	1.97516	0.0482498	0.0113108	-0.0269117	-0.469062	0.966838	0.808007	0.0102632	-1.6429
XP_002445285	Sobic.007G089500	EES14780	greenyellow	similar to Clathrin-coat assembly protein-like	uncharacterized protein LOC8073250 isoform X1	early negative, late agnostic	-0.0414476	0.255307	0.087275	0.878867	0.0190855	0.652582	1.53788	0.124079	-0.42904	4.65942e-05	0.0414476	0.166937	-0.087275	0.878867	0.129077	0.652582	0.708112	0.478876	0.272748	-0.270973	-0.340026	0.306762	0.0126624	0.0711129	-1.91083	0.0560267	-0.255994	0.0187543	-0.272748	0.481053	0.340026	0.306762	3.62409e-06	0.0711129	3.19925	0.00137788	0.413142	0.060908	-0.576526	0.111714	0.58206	0.00106227	-0.703702
NA	Sobic.004G068100	EES06392	grey	similar to Putative ankyrin repeat-containing protein	NA	early negative, late agnostic	-0.214992	-0.0177645	-0.142996	0.423927	0.872576	0.4593	-0.99663	0.318944	0.0327529	0.767408	0.214992	-0.0145453	0.142996	0.423927	0.895523	0.4593	0.827696	0.407843	-0.0234017	0.055344	0.0430504	0.931447	0.617061	0.824517	0.36831	0.712642	-0.278625	0.0102756	0.0234017	0.203827	-0.0430504	0.931447	0.0629301	0.824517	1.0021	0.316295	0.0220999	-0.212591	0.305999	0.935253	0.0521992	0.106448	-0.13254
XP_021314225	Sobic.004G061400	KXG29596	blue	3.6.3.8 - Calcium-transporting ATPase / Calcium-translocating P-type ATPase (1 of 20)	calcium-transporting ATPase 5	early negative, late agnostic	0.369103	-0.0260858	0.0233209	0.159453	0.813791	0.904421	0.770409	0.441057	-0.125898	0.253815	-0.369103	0.154414	-0.0233209	0.159453	0.160782	0.904421	-0.0930147	0.925892	-0.124116	0.00950898	-0.246823	0.646975	0.931588	0.196775	-0.975874	0.329127	-0.250256	0.0216797	0.124116	0.219771	0.246823	0.646975	0.0445705	0.196775	2.19364	0.0282616	-0.389603	0.196496	-0.00653329	0.135782	0.0732223	0.973168	0.132667
XP_021321499	Sobic.007G152101	OQU80613	green	similar to Putative uncharacterized protein	E3 ubiquitin-protein ligase RING1	early positive, late agnostic	-0.158416	-0.339474	-0.297202	0.557887	0.00158263	0.117419	-3.1126	0.00185446	0.207361	0.0584047	0.158416	0.144862	0.297202	0.557887	0.188598	0.117419	2.02719	0.0426428	-0.0624005	0.191432	0.443161	0.81842	0.0810923	0.0160529	2.30683	0.0210644	0.359442	0.000785234	0.0624005	-0.502876	-0.443161	0.81842	1.08892e-06	0.0160529	-4.18543	2.84625e-05	-0.0889451	-0.0551187	0.662426	0.743237	0.618498	9.04918e-05	1.91026
XP_002440246	Sobic.009G231800	EES18676	yellow	similar to Auxin response factor 15	auxin response factor 15	early negative, late agnostic	0.12969	0.119938	-0.0333132	0.632146	0.277168	0.863789	0.811854	0.416875	-0.14413	0.190865	-0.12969	0.0204131	0.0333132	0.632146	0.853774	0.863789	-0.075035	0.940187	0.422016	-0.43958	-0.275496	0.103471	2.87049e-05	0.148037	-2.34215	0.0191731	-0.0756855	0.493812	-0.422016	0.470371	0.275496	0.103471	6.33848e-06	0.148037	2.54519	0.0109219	0.0331982	0.0180352	-0.502848	0.902857	0.870651	0.0054323	-1.49329
XP_002445269	Sobic.007G086500	OQU80144	grey	NA	AUGMIN subunit 1	early negative, late agnostic	-0.477714	0.0277997	-0.111818	0.0612847	0.8018	0.563611	-1.31485	0.188559	-0.0973938	0.378128	0.477714	0.0693724	0.111818	0.0612847	0.530634	0.563611	1.8235	0.0682273	0.0198243	-0.383798	0.0890519	0.941909	0.000313454	0.645962	-1.80412	0.0712131	0.0728213	0.51035	-0.0198243	0.283882	-0.0890519	0.941909	0.008873	0.645962	1.21539	0.224217	0.581414	0.122249	-0.0857136	0.0181631	0.267947	0.658422	1.82027
XP_002454708	Sobic.004G330900	EES07684	grey	similar to Putative response regulator 9	two-component response regulator ORR23	early negative, late agnostic	0.266913	-0.212527	-0.028937	0.317634	0.052272	0.881548	-0.624241	0.532469	0.27735	0.0106437	-0.266913	-0.0583503	0.028937	0.317634	0.598037	0.881548	-0.809483	0.418237	0.0492895	-0.321538	-0.258536	0.856152	0.00285978	0.175681	-2.42991	0.0151024	-0.102751	0.352331	-0.0492895	0.387321	0.258536	0.856152	0.000272822	0.175681	2.8235	0.00475025	0.354289	0.106246	-0.431902	0.178185	0.336103	0.0193027	-0.0291006
XP_002444601	Sobic.007G172200	KXG25410	grey	3.1.3.64 - Phosphatidylinositol-3-phosphatase / Phosphatidyl-3-phosphate 3-phosphohydrolase (1 of 1)	phosphatidylinositol-3-phosphatase myotubularin-1	early negative, late agnostic	0.183438	0.0810395	-0.188088	0.496481	0.46367	0.328525	0.25436	0.799217	0.036348	0.742722	-0.183438	-0.121309	0.188088	0.496481	0.271672	0.328525	-0.467101	0.640428	-0.357986	-0.204014	-0.066141	0.17338	0.0626831	0.733189	-2.08968	0.0366468	-0.246467	0.0238184	0.357986	0.411231	0.066141	0.17338	0.000101945	0.733189	3.29306	0.000991033	-0.560511	-0.0529826	0.0269152	0.0239173	0.632185	0.889772	-1.56518
XP_021314086	Sobic.004G343800	EES07745	greenyellow	similar to Putative uncharacterized protein	FT-interacting protein 1	early negative, late agnostic	-0.0846663	-0.108552	0.132214	0.755228	0.325657	0.494174	-0.354133	0.723239	0.0107998	0.922328	0.0846663	0.102397	-0.132214	0.755228	0.353999	0.494174	0.321589	0.747764	-0.135325	-0.317053	-0.217407	0.617287	0.00329797	0.257261	-2.67368	0.00750235	-0.0239879	0.828528	0.135325	0.311326	0.217407	0.617287	0.00394408	0.257261	2.64046	0.00827927	-0.324159	0.103809	-0.448873	0.220624	0.347364	0.0145861	-1.63164
XP_002452430	Sobic.004G211200	EES05406	yellow	similar to Putative uncharacterized protein	zinc finger protein CONSTANS-LIKE 3	early negative, late agnostic	0.294391	0.177481	-0.286662	0.268381	0.106284	0.131641	0.7084	0.478697	-0.205166	0.0611829	-0.294391	0.0220086	0.286662	0.268381	0.842487	0.131641	0.34451	0.730463	-0.354802	-0.343286	0.205537	0.177514	0.0013893	0.284784	-2.04646	0.0407108	-0.105522	0.339423	0.354802	0.409704	-0.205537	0.177514	0.000108806	0.284784	2.45134	0.0142324	0.218793	0.262284	0.0669674	0.41558	0.0159432	0.729978	2.08568
XP_002443414	Sobic.008G140400	KXG23787	grey	similar to Diacylglycerol kinase 1		early negative, late agnostic	-0.339965	-0.0313747	0.119866	0.197629	0.776935	0.535691	-0.567592	0.570312	0.0295922	0.789306	0.339965	0.00285416	-0.119866	0.197629	0.979443	0.535691	0.418429	0.675634	-0.299036	-0.247946	-0.211829	0.260545	0.0229635	0.269969	-2.63549	0.00840165	-0.242207	0.0264344	0.299036	0.447446	0.211829	0.260545	1.97855e-05	0.269969	3.82897	0.000128683	0.108737	-0.224435	-0.219231	0.688524	0.0401284	0.253193	-1.62641
XP_021320069	Sobic.007G129000	KXG25161	salmon	similar to Putative permease	nucleobase-ascorbate transporter 6 isoform X1	early negative, late agnostic	0.375783	0.144004	0.201389	0.151455	0.191259	0.294827	2.22428	0.0261295	-0.207972	0.05765	-0.375783	0.0597877	-0.201389	0.151455	0.589034	0.294827	-1.15319	0.248832	0.117719	-0.256516	-0.311777	0.664146	0.0185058	0.0996712	-2.08378	0.0371798	-0.328144	0.00230923	-0.117719	0.533719	0.311777	0.664146	1.71543e-07	0.0996712	3.82452	0.000131027	0.0383551	0.0917997	-0.45009	0.887849	0.406252	0.0142885	-0.890247
XP_002442640	Sobic.008G001900	EES16478	turquoise	similar to Mitochondrial substrate carrier family protein		early negative, late agnostic	-0.115053	0.219673	-0.077866	0.671351	0.0446686	0.688062	0.683784	0.494111	-0.101829	0.356689	0.115053	-0.126425	0.077866	0.671351	0.251819	0.688062	-0.180799	0.856525	-0.339897	-0.268658	-0.511673	0.197723	0.0134733	0.00455187	-3.89957	9.63634e-05	-0.226458	0.0383198	0.339897	0.451977	0.511673	0.197723	1.59014e-05	0.00455187	5.00671	5.53688e-07	0.519716	0.0289367	-0.18198	0.039076	0.793869	0.344757	0.843434
XP_002466392	Sobic.001G077200	EER93390	grey	similar to Transposon protein		early negative, late agnostic	-0.188095	0.11973	0.21563	0.485419	0.278004	0.261266	0.874962	0.381595	-0.311423	0.00393226	0.188095	0.189633	-0.21563	0.485419	0.0840449	0.261266	0.757593	0.448695	-0.320681	-0.16755	0.00248006	0.225903	0.127658	0.989813	-1.59495	0.110724	-0.267613	0.0138541	0.320681	0.397247	-0.00248006	0.225903	0.000182943	0.989813	2.90842	0.00363261	0.233232	0.0851808	-0.425752	0.384665	0.441063	0.0212952	-0.404387
XP_002463302	Sobic.002G399900	EER99823	blue	similar to Putative uncharacterized protein	rhomboid-like protein 19	early negative, late agnostic	0.19066	0.0164042	0.0551342	0.479376	0.882261	0.776362	0.668317	0.503931	-0.120618	0.27443	-0.19066	0.104729	-0.0551342	0.479376	0.343086	0.776362	-0.0329938	0.97368	0.11114	-0.0996264	-0.184757	0.681974	0.36724	0.33732	-0.842217	0.399666	-0.294298	0.00658104	-0.11114	0.359603	0.184757	0.681974	0.000780672	0.33732	2.28765	0.0221582	-0.549728	-0.133405	0.0183859	0.0273861	0.226365	0.924582	-1.98149
XP_002458217	Sobic.003G234800	EES03337	lightcyan	weakly similar to Integral membrane protein-like	CASP-like protein 4U1	early negative, late agnostic	-0.335978	0.132917	0.135652	0.203276	0.228083	0.48291	0.35341	0.723781	-0.0921401	0.404507	0.335978	-0.0456571	-0.135652	0.203276	0.680046	0.48291	0.106769	0.914973	-0.417217	-0.266037	0.269126	0.107874	0.0144457	0.158026	-1.55723	0.119416	-0.111195	0.313945	0.417217	0.344364	-0.269126	0.107874	0.00133862	0.158026	2.00916	0.0445206	0.206933	-0.0781885	0.190794	0.441913	0.479594	0.321487	0.623442
XP_002445080	Sobic.007G046400	EES14575	lightyellow	similar to Ring zinc finger protein-like	putative RING-H2 finger protein ATL69	early negative, late agnostic	-0.48538	0.104503	0.0938584	0.0566674	0.344135	0.628186	-0.314166	0.753395	0.036482	0.741806	0.48538	-0.145935	-0.0938584	0.0566674	0.18531	0.628186	0.0940665	0.925056	-0.166763	-0.330254	-0.0086802	0.537044	0.00215463	0.964355	-2.18353	0.028997	-0.0432293	0.696204	0.166763	0.340942	0.0086802	0.537044	0.00150548	0.964355	2.2465	0.024672	0.301825	-0.173084	0.0602801	0.255908	0.115376	0.756088	-0.0600745
XP_021314329	Sobic.004G229000	KXG30711	yellow	similar to Putative uncharacterized protein	polyadenylate-binding protein 2-like isoform X1	early negative, late agnostic	0.461053	0.272197	-0.353206	0.0722646	0.0122509	0.0601767	1.42977	0.152782	-0.214555	0.050013	-0.461053	-0.0673704	0.353206	0.0722646	0.54259	0.0601767	-0.322653	0.746958	0.314851	-0.00237652	-0.28565	0.23493	0.982883	0.13307	-0.189824	0.849447	-0.297544	0.00598277	-0.314851	0.273789	0.28565	0.23493	0.0117333	0.13307	1.64627	0.0997087	-0.498228	0.0480219	0.0164177	0.0495117	0.664446	0.932636	-0.881024
XP_002456680	Sobic.003G365600	EES01800	grey	similar to Putative uncharacterized protein	transcription factor DIVARICATA	early negative, late agnostic	-0.116077	-0.21087	-0.290606	0.668581	0.0541789	0.126178	-2.26882	0.0232793	0.13901	0.207276	0.116077	0.0796745	0.290606	0.668581	0.471258	0.126178	1.56701	0.117113	0.147987	-0.292351	0.0170125	0.584407	0.00696488	0.930201	-1.20128	0.229644	0.0382522	0.729748	-0.147987	0.231959	-0.0170125	0.584407	0.0337423	0.930201	0.862097	0.388634	-0.217022	0.147503	0.195222	0.419458	0.180582	0.31017	0.893713
XP_002453072	Sobic.004G351200	EES06048	grey	similar to Aquaporin PIP1-5	aquaporin PIP1-5	early negative, late agnostic	0.2013	-0.0893058	0.102747	0.454709	0.419175	0.59585	0.282061	0.777897	0.00317565	0.977128	-0.2013	0.0900094	-0.102747	0.454709	0.415505	0.59585	-0.278352	0.780742	-0.356059	-0.183111	-0.61465	0.175874	0.0954694	0.000388768	-3.92173	8.79145e-05	-0.227424	0.0374803	0.356059	0.374766	0.61465	0.175874	0.000444334	0.000388768	5.01314	5.35493e-07	0.474399	0.215575	-0.188004	0.0633647	0.0489076	0.328747	1.68833
XP_002468308	Sobic.001G462800	EER95306	green	similar to Putative uncharacterized protein OSJNBa0014O06.9	probable protein phosphatase 2C 29	early positive, late agnostic	-0.183747	-0.130917	-0.340345	0.495744	0.235223	0.0708305	-2.15335	0.0312912	-0.0413093	0.70908	0.183747	0.178383	0.340345	0.495744	0.104491	0.0708305	2.40764	0.0160559	0.0254525	0.266906	0.252733	0.925454	0.0141167	0.185924	2.26003	0.0238192	0.1833	0.0951222	-0.0254525	-0.41098	-0.252733	0.925454	0.000103044	0.185924	-3.11358	0.00184832	-0.355179	-0.401413	0.159731	0.17702	0.000154112	0.407854	-2.54258
NA	Sobic.008G185066	OQU79711	greenyellow	NA	NA	early negative, late agnostic	-0.504255	0.184742	0.00394622	0.046397	0.0925045	0.983791	-0.210015	0.833656	-0.07459	0.500104	0.504255	-0.117481	-0.00394622	0.046397	0.287197	0.983791	0.570032	0.568656	-0.176191	-0.21744	-0.258475	0.513928	0.0469393	0.175787	-2.3333	0.0196326	-0.271689	0.01242	0.176191	0.446512	0.258475	0.513928	2.06898e-05	0.175787	3.6893	0.000224868	0.112185	0.0217606	-0.478895	0.67913	0.844239	0.00858335	-1.20749
XP_002448541	Sobic.006G217700	EES12869	blue	similar to Chromosome chr10 scaffold_76		early negative, late agnostic	0.40701	0.156946	-0.187978	0.117672	0.153946	0.328814	1.18993	0.234076	-0.0901856	0.41459	-0.40701	-0.0727124	0.187978	0.117672	0.510985	0.328814	-0.743377	0.457254	0.0494362	-0.221663	0.203229	0.855729	0.0427219	0.290346	-0.453269	0.650355	-0.191755	0.0805704	-0.0494362	0.377398	-0.203229	0.855729	0.000401803	0.290346	1.3505	0.176854	-0.180641	-0.0160035	0.415159	0.503181	0.885117	0.0251217	0.847252
XP_002438178	Sobic.010G105000	EER89545	grey	similar to Putative ABA-induced protein	probable peroxygenase 5	early negative, late agnostic	-0.415802	0.212135	-0.0649517	0.109197	0.0527171	0.737818	-0.0250962	0.979978	-0.246276	0.0239305	0.415802	0.0273675	0.0649517	0.109197	0.804819	0.737818	1.29439	0.195532	-0.0452349	-0.301314	0.1673	0.867885	0.00534865	0.385699	-1.21688	0.223649	-0.0366119	0.740919	0.0452349	0.308482	-0.1673	0.867885	0.00430502	0.385699	1.2582	0.208319	0.58156	0.129844	0.174933	0.0181272	0.239114	0.364073	2.64912
XP_002451658	Sobic.004G064800	KXG29623	pink	PTHR20855:SF47 - EXPRESSED PROTEIN (1 of 1)	heptahelical transmembrane protein ADIPOR2	early negative, late agnostic	0.250194	0.179924	-0.0778163	0.350004	0.10148	0.688251	1.2693	0.204333	-0.234243	0.0319821	-0.250194	0.0488326	0.0778163	0.350004	0.659129	0.688251	-0.0627749	0.949946	0.196814	-0.287357	-0.199934	0.46503	0.0080407	0.298403	-1.72307	0.0848756	-0.19192	0.0803048	-0.196814	0.437518	0.199934	0.46503	3.15978e-05	0.298403	2.63002	0.00853801	0.516316	-0.0540132	-0.12128	0.040606	0.625565	0.530852	0.585853
XP_002455879	Sobic.003G205501	OQU87098	blue	similar to Os01g0593600 protein	protein SYS1 homolog	early negative, late agnostic	0.138126	0.0593442	-0.171706	0.609952	0.591805	0.373128	0.0906588	0.927764	-0.137708	0.211605	-0.138126	0.0771725	0.171706	0.609952	0.485339	0.373128	0.624237	0.532472	0.00982556	-0.33561	0.291056	0.971191	0.00180313	0.125566	-0.904951	0.365492	-0.121004	0.272886	-0.00982556	0.41683	-0.291056	0.971191	8.00763e-05	0.125566	1.40012	0.161478	0.2406	-0.0732213	0.25883	0.369389	0.508023	0.175173	0.941212
XP_021301887	Sobic.008G062200	KXG23145	tan	similar to Putative uncharacterized protein	2-oxoisovalerate dehydrogenase subunit alpha 2	early negative, late agnostic	-0.394046	0.380202	0.109944	0.130989	0.000360601	0.570207	1.52405	0.127496	-0.0972662	0.378756	0.394046	-0.298595	-0.109944	0.130989	0.00579955	0.570207	-1.04139	0.297693	-0.134279	-0.280826	0.188383	0.620033	0.00966628	0.327755	-1.22859	0.219226	-0.208287	0.0572645	0.134279	0.446497	-0.188383	0.620033	2.0704e-05	0.327755	2.23102	0.0256799	0.380297	0.0824138	0.1766	0.146207	0.456098	0.359448	1.83224
XP_002468581	Sobic.001G518700	EER95579	salmon	similar to Putative gamma-thionin	defensin Ec-AMP-D2 isoform X2	early negative, late agnostic	0.2509	0.233286	-0.204467	0.348603	0.0327101	0.287353	1.17418	0.240322	-0.367504	0.000583998	-0.2509	0.127758	0.204467	0.348603	0.24681	0.287353	0.73995	0.459331	-0.231721	-0.24797	-0.0618258	0.38784	0.0229495	0.750028	-2.01957	0.0434284	-0.318397	0.00316072	0.231721	0.51702	0.0618258	0.38784	4.77254e-07	0.750028	3.68742	0.00022654	0.010843	-0.0721942	-0.400702	0.968209	0.514009	0.0312314	-1.62813
XP_002441513	Sobic.009G231400	EES19943	saddlebrown	similar to Putative uncharacterized protein	dnaJ homolog subfamily B member 4	early negative, late agnostic	0.318967	0.127609	0.133878	0.228534	0.247369	0.488705	1.78883	0.0736428	-0.14104	0.200655	-0.318967	0.00928379	-0.133878	0.228534	0.933204	0.488705	-1.06948	0.284855	0.122827	-0.0502497	-0.109721	0.650422	0.649878	0.570993	-0.326744	0.743862	-0.247791	0.0230515	-0.122827	0.272073	0.109721	0.650422	0.0122921	0.570993	1.52299	0.127762	-0.494675	-0.210333	-0.290861	0.0514196	0.0548089	0.125832	-3.18618
XP_002462673	Sobic.002G265300	EER99194	turquoise	similar to Acyl-CoA thioester hydrolase-like	acyl-coenzyme A thioesterase 9	early negative, late agnostic	-0.0654747	0.146639	0.264182	0.809624	0.183177	0.166104	1.44237	0.149199	-0.140505	0.202384	0.0654747	-0.0111198	-0.264182	0.809624	0.920034	0.166104	-0.728291	0.466436	0.329325	0.185518	-0.26675	0.212929	0.0911193	0.161873	0.900148	0.368041	-0.351671	0.00103705	-0.329325	0.151677	0.26675	0.212929	0.168421	0.161873	0.880278	0.378709	-0.393311	-0.299865	-0.207052	0.131774	0.00558497	0.28117	-3.14574
XP_002443003	Sobic.008G070700	EES16841	salmon	similar to Leafbladeless1	protein SUPPRESSOR OF GENE SILENCING 3 homolog	early negative, late agnostic	0.345516	-0.00450525	-0.151933	0.189937	0.967557	0.431411	0.29552	0.767597	-0.0528747	0.63288	-0.345516	0.058118	0.151933	0.189937	0.599498	0.431411	-0.0148829	0.988126	0.557103	-0.291501	-0.304592	0.0249747	0.00713854	0.10815	-1.15525	0.247988	-0.188951	0.085185	-0.557103	0.438591	0.304592	0.0249747	3.00605e-05	0.10815	2.04549	0.0408063	0.00213755	-0.0416075	-0.368156	0.993731	0.707075	0.0494131	-1.3719
XP_002467502	Sobic.001G300400	EER94500	greenyellow	similar to Beta-expansin 8 precursor	expansin-B4	early negative, late agnostic	0.156693	0.172059	0.0955373	0.562233	0.117579	0.622024	1.53738	0.1242	0.00470873	0.966092	-0.156693	-0.184353	-0.0955373	0.562233	0.0932058	0.622024	-1.60376	0.108767	-0.152856	-0.28715	0.0448929	0.571961	0.00808832	0.81713	-1.74273	0.0813801	-0.227719	0.0372273	0.152856	0.470009	-0.0448929	0.571961	6.4576e-06	0.81713	2.86482	0.00417248	0.100303	0.270851	-0.166879	0.711679	0.0127038	0.386911	1.16433
NA	Sobic.001G261460	OQU91894	grey	PF04674 - Phosphate-induced protein 1 conserved region (Phi_1) (1 of 13)	NA	early negative, late agnostic	0.0304211	-0.161235	-0.0256629	0.910951	0.142864	0.894872	-0.861647	0.388882	-0.0912876	0.408887	-0.0304211	0.260519	0.0256629	0.910951	0.0166929	0.894872	1.40543	0.159895	-0.255774	-0.0546711	-0.24099	0.339001	0.621355	0.207907	-1.58867	0.112136	-0.252108	0.0206959	0.255774	0.280049	0.24099	0.339001	0.00987762	0.207907	2.80687	0.00500249	0.304723	0.26857	-0.174449	0.251144	0.0135051	0.365423	1.59053
XP_002456633	Sobic.003G355500	EES01753	grey	similar to Aldose reductase	aldo-keto reductase family 4 member C10	early negative, late agnostic	-0.00269981	-0.164801	-0.0866141	0.992083	0.134117	0.655052	-1.13586	0.256015	0.37018	0.000528448	0.00269981	-0.201945	0.0866141	0.992083	0.0654527	0.655052	-0.804182	0.421292	-0.106574	-0.237937	-0.0307329	0.69444	0.0292978	0.874253	-1.5916	0.111474	-0.0200303	0.856487	0.106574	0.235491	0.0307329	0.69444	0.0310529	0.874253	1.57805	0.114553	0.320726	0.128965	0.183944	0.225835	0.242337	0.339488	1.95439
XP_002446355	Sobic.006G058600	KXG26158	blue	KOG4660 - Protein Mei2		early negative, late agnostic	0.264265	-0.146482	-0.0783131	0.322642	0.183652	0.68636	-0.422043	0.672994	0.231591	0.0340337	-0.264265	-0.0810617	0.0783131	0.322642	0.463548	0.68636	-0.774063	0.438893	0.537918	-0.099429	0.0595472	0.0316127	0.368195	0.758966	0.95609	0.339027	-0.21716	0.0472303	-0.537918	0.289005	-0.0595472	0.0316127	0.00767058	0.758966	0.0776233	0.938128	0.115219	0.224701	0.176668	0.670903	0.039887	0.359259	1.98079
XP_002462386	Sobic.002G203000	EER98907	darkred	similar to Putative uncharacterized protein	CBL-interacting protein kinase 16	early negative, late agnostic	-0.610509	0.177922	-0.159083	0.0120111	0.105406	0.409785	-1.07433	0.282674	-0.244177	0.0251957	0.610509	0.0609594	0.159083	0.0120111	0.581741	0.409785	2.33363	0.0196149	0.0854989	-0.316236	0.433078	0.75289	0.00338387	0.0189398	-0.135812	0.89197	0.0726317	0.511455	-0.0854989	0.222379	-0.433078	0.75289	0.0420387	0.0189398	-0.393806	0.693725	0.0672859	0.0779775	0.0968799	0.804451	0.480784	0.617115	0.845634
XP_021312586	Sobic.003G005200	KXG31469	yellow	similar to Putative uncharacterized protein	25	early negative, late agnostic	0.398406	0.160055	-0.239376	0.1264	0.145851	0.21106	1.0228	0.306402	-0.136953	0.214146	-0.398406	-0.0287129	0.239376	0.1264	0.795428	0.21106	-0.328909	0.742224	0.0180545	-0.207538	-0.0124515	0.947087	0.058185	0.948886	-1.09938	0.271602	-0.255174	0.0191503	-0.0180545	0.422397	0.0124515	0.947087	6.27199e-05	0.948886	2.35418	0.0185638	-0.513704	-0.128734	0.0770029	0.0418112	0.24319	0.69135	-1.6718
XP_021319160	Sobic.006G002000	KXG25754	turquoise	similar to OSIGBa0123D13.3 protein	phosphoglycerate mutase-like protein 1 isoform X1	early negative, late agnostic	-0.286526	0.457346	-0.0221583	0.281974	1.22243e-05	0.909166	1.87916	0.0602232	-0.512799	6.12848e-07	0.286526	0.040665	0.0221583	0.281974	0.713419	0.909166	0.915996	0.359669	-0.440301	-0.269573	0.0878598	0.0878564	0.0131476	0.650401	-2.20175	0.0276829	-0.123849	0.261686	0.440301	0.359143	-0.0878598	0.0878564	0.000793774	0.650401	2.72194	0.0064899	0.484961	-0.0676018	0.0803758	0.0569127	0.541202	0.67853	1.03142
NA	Sobic.001G446900	KXG39828	grey	PTHR11956 - ARGINYL-TRNA SYNTHETASE (1 of 2)	NA	early negative, late agnostic	-0.0440508	0.449441	0.131679	0.871316	1.79778e-05	0.495938	2.83253	0.0046181	0.0331632	0.764578	0.0440508	-0.502629	-0.131679	0.871316	1.10436e-06	0.495938	-3.19233	0.00141132	0.0383822	-0.259426	0.0705015	0.887771	0.0171721	0.716295	-1.09322	0.274298	-0.026839	0.808515	-0.0383822	0.261323	-0.0705015	0.887771	0.0163478	0.716295	1.10386	0.269655	0.155752	-0.072974	0.369308	0.564612	0.509461	0.0486516	1.11989
XP_002454592	Sobic.004G307300	KXG31161	salmon	similar to Putative uncharacterized protein	uncharacterized protein LOC8078910 isoform X2	early negative, late agnostic	0.375844	-0.177369	-0.133966	0.151384	0.106509	0.488418	-0.487797	0.625694	-0.0362081	0.743677	-0.375844	0.221717	0.133966	0.151384	0.0426702	0.488418	0.729314	0.465809	-0.136581	0.0695257	-0.326906	0.613992	0.529724	0.083465	-0.950908	0.341651	-0.269191	0.0132829	0.136581	0.182268	0.326906	0.613992	0.0970317	0.083465	2.27868	0.0226864	-0.482793	-0.0866123	-0.0128777	0.058196	0.433396	0.947139	-1.63022
XP_021306927	Sobic.001G404900	OQU92762	blue	similar to Ubiquitin-activating enzyme E1 3		early negative, late agnostic	0.296016	0.0830719	-0.129308	0.265624	0.452497	0.503794	0.704397	0.481185	-0.0563577	0.610617	-0.296016	-0.0297766	0.129308	0.265624	0.788024	0.503794	-0.424805	0.670979	0.497815	-0.033651	-0.138863	0.0497308	0.761218	0.472512	0.585056	0.55851	-0.356899	0.000860728	-0.497815	0.356522	0.138863	0.0497308	0.000872473	0.472512	1.18849	0.23464	-0.278921	-0.210844	0.17263	0.295501	0.0542083	0.370521	-1.21492
XP_002461114	Sobic.002G394600	EER97635	yellow	similar to Proteasome subunit alpha type-3	proteasome subunit alpha type-3	early negative, late agnostic	0.191712	0.129046	0.00903174	0.476909	0.242039	0.962913	1.12488	0.260638	-0.10902	0.323565	-0.191712	-0.024564	-0.00903174	0.476909	0.824475	0.962913	-0.574879	0.565373	-0.0688336	-0.0905353	-0.220701	0.800037	0.412775	0.249943	-1.29674	0.19472	-0.240943	0.0272561	0.0688336	0.302597	0.220701	0.800037	0.00514674	0.249943	2.45526	0.0140785	-0.248784	-0.214986	-0.203402	0.352817	0.0495434	0.289927	-2.30958
XP_021309459	Sobic.002G315700	KXG36301	grey	similar to Os05g0310600 protein	uncharacterized protein LOC110432845 isoform X1	early negative, late agnostic	0.105553	0.0584433	-0.068048	0.697236	0.597452	0.725785	0.330311	0.741165	-0.106577	0.334592	-0.105553	0.0466633	0.068048	0.697236	0.673392	0.725785	0.219725	0.826085	0.234277	-0.437132	-0.0129062	0.382477	3.21692e-05	0.947022	-1.97337	0.0484539	-0.0412433	0.709524	-0.234277	0.436695	0.0129062	0.382477	3.28273e-05	0.947022	1.97054	0.0487764	-0.194465	0.0924933	-0.390711	0.47048	0.4027	0.0361169	-1.17848
XP_002454164	Sobic.004G212900	EES07140	red	similar to Potassium channel tetramerisation domain-containing protein-like	BTB/POZ domain-containing protein At2g24240	early positive, late agnostic	0.479204	0.0337265	0.063734	0.0603663	0.760699	0.742568	1.4954	0.134811	0.103939	0.346759	-0.479204	-0.140206	-0.063734	0.0603663	0.203357	0.742568	-2.05688	0.0396979	-0.13181	0.0639807	-0.0855894	0.626539	0.56313	0.658887	-0.208849	0.834566	0.237609	0.0295278	0.13181	-0.275313	0.0855894	0.626539	0.0112556	0.658887	-0.933681	0.350469	0.479204	0.311242	0.260473	0.0603663	0.00395433	0.172353	3.61043
XP_002455955	Sobic.003G220600	EES01075	lightyellow	similar to Os09g0267600 protein	vacuolar protein sorting-associated protein 32 homolog 2	early negative, late agnostic	-0.436533	0.0199828	0.218787	0.0909265	0.856824	0.254179	-0.239234	0.810924	-0.0465006	0.674466	0.436533	0.0261181	-0.218787	0.0909265	0.813565	0.254179	0.4803	0.631014	-0.517698	-0.135953	0.387867	0.0399787	0.217542	0.0376142	-0.725576	0.468099	-0.219486	0.0448546	0.517698	0.32447	-0.387867	0.0399787	0.0026024	0.0376142	1.77034	0.0766705	-0.219529	-0.219355	0.0221109	0.413973	0.0449863	0.909359	-1.5815
XP_021304099	Sobic.009G137700	OQU78012	grey60	5.3.3.2 - Isopentenyl-diphosphate Delta-isomerase / Methylbutenylpyrophosphate isomerase (1 of 3)	isopentenyl-diphosphate Delta-isomerase I	early positive, late agnostic	-0.228303	-0.132648	-0.260021	0.395076	0.229036	0.173126	-1.99804	0.0457122	-0.0579021	0.600857	0.228303	0.196952	0.260021	0.395076	0.0725449	0.173126	2.34375	0.0190907	0.0689682	0.287955	0.190466	0.799653	0.00790459	0.322334	2.27697	0.0227883	0.148248	0.178365	-0.0689682	-0.398197	-0.190466	0.799653	0.000175962	0.322334	-2.93137	0.00337473	-0.507631	0.195429	0.173588	0.0447174	0.0748273	0.367829	0.352406
XP_021309690	Sobic.001G116000	KXG37727	salmon	similar to Putative GTP-binding protein	dynamin-related protein 1C	early negative, late agnostic	0.411251	0.0946944	-0.0282616	0.113529	0.391549	0.884295	1.35603	0.175089	-0.16584	0.131647	-0.411251	0.0686941	0.0282616	0.113529	0.534671	0.884295	-0.499762	0.617243	-0.180302	-0.0323276	-0.119414	0.503997	0.770345	0.537239	-0.922834	0.356094	-0.257222	0.0181746	0.180302	0.264321	0.119414	0.503997	0.0151146	0.537239	2.16927	0.0300623	-0.52745	-0.144124	-0.132063	0.0357585	0.190886	0.49467	-2.42451
XP_002452347	Sobic.004G193000	EES05323	turquoise	similar to Putative RCH2 protein	protein NRT1/ PTR FAMILY 6	early negative, late agnostic	-0.217261	0.204939	0.353748	0.418934	0.0614761	0.0597565	1.71907	0.0856024	-0.165987	0.131302	0.217261	-0.0462319	-0.353748	0.418934	0.676242	0.0597565	-0.874106	0.382061	-0.514359	-0.222595	-0.113926	0.0415066	0.0418351	0.556232	-2.75524	0.00586496	-0.23479	0.031572	0.514359	0.417533	0.113926	0.0415066	7.76631e-05	0.556232	3.89662	9.75443e-05	-0.273631	0.228222	-0.0770434	0.305135	0.0367992	0.691196	0.376406
XP_002460657	Sobic.002G295500	EER97178	grey	similar to Putative uncharacterized protein	mediator of RNA polymerase II transcription subunit 8	early negative, late agnostic	-0.198923	0.213949	0.0429491	0.460164	0.0506797	0.824924	0.829501	0.406821	-0.0589807	0.594081	0.198923	-0.163736	-0.0429491	0.460164	0.136686	0.824924	-0.557207	0.577386	0.0989673	-0.407561	-0.198783	0.715369	0.000119153	0.301251	-2.65202	0.00800113	0.0207987	0.851044	-0.0989673	0.353064	0.198783	0.715369	0.000987131	0.301251	2.31877	0.0204078	0.0227727	-0.0121367	-0.479464	0.933286	0.912749	0.00849374	-1.58112
XP_021318308	Sobic.006G138000	KXG26655	blue	similar to H0311C03.11 protein	trafficking protein particle complex II-specific subunit 120 homolog	early negative, late agnostic	0.0472035	0.142226	-0.174731	0.862185	0.196854	0.364637	0.321074	0.748154	-0.0949629	0.390201	-0.0472035	-0.0525222	0.174731	0.862185	0.635151	0.364637	0.152734	0.878608	0.061668	-0.067291	0.215686	0.820519	0.543067	0.261138	0.438431	0.661074	-0.274097	0.0116352	-0.061668	0.311643	-0.215686	0.820519	0.0039055	0.261138	0.894594	0.371004	-0.370476	0.07673	0.16734	0.157786	0.487853	0.385582	0.0684506
XP_002461823	Sobic.002G103500	EER98344	turquoise	similar to Ras-related protein Rab11C	ras-related protein RABA2a	early negative, late agnostic	0.13298	0.0973723	-0.248482	0.623454	0.378233	0.193685	0.0382897	0.969457	0.050795	0.646331	-0.13298	-0.152952	0.248482	0.623454	0.16483	0.193685	-0.333574	0.738701	-0.226499	-0.249988	-0.347623	0.398922	0.0218258	0.0646364	-2.9214	0.0034846	-0.242376	0.0263265	0.226499	0.449464	0.347623	0.398922	1.79573e-05	0.0646364	4.11671	3.84327e-05	0.48409	-0.0880147	0.183442	0.0574261	0.425958	0.340828	1.23657
XP_002455865	Sobic.003G202900	EES00985	grey	similar to Putative uncharacterized protein	uncharacterized protein LOC8082464	early negative, late agnostic	-0.308089	0.0822297	-0.152912	0.245681	0.457109	0.428414	-0.719376	0.471909	-0.148749	0.176886	0.308089	0.0644387	0.152912	0.245681	0.560333	0.428414	1.48762	0.136852	-0.356893	-0.338185	-0.0470049	0.174792	0.00165335	0.808681	-2.7881	0.00530177	-0.213748	0.0509023	0.356893	0.503843	0.0470049	0.174792	1.03043e-06	0.808681	3.84629	0.000119921	0.0330859	-0.0183665	0.0429744	0.903184	0.868296	0.824823	0.104469
XP_002463646	Sobic.001G038200	EER90644	salmon	similar to Putative uncharacterized protein	protein trichome birefringence-like 33	early negative, late agnostic	0.16482	-0.136428	-0.30227	0.541865	0.215922	0.111001	-1.29446	0.195507	-0.150162	0.172763	-0.16482	0.294102	0.30227	0.541865	0.00661898	0.111001	2.1611	0.0306872	-0.0492902	-0.108634	-0.052067	0.856151	0.325289	0.788516	-0.833113	0.404781	-0.232272	0.0334963	0.0492902	0.311204	0.052067	0.856151	0.003959	0.788516	1.94573	0.0516876	-0.392174	0.21609	0.0120704	0.132994	0.0483578	0.950448	0.288916
NA	Sobic.001G261492	OQU91907	tan	NA	NA	early negative, late agnostic	-0.728303	0.113681	0.122564	0.00137758	0.303183	0.526478	-1.03198	0.30208	-0.0705673	0.523561	0.728303	-0.0473713	-0.122564	0.00137758	0.668724	0.526478	1.38105	0.167262	-0.275169	-0.433368	0.269816	0.302316	3.82635e-05	0.156921	-2.2062	0.0273698	0.149098	0.175861	0.275169	0.259502	-0.269816	0.302316	0.0171383	0.156921	1.16862	0.242558	0.243046	-0.142999	0.107082	0.364391	0.194406	0.580343	0.105464
XP_002457310	Sobic.003G063200	EES02430	blue	similar to ESTs AU075439	cell number regulator 8	early negative, late agnostic	0.37646	0.0114472	-0.0299233	0.15066	0.917688	0.877541	0.825358	0.409169	-0.0125536	0.909764	-0.37646	0.000733379	0.0299233	0.15066	0.994717	0.877541	-0.761673	0.446255	0.0580702	-0.113648	0.0922144	0.830845	0.303321	0.634244	-0.193728	0.846389	-0.271074	0.0126279	-0.0580702	0.351202	-0.0922144	0.830845	0.0010544	0.634244	1.51473	0.12984	-0.403289	0.0268904	-0.186169	0.121394	0.808156	0.333575	-1.34813
XP_002460921	Sobic.002G353700	EER97442	grey	similar to Zinc finger protein-like protein	ATM interactor	early negative, late agnostic	-0.0763515	0.248044	0.271571	0.778678	0.0229072	0.154138	1.99485	0.0460595	-0.230221	0.0351365	0.0763515	-0.026334	-0.271571	0.778678	0.812052	0.154138	-0.808126	0.419018	-0.261569	-0.381545	0.279626	0.327786	0.000342285	0.141811	-1.81768	0.0691132	0.0716081	0.51744	0.261569	0.282932	-0.279626	0.327786	0.00911314	0.141811	1.23736	0.215954	0.541221	0.149216	0.242172	0.0303838	0.175516	0.205617	2.83608
XP_002454074	Sobic.004G194900	EES07050	magenta	similar to Putative uncharacterized protein OSJNBa0016D04.15-1	uncharacterized protein LOC8055413	early positive, late agnostic	-0.55989	-0.244717	0.190198	0.0241073	0.0248649	0.323029	-2.09502	0.0361695	0.11008	0.318854	0.55989	0.144231	-0.190198	0.0241073	0.190553	0.323029	1.54846	0.121513	-0.227988	0.185053	0.291074	0.395746	0.0919474	0.125542	1.37665	0.168619	0.273015	0.0119823	0.227988	-0.418157	-0.291074	0.395746	7.55759e-05	0.125542	-2.7268	0.00639514	0.506572	0.091081	0.157674	0.0452394	0.409952	0.413998	2.16016
XP_021303469	Sobic.001G076400	KXG37471	grey	similar to Expressed protein	BTB/POZ domain-containing protein At3g50780	early negative, late agnostic	0.094928	0.060237	0.0268624	0.726563	0.586232	0.889987	0.601603	0.547439	-0.0652641	0.55531	-0.094928	0.003056	-0.0268624	0.726563	0.97799	0.889987	-0.270317	0.786917	-0.150097	-0.441079	-0.149789	0.579002	2.67591e-05	0.438018	-3.25537	0.00113246	-0.0493545	0.655716	0.150097	0.447702	0.149789	0.579002	1.95444e-05	0.438018	3.29852	0.000971967	0.338145	0.0960121	-0.436147	0.200194	0.384962	0.0180192	-0.138473
NA	Sobic.005G165800	OQU83731	blue	similar to Root hair defective 3 GTP-binding protein containing protein		early negative, late agnostic	0.347373	0.137704	-0.199152	0.187408	0.211619	0.300337	0.901978	0.367069	-0.0385851	0.727488	-0.347373	-0.104756	0.199152	0.187408	0.342961	0.300337	-0.727135	0.467143	0.591004	-0.301652	-0.239527	0.015914	0.00529473	0.210763	-0.893268	0.371713	-0.116977	0.289285	-0.591004	0.382154	0.239527	0.015914	0.000334257	0.210763	1.3703	0.170592	-0.281491	-0.0722576	0.18363	0.290887	0.513638	0.340327	-0.446184
XP_002454234	Sobic.004G227400	OQU85375	blue	PF00847 - AP2 domain (AP2) (1 of 171)	ethylene-responsive transcription factor ERF053	early negative, late agnostic	0.17719	-0.0621277	0.054679	0.511506	0.574511	0.778163	0.225828	0.821335	-0.0845596	0.444415	-0.17719	0.150273	-0.054679	0.511506	0.172441	0.778163	0.240585	0.809877	-0.0910048	-0.0358027	-0.31735	0.737484	0.74645	0.0934469	-1.37049	0.170533	-0.338526	0.00163438	0.0910048	0.341714	0.31735	0.737484	0.0014663	0.0934469	3.04461	0.00232982	-0.508873	0.100427	-0.0035229	0.0441114	0.363381	0.98553	-0.696091
NA	Sobic.003G137766	OQU86742	saddlebrown	NA	NA	early negative, late agnostic	0.265185	-0.0217858	0.0872408	0.320897	0.844061	0.65271	0.735362	0.462119	-0.0464621	0.674721	-0.265185	0.0696772	-0.0872408	0.320897	0.528826	0.65271	-0.484406	0.628097	0.31967	0.0304251	0.0495562	0.227453	0.783519	0.798502	1.02355	0.306048	-0.279035	0.0101595	-0.31967	0.226949	-0.0495562	0.227453	0.0378914	0.798502	0.343108	0.731517	-0.313891	-0.094971	-0.433235	0.236439	0.390161	0.018892	-2.59141
XP_002462960	Sobic.002G326100	EER99481	green	similar to Os07g0533800 protein	aspartic proteinase nepenthesin-1	early positive, late agnostic	-0.172019	-0.143826	-0.256185	0.524101	0.191812	0.179782	-1.91859	0.055036	-0.0175589	0.874038	0.172019	0.167865	0.256185	0.524101	0.126934	0.179782	2.0474	0.0406186	-0.233658	0.283495	0.261916	0.383774	0.00897014	0.169903	1.81412	0.0696588	0.218191	0.0461646	0.233658	-0.457975	-0.261916	0.383774	1.18497e-05	0.169903	-2.87683	0.00401692	-0.511107	-0.0195121	0.00595561	0.0430363	0.860162	0.97554	-1.30303
XP_002467558	Sobic.001G309000	EER94556	grey	similar to Os10g0545500 protein	xyloglucan endotransglucosylase/hydrolase protein 31	early negative, late agnostic	0.557717	-0.194126	0.0624912	0.0247816	0.0768262	0.747424	0.519664	0.603298	-0.0370843	0.737696	-0.557717	0.240092	-0.0624912	0.0247816	0.0278215	0.747424	-0.2674	0.789161	-0.336828	-0.164014	-0.111521	0.202063	0.136013	0.564654	-1.95845	0.0501771	-0.274764	0.0114257	0.336828	0.400548	0.111521	0.202063	0.000159731	0.564654	3.31145	0.00092814	-0.0515161	-0.0923204	-0.443082	0.849722	0.403584	0.016074	-2.02361
XP_002460788	Sobic.002G320800	OQU90023	grey	similar to Os07g0520600 protein	uncharacterized protein LOC8084052	early negative, late agnostic	-0.227461	0.0773903	0.068662	0.396867	0.484105	0.723407	0.111607	0.911135	0.0245679	0.824448	0.227461	-0.105599	-0.068662	0.396867	0.339068	0.723407	-0.260343	0.794599	-0.123976	-0.340091	-0.068836	0.647348	0.00154978	0.722733	-2.32782	0.0199217	-0.166196	0.13081	0.123976	0.462175	0.068836	0.647348	9.61229e-06	0.722733	3.09049	0.00199829	0.372314	-0.213182	-0.421272	0.155574	0.0515335	0.0228504	-1.63473
XP_002464214	Sobic.001G163400	EER91212	blue	similar to Roothairless 1	exocyst complex component SEC3A	early negative, late agnostic	0.427331	0.056471	0.0356032	0.0987445	0.609899	0.854521	1.38883	0.164883	-0.0647396	0.558499	-0.427331	0.00645715	-0.0356032	0.0987445	0.953514	0.854521	-1.05952	0.289362	0.19114	-0.0798163	0.0310925	0.478249	0.470467	0.872793	0.0931799	0.925761	-0.318701	0.0031304	-0.19114	0.363795	-0.0310925	0.478249	0.000669864	0.872793	1.48188	0.138372	-0.533892	-0.0603814	-0.173663	0.0331615	0.585334	0.367621	-2.12897
XP_002463407	Sobic.002G422000	EER99928	yellow	similar to Transfactor		early negative, late agnostic	0.308547	0.213655	-0.208513	0.244944	0.0510048	0.277713	1.18863	0.234585	-0.113092	0.305712	-0.308547	-0.108766	0.208513	0.244944	0.324701	0.277713	-0.625036	0.531947	-0.0958919	-0.162103	-0.0666028	0.723887	0.140698	0.731394	-1.26293	0.206614	-0.320593	0.00294758	0.0958919	0.440639	0.0666028	0.723887	2.73173e-05	0.731394	2.88092	0.00396518	-0.193152	-0.058228	-0.482523	0.473541	0.598806	0.00802507	-2.30614
XP_002452894	Sobic.004G313100	EES05870	yellow	similar to 1-aminocyclopropane-1-carboxylate oxidase	1-aminocyclopropane-1-carboxylate oxidase 1	early negative, late agnostic	0.275206	0.13118	-0.0507397	0.302249	0.234274	0.793791	1.1477	0.251094	-0.147201	0.181485	-0.275206	0.01178	0.0507397	0.302249	0.915303	0.793791	-0.396303	0.691882	-0.101511	-0.277732	-0.266717	0.708347	0.0105322	0.161927	-2.53121	0.0113671	-0.13305	0.227614	0.101511	0.374991	0.266717	0.708347	0.00044054	0.161927	3.10105	0.00192835	-0.438367	0.216613	-0.086225	0.0894225	0.0478042	0.656507	-0.124377
NA	Sobic.006G264000	OQU82561	grey	similar to OSJNBa0040D17.15 protein	NA	early negative, late agnostic	-0.363015	0.0986606	0.228098	0.166983	0.371926	0.234014	0.392382	0.694776	-0.0456959	0.679789	0.363015	-0.0568189	-0.228098	0.166983	0.607695	0.234014	-0.172265	0.86323	-0.515659	-0.305331	-0.0645181	0.0409068	0.00473906	0.739508	-3.07494	0.00210547	-0.13625	0.216527	0.515659	0.403107	0.0645181	0.0409068	0.000143635	0.739508	3.6603	0.000251916	-0.0393013	-0.166034	-0.406598	0.885099	0.13119	0.0286086	-2.25569
XP_021312201	Sobic.001G382700	KXG39436	blue	similar to Protein kinase domain containing protein		early negative, late agnostic	0.464047	0.101834	-0.0119065	0.0701937	0.356666	0.95112	1.58396	0.113203	-0.0813163	0.46214	-0.464047	-0.0241463	0.0119065	0.0701937	0.827413	0.95112	-1.17597	0.239605	0.197133	-0.239143	-0.345257	0.464292	0.0284638	0.0666016	-1.9236	0.0544049	-0.228688	0.0364056	-0.197133	0.427069	0.345257	0.464292	5.09225e-05	0.0666016	3.03427	0.00241117	-0.364035	-0.116321	-0.374978	0.165706	0.292015	0.0450378	-2.61771
XP_002453989	Sobic.004G178100	EES06965	grey	similar to Os02g0557700 protein	NADPH-dependent pterin aldehyde reductase	early negative, late agnostic	-0.163287	0.0732442	0.133405	0.545682	0.50789	0.490257	0.430306	0.666973	0.0610345	0.581275	0.163287	-0.138111	-0.133405	0.545682	0.210258	0.490257	-0.773396	0.439288	-0.0508825	-0.251699	-0.157966	0.851551	0.0209096	0.413124	-1.93272	0.0532702	-0.13392	0.224562	0.0508825	0.352021	0.157966	0.851551	0.00102432	0.413124	2.51055	0.0120544	0.0993748	-0.287622	-0.383012	0.714243	0.00798008	0.0402858	-2.54275
XP_002458685	Sobic.003G338000	EES03805	blue	similar to Putative non-green plastid inner envelope membrane protein	protein FATTY ACID EXPORT 3	early negative, late agnostic	0.099321	0.247017	0.0583231	0.714392	0.0234974	0.763781	1.70914	0.0874245	-0.177957	0.105335	-0.099321	-0.0780593	-0.0583231	0.714392	0.480323	0.763781	-0.799371	0.424075	0.249206	-0.189791	-0.389842	0.351974	0.0837824	0.0365694	-1.68934	0.0911539	-0.245491	0.0243974	-0.249206	0.397356	0.389842	0.351974	0.000182131	0.0365694	2.88337	0.00393445	-0.293499	-0.257221	-0.278111	0.269901	0.0181747	0.144072	-2.88582
NA	Sobic.007G051501	OQU79952	grey	NA	NA	early negative, late agnostic	0.0305448	-0.138635	-0.00380012	0.910591	0.208516	0.984391	-0.674896	0.499742	-0.107381	0.330935	-0.0305448	0.253187	0.00380012	0.910591	0.0201402	0.984391	1.29851	0.194111	0.229132	0.0199176	0.0751654	0.393314	0.857286	0.69837	0.833995	0.404284	-0.315077	0.00350934	-0.229132	0.269442	-0.0751654	0.393314	0.0131937	0.69837	0.714484	0.474928	-0.539251	0.0701948	0.101704	0.0311124	0.525761	0.599607	-0.62908
XP_002453400	Sobic.004G064400	EES06376	grey	similar to Putative uncharacterized protein	gamma-glutamyl peptidase 3	early negative, late agnostic	-0.246883	0.168562	-0.0265006	0.356629	0.12534	0.891461	0.26566	0.790501	-0.0458343	0.678873	0.246883	-0.129643	0.0265006	0.356629	0.239851	0.891461	-0.057527	0.954125	-0.229001	-0.296894	-0.230039	0.393591	0.00609857	0.229949	-2.8067	0.00500511	-0.139789	0.204716	0.229001	0.398635	0.230039	0.393591	0.000172825	0.229949	3.41273	0.000643166	-0.0171207	0.270654	-0.168579	0.949821	0.0127714	0.382024	0.90357
XP_002468314	Sobic.001G464600	KXG39923	salmon	similar to Transposon protein		early negative, late agnostic	0.297457	0.0398771	0.031863	0.263192	0.718737	0.869667	0.966822	0.333633	-0.176193	0.108888	-0.297457	0.136371	-0.031863	0.263192	0.216115	0.869667	-0.0407924	0.967461	0.230054	-0.18404	-0.234938	0.391361	0.093771	0.219903	-1.18548	0.235829	-0.362686	0.000697683	-0.230054	0.499091	0.234938	0.391361	1.34953e-06	0.219903	3.07771	0.00208599	-0.327295	-0.0524314	-0.19913	0.215933	0.635737	0.300391	-1.61389
XP_002442777	Sobic.008G031000	EES16615	greenyellow	similar to Non-specific lipid-transfer protein 3 precursor	non-specific lipid-transfer protein 3	early negative, late agnostic	0.110223	-0.117437	0.159646	0.684472	0.287382	0.408108	0.10533	0.916114	0.284054	0.00883006	-0.110223	-0.164378	-0.159646	0.684472	0.135133	0.408108	-1.58941	0.111968	0.446123	-0.387914	-0.28426	0.0832597	0.000266485	0.13505	-1.98043	0.047655	-0.165817	0.131703	-0.446123	0.505484	0.28426	0.0832597	9.37878e-07	0.13505	2.75056	0.00594944	-0.112539	-0.0301774	-0.510991	0.678168	0.785239	0.00461518	-2.09418
XP_002461275	Sobic.002G429400	OQU90555	yellow	PF01535//PF13041 - PPR repeat (PPR) // PPR repeat family (PPR_2) (1 of 164)	pentatricopeptide repeat-containing protein At1g09900 isoform X3	early negative, late agnostic	0.489136	-0.0225051	-0.00336332	0.054501	0.83898	0.986185	1.0278	0.304044	0.000749272	0.994603	-0.489136	0.0227339	0.00336332	0.054501	0.837365	0.986185	-1.0266	0.304608	0.159561	-0.040277	-0.239898	0.555007	0.716036	0.210036	-0.597024	0.550491	-0.339503	0.00158107	-0.159561	0.346691	0.239898	0.555007	0.00123496	0.210036	2.27723	0.0227724	-0.38993	-0.00296987	-0.075359	0.135426	0.97861	0.697629	-1.13144
XP_021310070	Sobic.002G073700	KXG34661	lightyellow	2.1.1.41 - Sterol 24-C-methyltransferase / Zymosterol-24-methyltransferase (1 of 9)	cycloartenol-C-24-methyltransferase 1	early negative, late agnostic	-0.332396	-0.0127628	0.187157	0.208438	0.908266	0.33097	-0.244969	0.80648	0.217992	0.0463691	0.332396	-0.206899	-0.187157	0.208438	0.0589808	0.33097	-0.9193	0.357939	-0.46042	-0.389086	0.0155976	0.0727084	0.000254343	0.935994	-3.17598	0.00149332	-0.136789	0.214699	0.46042	0.480056	-0.0155976	0.0727084	3.82122e-06	0.935994	3.76328	0.000167701	0.519576	0.212561	-0.195463	0.0391385	0.0522325	0.30956	1.77825
XP_002465609	Sobic.001G447400	EER92607	tan	weakly similar to Homeobox-leucine zipper protein HAT22	homeobox-leucine zipper protein HOX19 isoform X2	early negative, late agnostic	-0.328861	0.23437	0.15564	0.213613	0.0318865	0.420122	0.981432	0.32638	-0.140499	0.202403	0.328861	-0.102699	-0.15564	0.213613	0.352572	0.420122	-0.271738	0.785824	-0.166354	-0.51358	0.239806	0.538056	5.85305e-07	0.210218	-2.59641	0.00942022	-0.0554204	0.616575	0.166354	0.519424	-0.239806	0.538056	4.1328e-07	0.210218	2.63808	0.00833758	0.290461	-0.0957344	0.188534	0.275122	0.386345	0.327359	0.716465
XP_002446498	Sobic.006G082600	EES10826	blue	similar to OSIGBa0160I14.7 protein	F-box protein 7	early negative, late agnostic	0.368604	0.0567693	0.0235823	0.160061	0.60801	0.903354	1.20347	0.228793	-0.0432575	0.696016	-0.368604	-0.015556	-0.0235823	0.160061	0.888308	0.903354	-0.987693	0.323303	-0.228838	-0.22683	0.20778	0.393937	0.037995	0.279445	-1.0776	0.281214	-0.107338	0.331132	0.228838	0.305052	-0.20778	0.393937	0.0047794	0.279445	1.51799	0.129017	0.11808	-0.0308808	0.0780256	0.663174	0.780358	0.687454	0.329331
XP_002452226	Sobic.004G169000	EES05202	turquoise	similar to Putative digalactosyldiacylglycerol synthase	digalactosyldiacylglycerol synthase 1	early negative, late agnostic	-0.319956	0.211805	-0.0573523	0.227013	0.0530953	0.767605	0.235784	0.8136	-0.114691	0.29888	0.319956	-0.105219	0.0573523	0.227013	0.340819	0.767605	0.336437	0.736541	-0.327816	-0.252637	-0.177461	0.215159	0.0204217	0.357073	-2.62343	0.00870493	-0.0520757	0.638034	0.327816	0.278163	0.177461	0.215159	0.0104075	0.357073	2.76701	0.00565733	-0.130648	-0.246133	0.0374598	0.62961	0.024015	0.847021	-1.48521
XP_002442167	Sobic.008G101800	EES16005	grey	similar to Expressed protein	uncharacterized protein LOC8064092	early negative, late agnostic	0.0373677	0.168824	-0.166901	0.89072	0.124746	0.386848	0.466495	0.640862	-0.0944033	0.393013	-0.0373677	-0.0808501	0.166901	0.89072	0.464719	0.386848	0.00105156	0.999161	-0.274075	-0.427854	0.287064	0.304321	4.91573e-05	0.131076	-2.11216	0.034673	0.0240827	0.827861	0.274075	0.368591	-0.287064	0.304321	0.000560829	0.131076	1.7437	0.0812107	0.598456	-0.0275354	-0.0139076	0.0143211	0.803646	0.942918	1.30644
XP_021304117	Sobic.009G217000	EES18587	blue	similar to Putative uncharacterized protein	chaperone protein dnaJ 10-like	early negative, late agnostic	0.131426	0.147219	0.163405	0.627553	0.181433	0.397012	1.55553	0.119821	-0.0839693	0.447612	-0.131426	-0.068839	-0.163405	0.627553	0.533807	0.397012	-1.14068	0.254002	0.0690788	-0.239538	-0.209734	0.799338	0.0281948	0.274846	-1.76636	0.077335	-0.246501	0.0237986	-0.0690788	0.443691	0.209734	0.799338	2.3659e-05	0.274846	2.98207	0.00286303	-0.684078	-0.232548	-0.126276	0.00347169	0.0332812	0.513933	-3.42687
NA	Sobic.003G220100	OQU87166	grey	NA	NA	early negative, late agnostic	-0.0178417	0.184364	0.0605167	0.94771	0.0931846	0.75516	1.11826	0.263458	0.000441022	0.996823	0.0178417	-0.192885	-0.0605167	0.94771	0.0787674	0.75516	-1.16445	0.244242	-0.512478	-0.384824	0.103564	0.0423863	0.000301085	0.592912	-3.03217	0.00242799	-0.0442781	0.689207	0.512478	0.391715	-0.103564	0.0423863	0.000228943	0.592912	3.0746	0.00210787	0.234036	-0.110081	0.471124	0.382983	0.318848	0.00988985	1.4718
XP_021321017	Sobic.001G090600	KXG37557	grey	similar to Myosin heavy chain class XI E1 protein	myosin-12 isoform X2	early negative, late agnostic	0.377977	0.186531	0.217618	0.148889	0.0893345	0.256788	2.50935	0.0120953	-0.185734	0.0907355	-0.377977	-0.00706808	-0.217618	0.148889	0.949121	0.256788	-1.55954	0.118868	-0.452951	-0.0716993	-0.532815	0.0780914	0.516905	0.00292255	-3.21278	0.00131456	-0.289524	0.00755712	0.452951	0.32975	0.532815	0.0780914	0.00219067	0.00292255	4.62817	3.68913e-06	-0.147752	0.00432294	-0.412739	0.58501	0.968869	0.0260703	-1.61566
XP_002436440	Sobic.010G029100	OQU75790	yellow	PF09747 - Coiled-coil domain containing protein (DUF2052) (DUF2052) (1 of 1)	coiled-coil domain-containing protein 97 isoform X1	early negative, late agnostic	0.353184	0.126014	-0.277702	0.179638	0.253373	0.144687	0.604066	0.5458	0.0322835	0.77065	-0.353184	-0.164148	0.277702	0.179638	0.13569	0.144687	-0.807745	0.419237	0.267767	-0.345457	-0.0734131	0.31603	0.00128897	0.705087	-1.51131	0.130709	-0.0343708	0.756268	-0.267767	0.346734	0.0734131	0.31603	0.00123309	0.705087	1.5189	0.128789	-0.534054	-0.0957376	-0.00620822	0.0330983	0.386329	0.974502	-1.80777
XP_021316986	Sobic.005G074400	KXG28001	lightgreen	similar to Protein disulfide isomerase	protein disulfide-isomerase	early positive, late agnostic	0.58303	-0.0595913	0.131513	0.0177678	0.59026	0.496487	1.52589	0.127037	0.00456553	0.967123	-0.58303	0.0575893	-0.131513	0.0177678	0.602828	0.496487	-1.53639	0.124442	0.660069	0.421464	-0.0522486	0.00539242	6.53618e-05	0.787796	3.90594	9.386e-05	0.225171	0.0394628	-0.660069	-0.590294	0.0522486	0.00539242	3.43078e-09	0.787796	-5.10133	3.37271e-07	-0.0526068	0.0292485	-0.0145791	0.846575	0.791698	0.940166	-0.00453086
NA	Sobic.003G380000	KXG33833	yellow	similar to Putative uncharacterized protein	NA	early negative, late agnostic	0.416486	0.270212	-0.138791	0.108556	0.0129241	0.472744	1.98752	0.0468645	-0.189892	0.0836143	-0.416486	-0.090214	0.138791	0.108556	0.414442	0.472744	-1.01178	0.311642	0.298827	-0.33746	-0.0102266	0.260895	0.00169434	0.95801	-1.20107	0.229725	-0.114443	0.299933	-0.298827	0.412529	0.0102266	0.260895	9.64336e-05	0.95801	1.65817	0.097283	-0.275531	-0.232522	-0.318259	0.301654	0.0333012	0.0924601	-2.83843
XP_002445416	Sobic.007G112200	EES14911	grey	similar to Putative uncharacterized protein	protein EMSY-LIKE 3 isoform X1	early negative, late agnostic	0.277058	0.144141	-0.0158622	0.298874	0.190832	0.934911	1.32586	0.184887	-0.143502	0.192827	-0.277058	-0.00548519	0.0158622	0.298874	0.960505	0.934911	-0.595662	0.551401	-0.216996	-0.272784	-0.0938631	0.419515	0.0120578	0.628169	-2.22195	0.0262867	-0.108152	0.327454	0.216996	0.347746	0.0938631	0.419515	0.00119039	0.628169	2.65593	0.0079091	-0.42657	-0.273586	-0.425213	0.0994115	0.0117981	0.0214778	-3.81426
NA	Sobic.006G142775	OQU81937	yellow	PTHR14950:SF15 - DICER-LIKE PROTEIN 4 (1 of 1)	NA	early negative, late agnostic	0.464365	0.188533	0.232065	0.069976	0.0858917	0.225757	2.79303	0.0052217	-0.213721	0.0509324	-0.464365	0.0191152	-0.232065	0.069976	0.862978	0.225757	-1.69547	0.0899859	-0.0182099	-0.110572	-0.293373	0.946633	0.316682	0.122448	-1.52656	0.12687	-0.279771	0.00995422	0.0182099	0.356333	0.293373	0.946633	0.000878399	0.122448	2.89452	0.00379741	-0.251341	-0.176877	-0.391879	0.347726	0.107499	0.0355158	-2.73147
NA	Sobic.007G094700	OQU80209	yellow	NA	NA	early negative, late agnostic	0.443737	0.169995	0.19631	0.0851217	0.122114	0.307427	2.52431	0.0115925	-0.112751	0.307181	-0.443737	-0.0635372	-0.19631	0.0851217	0.565844	0.307427	-1.95947	0.0500576	-0.189811	-0.0709936	-0.105522	0.481373	0.52105	0.585903	-1.10461	0.269329	-0.311982	0.00386478	0.189811	0.349607	0.105522	0.481373	0.00111529	0.585903	2.64107	0.00826456	-0.140206	-0.0912305	-0.396336	0.604527	0.409181	0.0332962	-2.04106
XP_002466378	Sobic.001G074000	EER93376	darkred	similar to Putative uncharacterized protein	leucine-rich repeat receptor-like serine/threonine-protein kinase BAM1	early negative, late agnostic	-0.544869	-0.11203	0.158327	0.0290691	0.310305	0.412042	-1.42919	0.152948	-0.0890945	0.420281	0.544869	0.206943	-0.158327	0.0290691	0.0589266	0.412042	1.9388	0.0525263	-0.254784	-0.328836	0.160216	0.34094	0.00225747	0.406413	-1.86349	0.0623934	-0.112067	0.310141	0.254784	0.402488	-0.160216	0.34094	0.000147387	0.406413	2.30836	0.0209791	-0.125204	-0.137598	-0.433781	0.644069	0.211975	0.0187256	-2.3895
NA	Sobic.003G071400	KXG31881	grey	similar to OSJNBb0056F09.1 protein	NA	early negative, late agnostic	-0.0782351	0.277108	0.214714	0.773349	0.0107147	0.263346	1.97262	0.048539	-0.139636	0.205217	0.0782351	-0.148182	-0.214714	0.773349	0.17856	0.263346	-1.26543	0.205717	-0.344864	-0.31612	0.32227	0.19083	0.00339623	0.088201	-1.48563	0.137378	-0.0779511	0.480933	0.344864	0.359736	-0.32227	0.19083	0.000776893	0.088201	1.74312	0.0813123	0.0355138	-0.342289	-0.123613	0.896114	0.00143769	0.522919	-2.16078
XP_021312347	Sobic.003G246100	KXG33045	blue	similar to ALM beta-like	AMSH-like ubiquitin thioesterase 2	early negative, late agnostic	0.452866	0.144994	0.10105	0.0781541	0.188192	0.601968	2.12247	0.0337986	-0.0675035	0.541792	-0.452866	-0.0831514	-0.10105	0.0781541	0.452063	0.601968	-1.79477	0.0726904	0.170694	-0.245968	-0.174142	0.527349	0.0241129	0.36628	-1.46829	0.142026	-0.215411	0.0490846	-0.170694	0.421179	0.174142	0.527349	6.61879e-05	0.36628	2.5035	0.0122972	0.177827	-0.088062	-0.413053	0.509965	0.425708	0.0259455	-1.39118
XP_002458234	Sobic.003G237900	EES03354	grey	similar to Potassium channel	potassium channel AKT1 isoform X1	early negative, late agnostic	0.18427	0.228069	0.0959892	0.494495	0.0369285	0.62037	1.90525	0.0567481	-0.186719	0.0890076	-0.18427	-0.0494309	-0.0959892	0.494495	0.655217	0.62037	-0.950168	0.342027	-0.501881	-0.293065	0.0479841	0.047606	0.00682184	0.804771	-2.62646	0.00862792	-0.105139	0.341191	0.501881	0.363509	-0.0479841	0.047606	0.000676945	0.804771	3.03951	0.00236961	-0.289821	-0.23049	-0.0752442	0.27623	0.0349176	0.698068	-2.09779
XP_002452807	Sobic.004G295000	EES05783	grey	similar to OSIGBa0122F23.10 protein	uncharacterized protein LOC8073955	early negative, late agnostic	0.427268	0.29734	0.0407375	0.0987995	0.00601887	0.833812	2.71148	0.00669834	-0.232075	0.0336514	-0.427268	-0.0759161	-0.0407375	0.0987995	0.492493	0.833812	-1.50621	0.132015	0.0352213	-0.396924	0.0803882	0.896965	0.000185379	0.678484	-1.87797	0.0603856	0.0336021	0.761555	-0.0352213	0.331666	-0.0803882	0.896965	0.00205646	0.678484	1.48432	0.137723	0.135897	-0.169679	0.170273	0.615786	0.12282	0.377188	-0.0845246
XP_002466960	Sobic.001G197400	EER93954	grey	similar to Actin-1	actin-2	early negative, late agnostic	0.356794	-0.0860144	0.12727	0.17492	0.436589	0.510597	0.739304	0.459722	0.101034	0.360473	-0.356794	-0.0122856	-0.12727	0.17492	0.911683	0.510597	-1.25435	0.209716	-0.361622	-0.0634715	-0.423624	0.16874	0.566246	0.022023	-2.50678	0.0121837	-0.237906	0.0293197	0.361622	0.275118	0.423624	0.16874	0.0113155	0.022023	3.65088	0.000261341	-0.160474	0.0313025	-0.468443	0.552717	0.777436	0.0103777	-1.7102
NA	Sobic.005G223600	OQU84065	lightyellow	PTHR23155//PTHR23155:SF484 - LEUCINE-RICH REPEAT-CONTAINING PROTEIN (1 of 22)	NA	early negative, late agnostic	-0.0414213	0.126247	0.310811	0.878943	0.252491	0.100781	1.53837	0.123957	-0.180957	0.0995001	0.0414213	0.0510311	-0.310811	0.878943	0.644798	0.100781	-0.607768	0.543341	-0.0602745	-0.332801	-0.162421	0.824515	0.00198043	0.399899	-2.43079	0.0150661	-0.127131	0.249158	0.0602745	0.419859	0.162421	0.824515	7.01479e-05	0.399899	2.96168	0.00305968	0.669077	-0.154027	-0.137805	0.00459169	0.161846	0.475924	0.519995
XP_002447022	Sobic.006G198300	EES11350	lightyellow	similar to OSIGBa0142I02-OSIGBa0101B20.14 protein	WEB family protein At5g16730	early negative, late agnostic	-0.209182	0.184716	0.281886	0.436855	0.0925516	0.138484	1.38747	0.1653	-0.103814	0.34734	0.209182	-0.0879306	-0.281886	0.436855	0.426402	0.138484	-0.871436	0.383516	-0.270368	-0.257737	-0.109633	0.311171	0.0179356	0.571302	-2.30775	0.0210131	-0.148514	0.17758	0.270368	0.370855	0.109633	0.311171	0.000515219	0.571302	2.96508	0.00302601	0.16099	-0.169557	-0.396218	0.551421	0.123093	0.0333532	-1.80175
XP_002441113	Sobic.009G140800	OQU78021	green	similar to Os05g0419200 protein	protein root UVB sensitive 6	early positive, late agnostic	-0.194398	-0.0167487	-0.231497	0.470638	0.879806	0.226927	-1.22025	0.222372	-0.104274	0.3452	0.194398	0.122822	0.231497	0.470638	0.265691	0.226927	1.77806	0.0753934	0.0400272	0.371072	-0.0729407	0.882991	0.000511016	0.706901	1.90453	0.0568414	-0.0648734	0.557685	-0.0400272	-0.27952	0.0729407	0.882991	0.0100239	0.706901	-1.36862	0.171118	-0.29144	0.101627	-0.140928	0.273433	0.357649	0.465887	-0.540832
NA	Sobic.005G131400	KXG28513	grey	NA	NA	early positive, late agnostic	-0.376548	-0.180544	-0.156099	0.150558	0.10029	0.418736	-2.28205	0.0224865	0.111174	0.314041	0.376548	0.0761413	0.156099	0.150558	0.491207	0.418736	1.72653	0.0842521	0.376548	0.575515	0.181197	0.150558	1.02433e-08	0.346872	4.83343	1.34201e-06	0.293519	0.0067324	-0.376548	-0.793316	-0.181197	0.150558	2.33774e-19	0.346872	-7.05321	1.74836e-12	-0.0305822	0.031347	0.414865	0.910482	0.777127	0.0252354	1.42227
XP_002467482	Sobic.001G296100	EER94480	salmon	similar to BZIP		early negative, late agnostic	0.398649	-0.160637	-0.121662	0.126148	0.144373	0.529549	-0.302258	0.762455	-0.0552116	0.617905	-0.398649	0.223449	0.121662	0.126148	0.0410355	0.529549	0.643359	0.519991	-0.158784	-0.272398	-0.336299	0.556961	0.0121843	0.0744677	-2.85669	0.00428077	-0.0452335	0.682856	0.158784	0.289957	0.336299	0.556961	0.00746369	0.0744677	2.95638	0.00311276	-0.45879	0.058636	-0.442121	0.0738593	0.596242	0.0163326	-2.18869
XP_002448562	Sobic.006G222100	EES12890	white	similar to Putative uncharacterized protein	quinone oxidoreductase-like protein 2 homolog	early positive, late agnostic	-0.150214	-0.0326235	-0.155648	0.578701	0.768301	0.420099	-0.968363	0.332863	0.0682287	0.537448	0.150214	-0.034874	0.155648	0.578701	0.752813	0.420099	0.615343	0.538328	0.469371	0.259577	0.271132	0.0666179	0.0171049	0.15483	3.32327	0.000889682	0.12653	0.25142	-0.469371	-0.352466	-0.271132	0.0666179	0.00100829	0.15483	-3.85969	0.000113533	0.213697	0.246986	0.0830026	0.42679	0.0235151	0.668607	2.03699
XP_002462969	Sobic.002G328500	EER99490	green	similar to Serine/threonine kinase receptor-like protein	cysteine-rich receptor-like protein kinase 6	early positive, late agnostic	-0.0750464	-0.0846168	-0.213969	0.782376	0.444105	0.265047	-1.25785	0.208445	-0.100503	0.363019	0.0750464	0.189854	0.213969	0.782376	0.0836775	0.265047	1.81918	0.0688847	-0.145684	0.224836	-0.0658485	0.590334	0.039765	0.734327	0.6811	0.495808	0.203577	0.0632603	0.145684	-0.391085	0.0658485	0.590334	0.000234803	0.734327	-1.64484	0.100003	-0.25468	0.25807	0.376552	0.341144	0.0177831	0.0440731	2.00599
XP_002447539	Sobic.006G028900	EES11867	white	similar to OSIGBa0101K10.4 protein	1-aminocyclopropane-1-carboxylate oxidase homolog 1	early positive, late agnostic	-0.38965	-0.00696534	-0.36381	0.135731	0.94986	0.0523712	-2.06892	0.0385531	0.149976	0.173301	0.38965	-0.144239	0.36381	0.135731	0.190526	0.0523712	1.27311	0.202979	0.203429	0.228297	0.211282	0.449851	0.0367351	0.271238	2.30419	0.0212121	0.281527	0.00947914	-0.203429	-0.465404	-0.211282	0.449851	8.16848e-06	0.271238	-3.72517	0.000195187	0.129345	0.276922	0.23459	0.633058	0.0107696	0.220605	2.48471
XP_002437194	Sobic.010G174900	OQU76615	lightgreen	similar to Putative uncharacterized protein	putative receptor protein kinase ZmPK1	early positive, late agnostic	0.47731	-0.191724	-0.193382	0.061536	0.0806201	0.314842	-0.480227	0.631066	-0.0185901	0.866707	-0.47731	0.218902	0.193382	0.061536	0.0454414	0.314842	0.628582	0.529623	0.157568	0.322575	0.174992	0.560025	0.00276631	0.363909	2.62258	0.0087266	0.186073	0.0901384	-0.157568	-0.46433	-0.174992	0.560025	8.6245e-06	0.363909	-3.50247	0.000460964	-0.174911	-0.0422841	0.385086	0.51704	0.702532	0.0391269	0.615076
XP_002436317	Sobic.010G001300	EER87684	grey	similar to Putative uncharacterized protein	uncharacterized acetyltransferase At3g50280	early positive, late agnostic	-0.20759	-0.33254	-0.167698	0.440431	0.00199769	0.384553	-2.77022	0.00560189	0.208851	0.0565787	0.20759	0.136119	0.167698	0.440431	0.216973	0.384553	1.67904	0.0931434	0.458741	0.472096	0.0823696	0.0738944	5.79861e-06	0.670993	3.99933	6.35212e-05	0.195252	0.0750968	-0.458741	-0.609203	-0.0823696	0.0738944	7.79187e-10	0.670993	-5.01823	5.21486e-07	-0.177734	0.0270236	0.406975	0.510189	0.807224	0.0284473	1.04919
XP_002465460	Sobic.001G416900	EER92458	midnightblue	similar to Histone H2A	histone H2A	early positive, late agnostic	-0.141219	-0.291491	-0.347379	0.601891	0.00714046	0.0648367	-2.96396	0.00303706	0.210972	0.0540599	0.141219	0.0911303	0.347379	0.601891	0.409698	0.0648367	1.87227	0.0611696	0.0974507	0.380635	-0.0726611	0.719566	0.000354609	0.707976	2.08826	0.0367742	0.145858	0.185544	-0.0974507	-0.48062	0.0726611	0.719566	3.70836e-06	0.707976	-2.73126	0.00630918	-0.11822	0.0126714	-0.17646	0.662797	0.908921	0.359835	-0.725311
XP_002447097	Sobic.006G215000	KXG27113	red	similar to H0525G02.4 protein	protein argonaute 2	early positive, late agnostic	0.0595955	-0.285862	0.0679983	0.826464	0.00839006	0.725978	-1.20415	0.228533	0.0222732	0.840618	-0.0595955	0.275882	-0.0679983	0.826464	0.0110816	0.725978	1.1475	0.251174	-0.217861	0.337306	-0.157486	0.417618	0.00170318	0.41456	0.880608	0.37853	0.227866	0.0371018	0.217861	-0.515929	0.157486	0.417618	5.09295e-07	0.41456	-2.02937	0.042421	-0.482937	-0.245237	0.177688	0.0581102	0.0245503	0.356446	-1.90805
XP_002441154	Sobic.009G148900	EES19584	royalblue	similar to Os01g0871500 protein	uncharacterized protein LOC8058505 isoform X2	early positive, late agnostic	-0.0690948	0.00808847	-0.173213	0.799292	0.941788	0.368882	-0.632143	0.527293	-0.115761	0.294362	0.0690948	0.108502	0.173213	0.799292	0.325883	0.368882	1.24394	0.213523	0.258169	0.084429	0.120009	0.33434	0.445121	0.535199	1.37485	0.169178	0.219663	0.0446783	-0.258169	-0.277597	-0.120009	0.33434	0.0105716	0.535199	-2.42281	0.0154011	0.0256899	0.0580623	-0.134457	0.924761	0.599848	0.486811	-0.0464205
XP_002451687	Sobic.004G069850	OQU84518	magenta	3.5.1.9 - Arylformamidase / Kynurenine formamidase (1 of 2)	uncharacterized protein LOC8077649 isoform X1	early positive, late agnostic	0.125029	-0.125431	-0.0656482	0.644537	0.255594	0.735106	-0.584957	0.558576	-0.0252767	0.819468	-0.125029	0.156461	0.0656482	0.644537	0.155239	0.735106	0.750485	0.452963	-0.292602	0.281908	-0.0729074	0.271437	0.00937864	0.707029	0.64464	0.519161	0.11633	0.291978	0.292602	-0.36354	0.0729074	0.271437	0.000676166	0.707029	-1.12147	0.262086	0.571229	0.105987	0.133811	0.0208144	0.33729	0.488926	2.3628
XP_002444041	Sobic.007G078100	EES13536	green	similar to Light induced protein like	mitochondrial pyruvate carrier 4	early positive, late agnostic	-0.121123	-0.113467	-0.0985513	0.654988	0.304097	0.611025	-1.15535	0.247946	0.0409384	0.711576	0.121123	0.0770805	0.0985513	0.654988	0.485861	0.611025	0.963352	0.335371	-0.19599	0.525832	0.27209	0.46694	2.80041e-07	0.15332	3.46357	0.000533057	-0.0473429	0.668911	0.19599	-0.436799	-0.27209	0.46694	3.26694e-05	0.15332	-2.85659	0.00428217	0.21416	0.0033094	0.427765	0.425766	0.976165	0.0206252	1.85869
NA	Sobic.005G093000	KXG28169	green	NA	NA	early positive, late agnostic	-0.149694	-0.264931	-0.342823	0.580032	0.0148737	0.0686719	-2.81663	0.00485309	-0.0622629	0.573677	0.149694	0.339435	0.342823	0.580032	0.00158474	0.0686719	3.24559	0.00117206	-0.154684	0.284719	0.194945	0.567318	0.00866587	0.310869	1.78641	0.0740334	0.40512	0.000132046	0.154684	-0.629734	-0.194945	0.567318	1.38949e-10	0.310869	-4.12947	3.63596e-05	-0.518112	-0.108937	0.340685	0.0397922	0.323936	0.0705319	-0.746659
XP_021309587	Sobic.002G214200	KXG35704	grey	PTHR11972//PTHR11972:SF80 - NADPH OXIDASE (1 of 1)	respiratory burst oxidase homolog protein E isoform X1	early positive, late agnostic	-0.23005	-0.187667	-0.0966784	0.391369	0.0873676	0.61785	-1.78988	0.073473	0.00609013	0.956153	0.23005	0.189735	0.0966784	0.391369	0.0838747	0.61785	1.80109	0.0716886	0.460058	0.274777	-0.110934	0.0729625	0.0114217	0.566716	2.21475	0.0267772	0.231005	0.034502	-0.460058	-0.461713	0.110934	0.0729625	9.8373e-06	0.566716	-3.35168	0.00080324	-0.450158	-0.133239	-0.0640233	0.0801768	0.226948	0.741439	-1.94059
XP_021311380	Sobic.003G291900	EES01458	grey	similar to Putative uncharacterized protein P0439E07.20	uncharacterized protein LOC8075555	early positive, late agnostic	-0.0597025	-0.180561	-0.274654	0.826157	0.100256	0.149332	-1.92926	0.0536988	0.134181	0.223651	0.0597025	0.0529167	0.274654	0.826157	0.632609	0.149332	1.25171	0.210675	0.585115	0.331503	-0.0324367	0.0172677	0.00206758	0.867341	3.15164	0.00162358	0.205547	0.0606929	-0.585115	-0.490257	0.0324367	0.0172677	2.20459e-06	0.867341	-4.15483	3.25531e-05	-0.266869	-0.0385289	0.138187	0.317718	0.727869	0.47469	-0.375107
XP_021314901	Sobic.004G129900	EES04947	white	similar to MATE efflux family protein		early positive, late agnostic	0.0540286	-0.16788	-0.257197	0.842476	0.126898	0.178009	-1.55857	0.119098	-0.0133505	0.904062	-0.0540286	0.188721	0.257197	0.842476	0.0855736	0.178009	1.67111	0.0946998	0.458434	0.254552	-0.0444121	0.0741123	0.0194557	0.819056	2.29745	0.021593	0.0320242	0.772441	-0.458434	-0.261607	0.0444121	0.0741123	0.0162272	0.819056	-2.33697	0.0194408	0.290037	-0.0732298	0.0477432	0.275854	0.507975	0.805732	0.404862
XP_021314133	Sobic.001G164900	KXG37999	green	PTHR11926:SF159 - UDP-GLYCOSYLTRANSFERASE 92A1 (1 of 4)	UDP-glycosyltransferase 92A1	early positive, late agnostic	-0.431224	-0.330215	-0.0113555	0.0953812	0.0021574	0.95338	-2.82442	0.00473669	0.171944	0.117829	0.431224	0.170977	0.0113555	0.0953812	0.11994	0.95338	1.93356	0.0531673	0.445092	0.27635	0.16119	0.0840605	0.0109402	0.40353	3.005	0.00265584	0.423693	5.92164e-05	-0.445092	-0.639049	-0.16119	0.0840605	6.09009e-11	0.40353	-5.47706	4.32461e-08	-0.14965	0.0560245	0.531459	0.580144	0.612732	0.00300938	1.74401
XP_021315530	Sobic.004G134700	KXG30107	grey	similar to Protein DEHYDRATION-INDUCED 19 homolog 4	protein DEHYDRATION-INDUCED 19 homolog 4-like isoform X3	early negative, late agnostic	-0.662906	-0.0503216	0.157446	0.00512903	0.649409	0.414682	-1.51085	0.130828	-0.0463651	0.675361	0.662906	0.0993651	-0.157446	0.00512903	0.368504	0.414682	1.76875	0.0769357	-0.285253	-0.0152892	0.0140703	0.284211	0.890212	0.942251	-0.671525	0.501886	-0.256732	0.0184038	0.285253	0.24832	-0.0140703	0.284211	0.0227509	0.942251	1.91755	0.0551677	0.492835	-0.120593	0.118459	0.0524282	0.274533	0.540522	0.889595
XP_002436817	Sobic.010G106900	EER88184	grey	similar to Fructose-bisphosphate aldolase	uncharacterized protein LOC8061523 isoform X2	early positive, late agnostic	0.214143	-0.185405	0.132485	0.425804	0.0913204	0.49328	-0.110982	0.911631	0.131763	0.232185	-0.214143	0.0604155	-0.132485	0.425804	0.585121	0.49328	-0.553434	0.579966	0.409075	0.222928	0.209679	0.115642	0.0415219	0.274974	2.76253	0.00573547	0.104876	0.342405	-0.409075	-0.299243	-0.209679	0.115642	0.00568919	0.274974	-3.19099	0.00141785	0.0773325	0.247518	0.0131057	0.775902	0.0232079	0.946204	1.52821
XP_002465034	Sobic.001G318500	EER92032	grey	similar to Glutathione S-transferase GST 42	probable glutathione S-transferase GSTU6	early positive, late agnostic	0.00545671	0.0865995	-0.177676	0.983998	0.433464	0.356481	-0.0730663	0.941753	-0.0921213	0.404603	-0.00545671	0.00267066	0.177676	0.983998	0.980765	0.356481	0.540919	0.588563	0.268123	0.566996	-0.0525409	0.315361	1.87835e-08	0.786635	3.79808	0.00014582	0.0781463	0.479832	-0.268123	-0.588931	0.0525409	0.315361	3.80355e-09	0.786635	-3.97032	7.17763e-05	-0.210769	0.231165	0.529207	0.433304	0.0343733	0.00315845	2.53569
XP_002461202	Sobic.002G415900	OQU90466	white	similar to Putative acyl-CoA dehydrogenase	probable acyl-CoA dehydrogenase IBR3	early positive, late agnostic	-0.0626466	-0.266135	0.0584649	0.817715	0.0144083	0.763223	-1.38562	0.165862	0.138759	0.208105	0.0626466	0.137614	-0.0584649	0.817715	0.21192	0.763223	0.683972	0.493993	0.518264	0.153052	-0.119812	0.0397239	0.16455	0.535875	1.68525	0.091941	0.249973	0.0218336	-0.518264	-0.36791	0.119812	0.0397239	0.000575243	0.535875	-2.89681	0.00376976	-0.242574	0.226263	0.235606	0.365351	0.0384914	0.218555	1.38944
NA	Sobic.004G227700	KXG30706	green	similar to Os02g0639100 protein	NA	early positive, late agnostic	-0.434469	0.0192941	-0.0735779	0.0926405	0.861708	0.704454	-1.12561	0.26033	0.00499799	0.964011	0.434469	-0.0251883	0.0735779	0.0926405	0.820088	0.704454	1.09478	0.273613	0.293332	0.258118	-0.0784603	0.270187	0.0177611	0.6858	1.79768	0.072228	0.321246	0.00288665	-0.293332	-0.528884	0.0784603	0.270187	2.32002e-07	0.6858	-3.49423	0.000475431	0.367306	0.229243	0.371248	0.161651	0.0359418	0.0473901	3.22216
XP_002442484	Sobic.008G159100	EES16322	green	similar to Calmodulin-2	calmodulin-like protein 5	early positive, late agnostic	-0.315173	-0.214325	-0.080515	0.234427	0.0502649	0.678003	-2.08508	0.0370623	0.107735	0.329334	0.315173	0.114876	0.080515	0.234427	0.298093	0.678003	1.55016	0.121103	-0.235579	0.534411	0.175055	0.379763	1.64224e-07	0.363734	3.12951	0.00175096	0.0707044	0.522753	0.235579	-0.552393	-0.175055	0.379763	5.10775e-08	0.363734	-3.26293	0.00110268	-0.315411	-0.0744076	0.512492	0.234053	0.501156	0.00447672	0.603162
XP_002456483	Sobic.003G325300	EES01603	darkorange	similar to Os01g0799100 protein	probable disease resistance protein At1g61300	early positive, late agnostic	-0.341884	-0.0521689	0.0242563	0.194946	0.637432	0.900605	-0.969743	0.332174	0.0266053	0.810152	0.341884	0.0275766	-0.0242563	0.194946	0.803357	0.900605	0.840961	0.40037	0.12631	0.311191	0.176387	0.641122	0.00396061	0.360037	2.49182	0.012709	0.189081	0.0849677	-0.12631	-0.456683	-0.176387	0.641122	1.26304e-05	0.360037	-3.38713	0.000706267	-0.376024	-0.0163016	0.263072	0.151173	0.882991	0.167957	-0.131222
XP_021318717	Sobic.006G281066	OQU82655	steelblue	PTHR13547:SF3 - PROTEINACEOUS RNASE P 1		early positive, late agnostic	0.171992	-0.0596538	0.0231318	0.524168	0.58987	0.905192	0.132434	0.894641	-0.12827	0.244906	-0.171992	0.191849	-0.0231318	0.524168	0.0804202	0.905192	0.570911	0.56806	0.33589	0.42464	0.0915744	0.203402	5.67719e-05	0.636609	3.40051	0.000672598	0.153548	0.163171	-0.33589	-0.52781	-0.0915744	0.203402	2.47941e-07	0.636609	-4.09986	4.13403e-05	0.210769	0.00144498	-0.264601	0.433305	0.989592	0.165408	-0.343354
XP_002440269	Sobic.009G235600	EES18699	grey	similar to Putative integral membrane protein	sugar transporter ERD6-like 4	early positive, late agnostic	0.0516169	-0.233177	-0.0605231	0.849431	0.0327936	0.755135	-1.31211	0.189482	0.186808	0.0888519	-0.0516169	0.0546722	0.0605231	0.849431	0.621348	0.755135	0.356305	0.721612	0.212608	0.355341	-0.0210607	0.429206	0.000910182	0.913648	2.34569	0.018992	0.134935	0.221038	-0.212608	-0.447559	0.0210607	0.429206	1.96792e-05	0.913648	-2.9213	0.0034857	-0.417987	-0.0882109	0.428016	0.107158	0.424923	0.0205431	-0.051837
XP_021311706	Sobic.003G339800	OQU87767	lightgreen	NA	uncharacterized protein LOC8057722 isoform X1	early positive, late agnostic	0.306483	-0.141463	-0.183462	0.248279	0.199293	0.340775	-0.617208	0.537098	0.0599138	0.588247	-0.306483	0.0871328	0.183462	0.248279	0.430627	0.340775	0.329327	0.741908	0.203505	0.426779	0.141484	0.449676	5.15909e-05	0.464109	3.25694	0.0011262	0.0803806	0.467324	-0.203505	-0.462971	-0.141484	0.449676	9.23549e-06	0.464109	-3.49291	0.000477786	-0.119144	-0.171539	0.362137	0.660307	0.118709	0.0535468	-0.0263652
XP_002458328	Sobic.003G260200	EES03448	magenta	similar to MATE efflux protein-like	protein DETOXIFICATION 14	early positive, late agnostic	-0.0903127	-0.242179	-0.102187	0.739415	0.0264527	0.597865	-1.79507	0.0726423	0.198336	0.07052	0.0903127	0.0524224	0.102187	0.739415	0.635795	0.597865	0.777589	0.436812	0.0260489	0.465223	0.172546	0.923712	8.24338e-06	0.370756	3.21391	0.00130942	0.371846	0.000496336	-0.0260489	-0.764136	-0.172546	0.923712	2.77875e-17	0.370756	-5.83908	5.24906e-09	0.612233	0.0124395	0.40424	0.0117062	0.910581	0.0296354	2.8903
XP_002463398	Sobic.002G418700	EER97729	tan	PF12274 - Protein of unknown function (DUF3615) (DUF3615) (1 of 38)	uncharacterized protein LOC8074456	early negative, late agnostic	-0.0956449	0.259314	0.138536	0.724572	0.017222	0.473566	1.59845	0.109943	-0.0202599	0.85486	0.0956449	-0.250205	-0.138536	0.724572	0.0217076	0.473566	-1.54752	0.121738	-0.0202448	-0.392052	0.208671	0.940678	0.000225863	0.277341	-1.574	0.115487	0.1081	0.327689	0.0202448	0.259211	-0.208671	0.940678	0.0172675	0.277341	0.795223	0.426484	0.561374	-0.0177713	0.0427754	0.023655	0.872528	0.825621	1.40689
XP_002468532	Sobic.001G508700	OQU93259	grey	similar to Os03g0141800 protein	uncharacterized protein LOC8080585	early positive, late agnostic	-0.214953	-0.0526501	-0.0694588	0.424013	0.634327	0.720323	-0.955937	0.339104	0.0624682	0.572411	0.214953	-0.00815078	0.0694588	0.424013	0.941341	0.720323	0.637807	0.523599	0.366487	0.50072	-0.0947172	0.16266	1.23091e-06	0.625031	3.42217	0.000621245	0.328331	0.00229516	-0.366487	-0.756816	0.0947172	0.16266	8.28065e-17	0.625031	-5.71446	1.10054e-08	-0.613713	0.00874141	0.356253	0.0114493	0.937098	0.0578459	-0.380799
XP_002440543	Sobic.009G033300	OQU77354	green	1.11.1.7 - Peroxidase / Lactoperoxidase (1 of 147)	peroxidase 5	early positive, late agnostic	-0.400085	-0.0668125	-0.264735	0.124663	0.545946	0.165186	-2.07881	0.0376347	0.173943	0.113555	0.400085	-0.105982	0.264735	0.124663	0.337309	0.165186	1.17281	0.240873	-0.292572	0.538869	0.124843	0.271488	1.23723e-07	0.518759	2.87571	0.00403124	0.102867	0.351781	0.292572	-0.585822	-0.124843	0.271488	4.80437e-09	0.518759	-3.23499	0.00121646	-0.261619	-0.0401976	0.426123	0.32769	0.716572	0.0211703	0.576568
XP_002462849	Sobic.002G300000	EER99370	red	similar to Expansin-like A3 precursor	expansin-like A3	early positive, late agnostic	0.0701567	-0.184249	-0.199345	0.796268	0.0933936	0.299859	-1.42875	0.153076	0.0732152	0.508059	-0.0701567	0.118355	0.199345	0.796268	0.283601	0.299859	1.07604	0.281911	-0.0698025	0.320649	0.0461543	0.797276	0.0029423	0.812081	1.7252	0.0844917	0.116076	0.29304	0.0698025	-0.398674	-0.0461543	0.797276	0.000172553	0.812081	-2.19417	0.0282235	-0.58171	-0.00739006	-0.0448135	0.0180903	0.946807	0.817448	-1.60983
XP_002467026	Sobic.001G209200	EER94024	lightgreen	similar to Putative uncharacterized protein precursor	uncharacterized protein LOC8065826	early positive, late agnostic	0.176942	-0.0645239	-0.207466	0.512107	0.559814	0.280187	-0.58307	0.559846	0.0397836	0.71937	-0.176942	0.0271597	0.207466	0.512107	0.806272	0.280187	0.387291	0.698541	0.699534	0.382645	-0.0407908	0.00255923	0.000327922	0.833597	3.85691	0.000114827	0.227484	0.0374287	-0.699534	-0.556969	0.0407908	0.00255923	3.75242e-08	0.833597	-5.03468	4.78656e-07	0.254832	0.0728188	0.40318	0.340844	0.510365	0.0301065	2.22661
XP_021315585	Sobic.004G173600	OQU85098	grey	PTHR18929//PTHR18929:SF98 - PROTEIN DISULFIDE ISOMERASE (1 of 2)	protein disulfide isomerase-like 5-3	early positive, late agnostic	-0.308563	-0.0634164	-0.0339544	0.244918	0.566584	0.861192	-1.12292	0.261471	0.0508779	0.645793	0.308563	0.014796	0.0339544	0.244918	0.893732	0.861192	0.868288	0.385237	0.120729	0.444801	0.19062	0.656045	2.24458e-05	0.321937	3.34112	0.000834421	0.0400422	0.717622	-0.120729	-0.442599	-0.19062	0.656045	2.49112e-05	0.321937	-3.32678	0.000878545	0.160026	0.110308	0.480897	0.55384	0.317848	0.00827143	2.5002
XP_002466557	Sobic.001G111000	EER93555	midnightblue	similar to Putative glutamate carboxylase	glutamate decarboxylase 1	early positive, late agnostic	-0.0770726	-0.245735	-0.237291	0.776637	0.0242515	0.215183	-2.20411	0.0275169	0.15714	0.15343	0.0770726	0.0977515	0.237291	0.776637	0.37637	0.215183	1.40523	0.159954	0.0153943	0.472206	0.0717397	0.954876	5.76574e-06	0.711522	2.93038	0.00338544	0.215908	0.0485512	-0.0153943	-0.628159	-0.0717397	0.954876	1.59309e-10	0.711522	-4.10914	3.97135e-05	-0.4598	0.0748346	0.388098	0.0731448	0.498696	0.0374912	0.546887
NA	Sobic.005G030600	EES09238	lightgreen	similar to RNA polymerase Rpb5		early positive, late agnostic	0.17928	-0.107078	-0.0262287	0.506457	0.332311	0.892568	-0.249154	0.803241	0.140252	0.203205	-0.17928	-0.0299186	0.0262287	0.506457	0.787037	0.892568	-0.469281	0.638869	0.639014	0.356388	-0.162746	0.00770265	0.00087668	0.398943	3.09036	0.00199912	0.0557256	0.614633	-0.639014	-0.376206	0.162746	0.00770265	0.000420572	0.398943	-3.21004	0.00132716	-0.180229	-0.127345	0.00357411	0.504172	0.248354	0.985319	-1.05233
XP_021313223	Sobic.003G258700	KXG33132	darkorange	NA	uncharacterized protein LOC8061876	early positive, late agnostic	0.00522816	-0.0591808	-0.175145	0.984669	0.592828	0.363482	-0.829382	0.406888	0.0343507	0.756406	-0.00522816	0.0270711	0.175145	0.984669	0.806892	0.363482	0.661181	0.508496	-0.0318169	0.509324	0.21452	0.906882	7.5106e-07	0.263788	3.52221	0.000427965	0.101152	0.359912	0.0318169	-0.557286	-0.21452	0.906882	3.67253e-08	0.263788	-3.87287	0.000107563	-0.0134767	0.00426947	0.42842	0.960492	0.969254	0.020411	1.36709
XP_002458624	Sobic.003G322300	EES03744	magenta	similar to F1F0-ATPase inhibitor protein	uncharacterized protein At2g27730	early positive, late agnostic	-0.405971	-0.10791	-0.0791282	0.118703	0.328544	0.683262	-1.73484	0.0827688	0.0257359	0.816245	0.405971	0.0866378	0.0791282	0.118703	0.43326	0.683262	1.62256	0.104683	0.238584	0.433225	0.11864	0.373535	3.85159e-05	0.539901	3.30825	0.000938814	0.0406536	0.713496	-0.238584	-0.43259	-0.11864	0.373535	3.96514e-05	0.539901	-3.30416	0.000952603	0.242737	-0.0445668	-0.059592	0.365019	0.687286	0.75879	0.122908
XP_021317318	Sobic.005G193500	EES10127	grey	PF00069//PF00954//PF01453//PF08276 - Protein kinase domain (Pkinase) // S-locus glycoprotein domain (S_locus_glycop) // D-mannose binding lectin (B_lectin) // PAN-like domain (PAN_2) (1 of 32)	G-type lectin S-receptor-like serine/threonine-protein kinase At4g27290	early positive, late agnostic	0.258199	-0.0659059	-0.0227427	0.334282	0.551419	0.90678	0.157384	0.874942	-0.0505765	0.647752	-0.258199	0.119886	0.0227427	0.334282	0.277374	0.90678	0.127361	0.898654	0.258199	0.349551	0.131298	0.334282	0.00111749	0.497196	2.87478	0.00404306	-0.00347466	0.974976	-0.258199	-0.315923	-0.131298	0.334282	0.00341736	0.497196	-2.67705	0.00742732	-0.258199	-0.158274	0.50191	0.334282	0.150449	0.00553389	0.250388
XP_021320233	Sobic.007G227300	KXG25739	red	PF02298 - Plastocyanin-like domain (Cu_bind_like) (1 of 68)	basic blue protein-like	early positive, late agnostic	0.250672	-0.308034	-0.244446	0.349055	0.00436455	0.201261	-1.85968	0.0629313	0.245283	0.0245222	-0.250672	0.0737348	0.244446	0.349055	0.505045	0.201261	0.581383	0.560982	-0.323817	0.379699	0.0706434	0.22114	0.0003677	0.715748	1.57637	0.114941	0.11182	0.311219	0.323817	-0.448693	-0.0706434	0.22114	1.86366e-05	0.715748	-2.01216	0.0442032	0.0501553	0.116714	0.442326	0.853651	0.290378	0.0162774	2.14678
XP_002452606	Sobic.004G249600	EES05582	lightgreen	similar to Putative mitochondrial carrier protein	S-adenosylmethionine carrier 1	early positive, late agnostic	0.333378	-0.265964	-0.207604	0.207014	0.0144734	0.27986	-1.30795	0.190889	0.147194	0.181506	-0.333378	0.128915	0.207604	0.207014	0.242523	0.27986	0.560959	0.574825	0.369939	0.236568	0.0132238	0.158436	0.0302694	0.94572	2.1393	0.0324115	0.174229	0.112953	-0.369939	-0.375005	-0.0132238	0.158436	0.000440319	0.94572	-2.93972	0.00328512	-0.221535	0.162172	0.485982	0.409611	0.140526	0.00752174	1.96113
XP_002456412	Sobic.003G310200	KXG33461	grey	similar to Os01g0770700 protein	copper transporter 1	early positive, late agnostic	0.0388916	-0.0078405	-0.198112	0.88629	0.94357	0.30292	-0.559233	0.576002	-0.0558958	0.61355	-0.0388916	0.0646513	0.198112	0.88629	0.559037	0.30292	0.856719	0.3916	0.391902	0.272022	0.0417858	0.133288	0.0123089	0.829596	2.47876	0.013184	0.222304	0.0421105	-0.391902	-0.451256	-0.0417858	0.133288	1.6468e-05	0.829596	-3.56218	0.000367784	-0.356105	-0.178814	-0.117451	0.175814	0.103643	0.543998	-2.10352
XP_002444264	Sobic.007G115500	EES13759	lightgreen	weakly similar to Putative uncharacterized protein	uncharacterized protein LOC8071057	early positive, late agnostic	0.201572	-0.277526	-0.215858	0.454085	0.0105922	0.260749	-1.70645	0.0879251	0.0537606	0.627185	-0.201572	0.235372	0.215858	0.454085	0.0311406	0.260749	1.4705	0.141427	0.262344	0.47774	0.0610209	0.326302	4.3187e-06	0.753182	3.48249	0.000496781	0.356027	0.000888111	-0.262344	-0.761122	-0.0610209	0.326302	4.37701e-17	0.753182	-5.98584	2.15277e-09	-0.352359	-0.0517644	0.321652	0.180728	0.640047	0.0888471	-0.0656696
XP_002468103	Sobic.001G421400	EER95101	magenta	similar to Expressed protein	uncharacterized protein LOC8084938	early positive, late agnostic	-0.714997	-0.183781	0.186857	0.00185106	0.0942439	0.331759	-2.3431	0.0191243	0.176097	0.109084	0.714997	0.0139323	-0.186857	0.00185106	0.899902	0.331759	1.44407	0.148718	-0.173163	0.0115722	0.218595	0.521303	0.916792	0.254605	0.349164	0.726966	0.363593	0.000674845	0.173163	-0.342478	-0.218595	0.521303	0.00142841	0.254605	-2.15456	0.0311961	0.457083	0.11857	0.285352	0.0750792	0.282721	0.133492	2.56966
XP_021313875	Sobic.004G331000	EES07685	salmon	similar to Putative uncharacterized protein	protein ABHD17C isoform X1	early negative, late agnostic	0.333678	0.0782134	-0.163823	0.20658	0.479454	0.395789	0.663331	0.507119	-0.337279	0.00170473	-0.333678	0.259089	0.163823	0.20658	0.0173223	0.395789	1.13256	0.257401	-0.136215	-0.323208	-0.38238	0.614952	0.00271056	0.0406442	-3.25723	0.00112505	-0.213099	0.0516268	0.136215	0.489578	0.38238	0.614952	2.28806e-06	0.0406442	4.30432	1.67496e-05	-0.0308344	-0.131427	-0.432917	0.909746	0.23339	0.0189893	-2.14819
XP_002446606	Sobic.006G104900	EES10934	white	similar to OSIGBa0097P08.2 protein	aldose 1-epimerase	early positive, late agnostic	0.048355	-0.356778	-0.239378	0.858854	0.00086449	0.211057	-2.57888	0.00991211	0.211605	0.0533261	-0.048355	0.158637	0.239378	0.858854	0.149503	0.211057	1.46424	0.143129	0.221742	0.313725	0.0657766	0.409161	0.00366081	0.734607	2.38215	0.0172119	0.281521	0.0094807	-0.221742	-0.543383	-0.0657766	0.409161	9.24884e-08	0.734607	-3.86836	0.000109571	-0.207558	0.164221	0.375281	0.440504	0.135512	0.0448506	1.5951
XP_002462904	Sobic.002G312400	EER99425	midnightblue	similar to Putative uncharacterized protein	transmembrane protein 184C	early positive, late agnostic	-0.0164186	-0.0405351	-0.00566153	0.951877	0.714295	0.976747	-0.264495	0.791399	0.101238	0.3595	0.0164186	-0.059963	0.00566153	0.951877	0.58794	0.976747	-0.261415	0.793773	-0.0495141	0.354832	0.310047	0.855503	0.000926891	0.101666	2.79417	0.00520325	0.213868	0.0507689	0.0495141	-0.51915	-0.310047	0.855503	4.20133e-07	0.101666	-3.86183	0.00011254	-0.595365	-0.027315	0.332251	0.0149658	0.805186	0.0782484	-0.588563
XP_002442584	Sobic.008G182800	EES16422	steelblue	similar to Thaumatin-like pathogenesis-related protein 4 precursor	thaumatin-like pathogenesis-related protein 4	early positive, late agnostic	-0.321987	-0.08539	-0.144435	0.223912	0.439938	0.454746	-1.6051	0.108472	-0.0534273	0.629325	0.321987	0.143104	0.144435	0.223912	0.194077	0.454746	1.91092	0.0560152	0.0693697	0.523232	0.20029	0.798509	3.2827e-07	0.297525	3.79559	0.000147292	0.314533	0.00356955	-0.0693697	-0.764771	-0.20029	0.798509	2.52298e-17	0.297525	-6.02711	1.66916e-09	-0.391998	0.0862324	0.412921	0.133184	0.435423	0.0259978	0.874657
XP_002440089	Sobic.009G200700	EES18519	green	similar to Os05g0519000 protein	VQ motif-containing protein 4	early positive, late agnostic	-0.256129	-0.173997	-0.241856	0.338308	0.113441	0.206227	-2.22516	0.0260703	0.109543	0.321236	0.256129	0.0709557	0.241856	0.338308	0.521273	0.206227	1.67772	0.0934012	0.0758511	0.394765	0.359935	0.780095	0.000202413	0.0551249	3.47699	0.000507068	0.272145	0.012268	-0.0758511	-0.608803	-0.359935	0.780095	8.04815e-10	0.0551249	-4.99098	6.00733e-07	-0.228664	0.214976	0.287181	0.394307	0.0495542	0.130913	1.52534
XP_002443621	Sobic.008G182900	EES17459	grey	similar to Pathogenesis related protein-5	thaumatin-like protein	early positive, late agnostic	-0.135747	-0.0362583	-0.0803077	0.616179	0.743334	0.678788	-0.726158	0.467742	-0.169355	0.123546	0.135747	0.208934	0.0803077	0.616179	0.0564785	0.678788	1.64517	0.099935	0.171261	0.432963	0.149335	0.525958	3.89811e-05	0.439421	3.24846	0.00116031	0.356844	0.000862436	-0.171261	-0.720991	-0.149335	0.525958	1.04322e-14	0.439421	-5.58109	2.39012e-08	-0.248455	0.0441007	0.414188	0.353475	0.690389	0.0254988	1.00449
XP_002462959	Sobic.002G326000	EER99480	green	similar to Os07g0533800 protein	aspartic proteinase nepenthesin-1	early positive, late agnostic	-0.149826	-0.124991	-0.189581	0.579695	0.257278	0.324631	-1.55873	0.119061	-0.0389002	0.72535	0.149826	0.169764	0.189581	0.579695	0.122629	0.324631	1.79805	0.0721692	0.278514	0.424647	0.305976	0.296237	5.67526e-05	0.106476	3.93644	8.26984e-05	-0.045766	0.679325	-0.278514	-0.34587	-0.305976	0.296237	0.00127067	0.106476	-3.4523	0.000555831	-0.728996	-0.0646391	0.00140362	0.00135594	0.559111	0.994234	-2.33585
XP_002448107	Sobic.006G132400	EES12435	lightgreen	similar to Chitinase-B1	endochitinase A	early positive, late agnostic	-0.18347	-0.0365834	-0.364056	0.496404	0.741113	0.0522002	-1.73689	0.0824068	0.0161231	0.884264	0.18347	0.0218979	0.364056	0.496404	0.843269	0.0522002	1.66004	0.0969056	0.406831	0.243748	-0.0403065	0.117849	0.0254617	0.835546	2.11235	0.0346566	0.187337	0.0879365	-0.406831	-0.393524	0.0403065	0.117849	0.00021284	0.835546	-2.98654	0.00282157	-0.110635	0.37717	0.490029	0.683349	0.000405334	0.00696691	3.4426
[truncated: 795 more rows]
[truncated: 133 more columns]

## Sheet: cell-wall
Probe	desc	RefSeq	Genbank	ModuleColor	Defline	NCBI_def	GeneSig.0DAI.wt	GeneSig.3DAI.wt	GeneSig.13DAI.wt	p.GeneSig.0DAI.wt	p.GeneSig.3DAI.wt	p.GeneSig.13DAI.wt	Z.GS.meta.wt	p.GS.meta.wt	GeneSig.3DAI.bmr6	p.GeneSig.3DAI.bmr6	GeneSig.0DAI.bmr12	GeneSig.3DAI.bmr12	GeneSig.13DAI.bmr12	p.GeneSig.0DAI.bmr12	p.GeneSig.3DAI.bmr12	p.GeneSig.13DAI.bmr12	Z.GS.meta.bmr12	p.GS.meta.bmr12	GeneSig.0DAI.Fus	GeneSig.3DAI.Fus	GeneSig.13DAI.Fus	p.GeneSig.0DAI.Fus	p.GeneSig.3DAI.Fus	p.GeneSig.13DAI.Fus	Z.GS.meta.Fus	p.GS.meta.Fus	GeneSig.3DAI.Macro	p.GeneSig.3DAI.Macro	GeneSig.0DAI.PDB	GeneSig.3DAI.PDB	GeneSig.13DAI.PDB	p.GeneSig.0DAI.PDB	p.GeneSig.3DAI.PDB	p.GeneSig.13DAI.PDB	Z.GS.meta.PDB	p.GS.meta.PDB	GeneSig.0DAI.Dry	GeneSig.3DAI.Dry	GeneSig.13DAI.Dry	p.GeneSig.0DAI.Dry	p.GeneSig.3DAI.Dry	p.GeneSig.13DAI.Dry	Z.GS.meta.Dry
[truncated: 307 more rows]
[truncated: 133 more columns]

[truncated: 5 more sheets: phenolics, tfs, lncRNAs, mediator, circadian]
