# Supplementary material for: Pathogen and drought stress affect cell wall and phytohormone signaling to shape host responses in a sorghum COMT bmr12 mutant
Source: BMC Plant Biol. 2021 Aug 21;21:391. doi: 10.1186/s12870-021-03149-5 (PMC8379876; doi:10.1186/s12870-021-03149-5)
Supplement: Supplementary file 4 — Additional file 4. KEGG enrichment results for all modules, calculated by the KOBAS tool. [file 12870_2021_3149_MOESM4_ESM.xlsx]

## Sheet: Sheet2
Module	Enrichment	FDR (BH)	Genes
light green	Metabolic pathways	2.90269e-05	XP_002440183|XP_002467256|XP_002453082|XP_002458622|XP_002462298|XP_002448765|XP_002447363|XP_002445139|XP_002457646|XP_002464026|XP_002444817|XP_002458497|XP_002443987|XP_002447118|XP_002454422|XP_002452589|XP_002467093|XP_002436512|XP_002456821|XP_002456217|XP_002456982|XP_002448107|XP_002451604|XP_002456603|XP_002450870|XP_002450877|XP_002450876|XP_002456627|XP_002450874|XP_002466410|XP_002463…
	Flavonoid biosynthesis	0.000219638	XP_002450870|XP_002450877|XP_002450876|XP_002450874|XP_002444817|XP_002445139
	Circadian rhythm - plant	0.00035563	XP_002450874|XP_002450877|XP_002445139|XP_002450870|XP_002450876
	Biosynthesis of secondary metabolites	0.000514094	XP_002464026|XP_002456982|XP_002450877|XP_002450876|XP_002450874|XP_002440183|XP_002443987|XP_002456627|XP_002450870|XP_002462298|XP_002447118|XP_002456217|XP_002461236|XP_002467093|XP_002465356|XP_002454422|XP_002436529|XP_002444817|XP_002447363|XP_002445139|XP_002457646
	Proteasome	0.00756557	XP_002436925|XP_002453412|XP_002455423|XP_002455551
	Fatty acid degradation	0.0127076	XP_002436529|XP_002436512|XP_002456627
	Glutathione metabolism	0.0136999	XP_002458350|XP_002459099|XP_002465356|XP_002457841|XP_002467601
	Peroxisome	0.015699	XP_002447118|XP_002436529|XP_002436512|XP_002456627
	Protein processing in endoplasmic reticulum	0.0186688	XP_002440740|XP_002437594|XP_002448765|XP_002467679|XP_002456821|XP_002460510
	Arginine and proline metabolism	0.0291318	XP_002466410|XP_002467256|XP_002453082
dark green	Glycine, serine and threonine metabolism	0.0667374	XP_002462606|XP_002446023|XP_002437525
steel blue	Ribosome	9.18025e-73	XP_002449893|XP_002468174|XP_002439380|XP_002456870|XP_002442158|XP_002459748|XP_002440778|XP_002461702|XP_002463552|XP_002440257|XP_002440046|XP_002456227|XP_002447086|XP_002463229|XP_002446490|XP_002460076|XP_002465302|XP_002451369|XP_002446345|XP_002459563|XP_002463539|XP_002438959|XP_002451841|XP_002437992|XP_002452585|XP_002468534|XP_002437999|XP_002466468|XP_002439183|XP_002453367|XP_002440…
	Ribosome biogenesis in eukaryotes	4.00514e-05	XP_002449746|XP_002453060|XP_002440108|XP_002437347|XP_002451973|XP_002441470
white	Propanoate metabolism	0.00315538	XP_002446391|XP_002461202|XP_002459473
	Carbon metabolism	0.00315538	XP_002446391|XP_002436370|XP_002443645|XP_002460296|XP_002459473|XP_002461202
	Valine, leucine and isoleucine degradation	0.00315538	XP_002459473|XP_002461202|XP_002449124
	Metabolic pathways	0.00318835	XP_002446391|XP_002453285|XP_002457548|XP_002441861|XP_002451586|XP_002449124|XP_002436370|XP_002443645|XP_002456937|XP_002459238|XP_002463095|XP_002459473|XP_002459139|XP_002446606|XP_002460569|XP_002460296|XP_002461202|XP_002453181
	beta-Alanine metabolism	0.00327713	XP_002459473|XP_002461202|XP_002449124
	Pyruvate metabolism	0.0191446	XP_002446391|XP_002443645|XP_002449124
	Ascorbate and aldarate metabolism	0.0381444	XP_002444620|XP_002449124
	Fatty acid degradation	0.0381444	XP_002461202|XP_002449124
	Biosynthesis of secondary metabolites	0.0438845	XP_002446391|XP_002459238|XP_002451586|XP_002449124|XP_002436370|XP_002443645|XP_002463095|XP_002446606|XP_002461202|XP_002453181
	Lysine degradation	0.0438845	XP_002459139|XP_002449124
	Glycolysis / Gluconeogenesis	0.0438845	XP_002446391|XP_002446606|XP_002449124
dark orange	Metabolic pathways	0.000203512	XP_002449364|XP_002454137|XP_002449086|XP_002437762|XP_002459332|XP_002454282|XP_002463333|XP_002452187|XP_002450805|XP_002465666|XP_002463980|XP_002458599|XP_002452380|XP_002456029|XP_002461677|XP_002452279|XP_002459025|XP_002465043|XP_002455349|XP_002441399|XP_002466380|XP_002466106
	N-Glycan biosynthesis	0.0072441	XP_002441399|XP_002461677|XP_002463333
	Sphingolipid metabolism	0.0072441	XP_002459025|XP_002454282|XP_002450805
	Purine metabolism	0.0311351	XP_002466106|XP_002449364|XP_002456029|XP_002459332
	Biosynthesis of secondary metabolites	0.0311351	XP_002452187|XP_002458599|XP_002452380|XP_002454137|XP_002449086|XP_002455349|XP_002437762|XP_002465666|XP_002459332|XP_002456029|XP_002465043
	Protein processing in endoplasmic reticulum	0.0479877	XP_002441399|XP_002461677|XP_002462120|XP_002468152
royal blue	Circadian rhythm - plant	0.0190203	XP_002452462|XP_002449026|XP_002440379
	Thiamine metabolism	0.0190203	XP_002458014|XP_002463222
	Protein export	0.0190203	XP_002464206|XP_002451920|XP_002468243
grey60	Ribosome	1.65812e-28	XP_002454730|XP_002458422|XP_002465922|XP_002465294|XP_002443766|XP_002450234|XP_002463182|XP_002454910|XP_002457768|XP_002459150|XP_002466873|XP_002462980|XP_002464232|XP_002442201|XP_002448129|XP_002444932|XP_002445960|XP_002440904|XP_002437340|XP_002447035|XP_002444935|XP_002460616|XP_002452136|XP_002445552|XP_002448737|XP_002436652|XP_002439338|XP_002447780|XP_002460708|XP_002462615|XP_002463…
	Glutathione metabolism	1.16414e-08	XP_002456931|XP_002468053|XP_002446185|XP_002439278|XP_002446765|XP_002463778|XP_002463779|XP_002467602|XP_002454700|XP_002460955|XP_002453195|XP_002437916
	Metabolic pathways	1.53138e-08	XP_002462179|XP_002452704|XP_002468052|XP_002450230|XP_002436358|XP_002446195|XP_002452471|XP_002446765|XP_002455301|XP_002451619|XP_002463631|XP_002447852|XP_002453195|XP_002437916|XP_002462509|XP_002451492|XP_002460498|XP_002446878|XP_002452669|XP_002448963|XP_002454700|XP_002452667|XP_002459826|XP_002452423|XP_002438147|XP_002446185|XP_002439336|XP_002460641|XP_002452295|XP_002452980|XP_002465…
	Carbon metabolism	1.68904e-07	XP_002462179|XP_002462631|XP_002450230|XP_002460498|XP_002446878|XP_002446185|XP_002455301|XP_002452471|XP_002446765|XP_002439336|XP_002451619|XP_002452295|XP_002462509
	Biosynthesis of amino acids	5.23596e-07	XP_002462631|XP_002468052|XP_002450230|XP_002452423|XP_002450952|XP_002467985|XP_002452669|XP_002448963|XP_002446765|XP_002455301|XP_002451619|XP_002468011
	Glycolysis / Gluconeogenesis	4.29578e-06	XP_002449392|XP_002450230|XP_002460498|XP_002438147|XP_002455301|XP_002439336|XP_002451619|XP_002465414|XP_002462509
	Biosynthesis of secondary metabolites	4.62459e-06	XP_002468052|XP_002450230|XP_002452471|XP_002446765|XP_002451619|XP_002463631|XP_002447852|XP_002462509|XP_002460498|XP_002452669|XP_002448963|XP_002452704|XP_002459826|XP_002452423|XP_002438147|XP_002446185|XP_002439336|XP_002452980|XP_002465087|XP_002449392|XP_002462631|XP_002450952|XP_002467985|XP_002455301|XP_002465414|XP_002468011
	Pentose phosphate pathway	0.000444563	XP_002446185|XP_002455301|XP_002462631|XP_002438147|XP_002462509
	Citrate cycle (TCA cycle)	0.00270875	XP_002460498|XP_002439336|XP_002452471|XP_002446765
	Carbon fixation in photosynthetic organisms	0.00603019	XP_002451619|XP_002462179|XP_002455301|XP_002462631
	Purine metabolism	0.0104942	XP_002447852|XP_002460684|XP_002453469|XP_002438812|XP_002436683|XP_002437916
	Pyruvate metabolism	0.011403	XP_002460498|XP_002448963|XP_002462179|XP_002439336
	2-Oxocarboxylic acid metabolism	0.0214876	XP_002448963|XP_002452423|XP_002446765
	Phenylalanine, tyrosine and tryptophan biosynthesis	0.0214876	XP_002468052|XP_002452669|XP_002450952
	Valine, leucine and isoleucine biosynthesis	0.02543	XP_002448963|XP_002452423
	Ribosome biogenesis in eukaryotes	0.0262744	XP_002452615|XP_002464274|XP_002437865|XP_002465270
	Butanoate metabolism	0.0266746	XP_002452295|XP_002452423
	Tyrosine metabolism	0.0266746	XP_002452669|XP_002449392|XP_002450952
	Phenylalanine metabolism	0.0266746	XP_002452669|XP_002450952|XP_002452704
	RNA polymerase	0.0266871	XP_002436683|XP_002453469|XP_002460684
	Propanoate metabolism	0.0320795	XP_002439336|XP_002452471
	Arginine biosynthesis	0.0401859	XP_002446878|XP_002467985
	Tropane, piperidine and pyridine alkaloid biosynthesis	0.0451403	XP_002452669|XP_002450952
tan	Spliceosome	0.0484012	XP_002463061|XP_002468098|XP_002466163|XP_002456152|XP_002467852|XP_002438180|XP_002449991
	Peroxisome	0.0651105	XP_002467112|XP_002452799|XP_002451428|XP_002448537
pale turqoise	Spliceosome	0.0828829	XP_002448706|XP_002451659|XP_002442159|XP_002451507
	Basal transcription factors	0.0908749	XP_002464693|XP_002460197
	RNA transport	0.0908749	XP_002448124|XP_002442347|XP_002454211
	Aminoacyl-tRNA biosynthesis	0.0949149	XP_002455040|XP_002465884
green	Plant-pathogen interaction	0.000570076	XP_002459117|XP_002441567|XP_002462372|XP_002463047|XP_002454465|XP_002441592|XP_002442484|XP_002450385|XP_002450884|XP_002450600|XP_002446994		fungal pamps/ETI
	Nicotinate and nicotinamide metabolism	0.0571989	XP_002446488|XP_002451493|XP_002459132
midnightblue	DNA replication	0.000136815	XP_002439489|XP_002454830|XP_002455763|XP_002439955|XP_002468278|XP_002489145|XP_002454713
	Phenylalanine metabolism	0.00013986	XP_002448193|XP_002445590|XP_002458683|XP_002451647|XP_002454199|XP_002456709
	Metabolic pathways	0.000414123	XP_002436424|XP_002466207|XP_002465924|XP_002468296|XP_002443943|XP_002448177|XP_002457226|XP_002440001|XP_002454917|XP_002449616|XP_002451618|XP_002445566|XP_002463656|XP_002448118|XP_002461285|XP_002448193|XP_002445590|XP_002438184|XP_002460555|XP_002463199|XP_002454906|XP_002465957|XP_002451647|XP_002456709|XP_002462635|XP_002459032|XP_002460601|XP_002448618|XP_002466557|XP_002463979|XP_002458…
	Phenylalanine, tyrosine and tryptophan biosynthesis	0.000414123	XP_002436424|XP_002448618|XP_002465539|XP_002456709|XP_002463199
	Phenylpropanoid biosynthesis	0.000476153	XP_002462635|XP_002448193|XP_002448177|XP_002440001|XP_002445590|XP_002458683|XP_002451647|XP_002445566|XP_002454199|XP_002455869
	Biosynthesis of secondary metabolites	0.00235175	XP_002436424|XP_002462635|XP_002460601|XP_002448193|XP_002454906|XP_002448618|XP_002449616|XP_002448177|XP_002466557|XP_002463199|XP_002451647|XP_002440001|XP_002465957|XP_002445590|XP_002458683|XP_002451618|XP_002445566|XP_002465539|XP_002454199|XP_002456709|XP_002460555
	Glutathione metabolism	0.00385889	XP_002446921|XP_002448118|XP_002460601|XP_002458541|XP_002455785|XP_002438184
	Glycosaminoglycan degradation	0.0272472	XP_002459032|XP_002468296
	Ubiquinone and other terpenoid-quinone biosynthesis	0.0352905	XP_002451647|XP_002445590|XP_002458683
purple	Metabolic pathways	4.47675e-22	XP_002457883|XP_002442058|XP_002457758|XP_002456051|XP_002447228|XP_002458647|XP_002465929|XP_002465901|XP_002465711|XP_002454770|XP_002442933|XP_002465546|XP_002443906|XP_002437809|XP_002447473|XP_002442943|XP_002457769|XP_002460918|XP_002468026|XP_002460079|XP_002461661|XP_002441624|XP_002455106|XP_002464921|XP_002451639|XP_002436396|XP_002464383|XP_002454448|XP_002462221|XP_002460732|XP_002451…
	Oxidative phosphorylation	2.25346e-16	XP_002457883|XP_002468170|XP_002451639|XP_002465929|XP_002465711|XP_002441007|XP_002443906|XP_002468026|XP_002448626|XP_002441624|XP_002436396|XP_002460732|XP_002465269|XP_002455932|XP_002455934|XP_002441755|XP_002461176|XP_002437809|XP_002446362|XP_002445951|XP_002439971|XP_002445704
	Biosynthesis of secondary metabolites	2.02605e-07	XP_002442058|XP_002458647|XP_002465901|XP_002464921|XP_002452435|XP_002458642|XP_002465546|XP_002447473|XP_002456051|XP_002457769|XP_002466871|XP_002460079|XP_002461661|XP_002464383|XP_002454448|XP_002442553|XP_002452816|XP_002442933|XP_002453240|XP_002448141|XP_002459827|XP_002455659|XP_002467762|XP_002445758|XP_002459732|XP_002445536|XP_002459967|XP_002446306|XP_002441555|XP_002455200|XP_002458…
	Carbon metabolism	2.45559e-07	XP_002453240|XP_002442933|XP_002456051|XP_002447228|XP_002465901|XP_002455200|XP_002458545|XP_002457769|XP_002438805|XP_002447473|XP_002445536|XP_002466574|XP_002442553|XP_002441555|XP_002446306
	Phagosome	3.41792e-07	XP_002448626|XP_002441624|XP_002455934|XP_002451639|XP_002437491|XP_002436396|XP_002441755|XP_002461176|XP_002436763|XP_002468170
	Biosynthesis of amino acids	4.56631e-07	XP_002453240|XP_002447228|XP_002467762|XP_002459827|XP_002455659|XP_002465901|XP_002455200|XP_002458326|XP_002454448|XP_002447473|XP_002459732|XP_002466574|XP_002452816|XP_002459967
	Citrate cycle (TCA cycle)	4.5854e-07	XP_002442933|XP_002445536|XP_002465901|XP_002446306|XP_002456051|XP_002457769|XP_002442553|XP_002441555
	Nicotinate and nicotinamide metabolism	0.000623295	XP_002443130|XP_002461661|XP_002454770|XP_002461988
	Glycine, serine and threonine metabolism	0.000623295	XP_002447228|XP_002466574|XP_002444357|XP_002459732|XP_002457769|XP_002459967
	Pyruvate metabolism	0.000907483	XP_002442933|XP_002445536|XP_002456051|XP_002457769|XP_002442553|XP_002441555
	Glyoxylate and dicarboxylate metabolism	0.00309499	XP_002465901|XP_002441555|XP_002456051|XP_002458545|XP_002457769
	Sulfur metabolism	0.00502314	XP_002458281|XP_002447473|XP_002445819|XP_002442943
	2-Oxocarboxylic acid metabolism	0.00725301	XP_002452816|XP_002465901|XP_002459732|XP_002454448
	Glycolysis / Gluconeogenesis	0.0086951	XP_002442933|XP_002455200|XP_002438805|XP_002445536|XP_002457769|XP_002442553
	Cysteine and methionine metabolism	0.0086951	XP_002459967|XP_002441555|XP_002447473|XP_002459732|XP_002456051
	Carbon fixation in photosynthetic organisms	0.014151	XP_002438805|XP_002441555|XP_002455200|XP_002456051
	Proteasome	0.0141879	XP_002441422|XP_002456103|XP_002437793|XP_002444629
	Amino sugar and nucleotide sugar metabolism	0.0154367	XP_002465655|XP_002457758|XP_002454385|XP_002442705|XP_002437380|XP_002468003
	Stilbenoid, diarylheptanoid and gingerol biosynthesis	0.0171913	XP_002452435|XP_002460079|XP_002458647
	Fructose and mannose metabolism	0.0171913	XP_002438805|XP_002437380|XP_002455200|XP_002458478
	Nitrogen metabolism	0.0174823	XP_002458326|XP_002458545|XP_002467098
	Monobactam biosynthesis	0.0226798	XP_002459967|XP_002459732
	Alanine, aspartate and glutamate metabolism	0.0237426	XP_002447091|XP_002458326|XP_002441445
	Valine, leucine and isoleucine biosynthesis	0.0323919	XP_002452816|XP_002466574
	Phenylalanine, tyrosine and tryptophan biosynthesis	0.0327393	XP_002459827|XP_002455659|XP_002467762
	Lysine biosynthesis	0.0339353	XP_002459967|XP_002459732
	Butanoate metabolism	0.0367796	XP_002447091|XP_002445758
	Arginine and proline metabolism	0.0435531	XP_002452211|XP_002441445|XP_002446638
	Inositol phosphate metabolism	0.0442845	XP_002455200|XP_002442943|XP_002466871
orange	Ribosome biogenesis in eukaryotes	3.37395e-11	XP_002466270|XP_002457587|XP_002457229|XP_002440325|XP_002442502|XP_002450644|XP_002448434|XP_002441556|XP_002468493|XP_002467880|XP_002468010
	RNA transport	0.000113022	XP_002455031|XP_002451524|XP_002468420|XP_002460451|XP_002441556|XP_002453218|XP_002453017
	Ribosome	0.0075698	XP_002458083|XP_002455614|XP_002441421|XP_002463317|XP_002451842|XP_002459842|XP_002461201
	Monobactam biosynthesis	0.0075698	XP_002466412|XP_002437401
	Non-homologous end-joining	0.0075698	XP_002459446|XP_002453866
	Lysine biosynthesis	0.00962114	XP_002466412|XP_002437401
	RNA degradation	0.042015	XP_002452634|XP_002456402|XP_002454178
brown	Spliceosome	0.00208397	XP_002464016|XP_002458285|XP_002443724|XP_002437578|XP_002462026|XP_002468194|XP_002453224|XP_002444969|XP_002462912|XP_002461532|XP_002458795|XP_002439081
	Ubiquitin mediated proteolysis	0.00251764	XP_002455280|XP_002443156|XP_002439298|XP_002443751|XP_002437403|XP_002465257|XP_002436792|XP_002441459|XP_002438001
	Proteasome	0.00267685	XP_002464047|XP_002463440|XP_002438734|XP_002462660|XP_002461734|XP_002454817
	RNA transport	0.0232102	XP_002467914|XP_002443724|XP_002442191|XP_002448570|XP_002460845|XP_002456021|XP_002451536|XP_002458171
	Base excision repair	0.0467653	XP_002436462|XP_002459755|XP_002453002|XP_002454978
greenyellow	Starch and sucrose metabolism	0.000666506	XP_002465293|XP_002463915|XP_002462140|XP_002440313|XP_002466644|XP_002447772|XP_002437464|XP_002459072|XP_002465620|XP_002461225
	Amino sugar and nucleotide sugar metabolism	0.00594135	XP_002465293|XP_002462140|XP_002463072|XP_002440313|XP_002466644|XP_002459072|XP_002461225
turquoise	Photosynthesis	3.20143e-14	XP_002454061|XP_002441121|XP_002465963|XP_002440237|XP_002436310|XP_002467913|XP_002459208|XP_002458578|XP_002454273|XP_002437683|XP_002465461|XP_002456704|XP_002457272|XP_002446437|XP_002463798|XP_002444002|XP_002459347|XP_002459129|XP_002461438|XP_002460427|XP_002443703|XP_002443704|XP_002456911
	Metabolic pathways	3.34729e-13	XP_002465461|XP_002467010|XP_002441313|XP_002439309|XP_002444715|XP_002444999|XP_002459332|XP_002460856|XP_002442893|XP_002454061|XP_002448095|XP_002441088|XP_002463921|XP_002446857|XP_002436414|XP_002467895|XP_002454429|XP_002455030|XP_002459778|XP_002441938|XP_002440263|XP_002442883|XP_002463798|XP_002444002|XP_002463016|XP_002465274|XP_002449737|XP_002443563|XP_002443562|XP_002442954|XP_002444…
	Photosynthesis - antenna proteins	1.16149e-09	XP_002463016|XP_002451621|XP_002450563|XP_002447312|XP_002454598|XP_002459987|XP_002440263|XP_002466863|XP_002460856|XP_002460622
	Porphyrin and chlorophyll metabolism	8.72167e-08	XP_002454287|XP_002448614|XP_002465274|XP_002447314|XP_002468509|XP_002467010|XP_002436414|XP_002458182|XP_002467895|XP_002457655|XP_002438642|XP_002442883
	Carbon metabolism	2.9402e-07	XP_002455030|XP_002459430|XP_002438779|XP_002448095|XP_002466341|XP_002444204|XP_002439104|XP_002458467|XP_002465915|XP_002456647|XP_002447121|XP_002444789|XP_002450383|XP_002441313|XP_002463233|XP_002444416|XP_002437265|XP_002438521|XP_002442893|XP_002462733|XP_002450304
	Biosynthesis of secondary metabolites	8.33123e-07	XP_002466341|XP_002448179|XP_002464718|XP_002448173|XP_002439104|XP_002458467|XP_002446979|XP_002457420|XP_002467010|XP_002441313|XP_002442954|XP_002458182|XP_002444999|XP_002459332|XP_002454287|XP_002442893|XP_002462230|XP_002448095|XP_002441088|XP_002463921|XP_002439616|XP_002444789|XP_002450383|XP_002453692|XP_002437265|XP_002436414|XP_002467895|XP_002453448|XP_002454429|XP_002444892|XP_002459…
	Carbon fixation in photosynthetic organisms	1.14108e-06	XP_002455030|XP_002444204|XP_002456647|XP_002450304|XP_002450383|XP_002441313|XP_002463233|XP_002437265|XP_002438521|XP_002442893|XP_002462733
	Glyoxylate and dicarboxylate metabolism	0.0006047	XP_002466341|XP_002448095|XP_002441938|XP_002439104|XP_002450304|XP_002447121|XP_002444789|XP_002463233
	Ubiquinone and other terpenoid-quinone biosynthesis	0.000737397	XP_002443563|XP_002443562|XP_002460913|XP_002452353|XP_002453692|XP_002444999|XP_002454429
	Ribosome	0.00228011	XP_002465964|XP_002454731|XP_002463825|XP_002465435|XP_002468261|XP_002456869|XP_002456089|XP_002466117|XP_002437356|XP_002458204|XP_002465260|XP_002439732|XP_002465357|XP_002453637|XP_002454251|XP_002468132|XP_002466924|XP_002464582|XP_002463594
	Glycolysis / Gluconeogenesis	0.00234698	XP_002459430|XP_002462230|XP_002464718|XP_002458467|XP_002450383|XP_002441313|XP_002444416|XP_002437265|XP_002442893|XP_002462733
	Fructose and mannose metabolism	0.00351493	XP_002438770|XP_002458467|XP_002450383|XP_002437265|XP_002442893|XP_002462733|XP_002436760
	Cyanoamino acid metabolism	0.0203698	XP_002448179|XP_002451122|XP_002456785|XP_002448173|XP_002438325|XP_002458667
	Starch and sucrose metabolism	0.0269608	XP_002448179|XP_002449293|XP_002448173|XP_002463921|XP_002458467|XP_002446857|XP_002444715|XP_002438325|XP_002458667|XP_002456785|XP_002436760
	Peroxisome	0.0408533	XP_002466341|XP_002459832|XP_002444789|XP_002447088|XP_002436456|XP_002466876
saddlebrown	Protein processing in endoplasmic reticulum	8.6529e-18	XP_002455047|XP_002444804|XP_002460311|XP_002444835|XP_002468122|XP_002438065|XP_002447413|XP_002444809|XP_002456611|XP_002438172|XP_002454239|XP_002449275|XP_002452929|XP_002457301|XP_002468126|XP_002462554|XP_002441219|XP_002460433
	Plant-pathogen interaction	0.00041614	XP_002455981|XP_002447413|XP_002444804|XP_002444835|XP_002462554|XP_002460433
	Spliceosome	0.00112912	XP_002465213|XP_002468192|XP_002436620|XP_002456611|XP_002439317|XP_002441219
pink	Plant hormone signal transduction	0.0818768	XP_002457201|XP_002443454|XP_002461555|XP_002467673|XP_002438435|XP_002436607|XP_002437162|XP_002465407|XP_002442477
	Ubiquitin mediated proteolysis	0.0884014	XP_002461515|XP_002458866|XP_002441271|XP_002439826|XP_002444650|XP_002465688
	mRNA surveillance pathway	0.0898866	XP_002454843|XP_002461717|XP_002463465|XP_002467261|XP_002467085
red	Metabolic pathways	1.9262e-06	XP_002438703|XP_002444107|XP_002444476|XP_002440597|XP_002438053|XP_002438051|XP_002446607|XP_002448660|XP_002440104|XP_002438759|XP_002440735|XP_002459438|XP_002452418|XP_002457749|XP_002458618|XP_002456672|XP_002461552|XP_002463829|XP_002444422|XP_002461208|XP_002462804|XP_002451943|XP_002454428|XP_002459989|XP_002458417|XP_002459753|XP_002458450|XP_002450023|XP_002455837|XP_002445695|XP_002452…
	Biosynthesis of secondary metabolites	1.9262e-06	XP_002438703|XP_002444107|XP_002444476|XP_002440597|XP_002438053|XP_002438051|XP_002446607|XP_002448660|XP_002440104|XP_002440735|XP_002458618|XP_002463829|XP_002444422|XP_002461208|XP_002451943|XP_002459989|XP_002459753|XP_002438759|XP_002450023|XP_002455837|XP_002452401|XP_002461939|XP_002464720|XP_002440640|XP_002453016|XP_002451354|XP_002462348|XP_002450875|XP_002451353|XP_002436612|XP_002451…
	Glycolysis / Gluconeogenesis	0.000817842	XP_002440735|XP_002451354|XP_002451353|XP_002452401|XP_002464720|XP_002440104|XP_002440640|XP_002446607
	Propanoate metabolism	0.000995057	XP_002440640|XP_002460917|XP_002451353|XP_002451354
	alpha-Linolenic acid metabolism	0.00113487	XP_002438053|XP_002438051|XP_002451943|XP_002444476|XP_002463829
	Amino sugar and nucleotide sugar metabolism	0.00118878	XP_002440735|XP_002456083|XP_002459438|XP_002465134|XP_002456672|XP_002461552|XP_002452418|XP_002440104
	Phagosome	0.0107221	XP_002455808|XP_002456774|XP_002451650|XP_002440038|XP_002458401
	Protein processing in endoplasmic reticulum	0.0107221	XP_002439030|XP_002440038|XP_002455808|XP_002440636|XP_002456774|XP_002464857|XP_002455594|XP_002451650
	Phenylpropanoid biosynthesis	0.0107221	XP_002444107|XP_002462348|XP_002458618|XP_002436612|XP_002461939|XP_002461208|XP_002453016|XP_002448660|XP_002461210
	Proteasome	0.0171627	XP_002443517|XP_002453495|XP_002463508|XP_002437914
	Nitrogen metabolism	0.0238554	XP_002445624|XP_002454625|XP_002456219
	Cysteine and methionine metabolism	0.045023	XP_002451354|XP_002440597|XP_002451353|XP_002455837
	Citrate cycle (TCA cycle)	0.045023	XP_002440640|XP_002460917|XP_002450023
cyan	Endocytosis	0.0650092	XP_002456446|XP_002456522|XP_002437637|XP_002466698|XP_002438546|XP_002468673
blue	Ubiquitin mediated proteolysis	2.44306e-05	XP_002438462|XP_002440605|XP_002450709|XP_002442655|XP_002453117|XP_002448725|XP_002468614|XP_002460940|XP_002455628|XP_002439302|XP_002456543|XP_002464074|XP_002441499
	Protein processing in endoplasmic reticulum	0.00115884	XP_002465921|XP_002438462|XP_002468023|XP_002453117|XP_002463520|XP_002448725|XP_002463926|XP_002440975|XP_002455628|XP_002446630|XP_002454540|XP_002450709|XP_002456543
	One carbon pool by folate	0.00360847	XP_002442407|XP_002444021|XP_002449495|XP_002456723
	mRNA surveillance pathway	0.0233852	XP_002459106|XP_002459695|XP_002456966|XP_002466706|XP_002463109|XP_002439288|XP_002445458
	Histidine metabolism	0.0439977	XP_002462451|XP_002439766|XP_002447106
	RNA transport	0.0534566	XP_002455799|XP_002468175|XP_002468023|XP_002447839|XP_002468614|XP_002456966|XP_002441400|XP_002456346
Yellow	Spliceosome	0.000439561	XP_002439249|XP_002451321|XP_002442353|XP_002457116|XP_002463169|XP_002459385|XP_002444330|XP_002442178|XP_002458983|XP_002440251|XP_002453652|XP_002468664|XP_002449986
	RNA transport	0.0116212	XP_002439249|XP_002459726|XP_002451546|XP_002468664|XP_002460731|XP_002457018|XP_002465018|XP_002454230|XP_002451991
Magenta	Ribosome	2.28918e-11	XP_002446271|XP_002455821|XP_002456471|XP_002453026|XP_002463551|XP_002459401|XP_002444653|XP_002441233|XP_002463741|XP_002463168|XP_002465156|XP_002449311|XP_002441754|XP_002454094|XP_002464055|XP_002439318|XP_002450189|XP_002448536|XP_002463750|XP_002456783|XP_002445188|XP_002463173|XP_002460467|XP_002458037
	Biosynthesis of amino acids	0.00016245	XP_002443820|XP_002459431|XP_002446901|XP_002438443|XP_002442053|XP_002442818|XP_002450269|XP_002465114|XP_002445270|XP_002439221|XP_002453822
	RNA transport	0.000890135	XP_002461510|XP_002458630|XP_002451748|XP_002465276|XP_002464900|XP_002464890|XP_002457067|XP_002441529|XP_002440017
	Metabolic pathways	0.00255799	XP_002446901|XP_002442053|XP_002439364|XP_002442970|XP_002442818|XP_002454937|XP_002445270|XP_002459333|XP_002440652|XP_002439221|XP_002453822|XP_002443820|XP_002464341|XP_002465788|XP_002467340|XP_002453037|XP_002465114|XP_002449496|XP_002466372|XP_002463984|XP_002459190|XP_002446834|XP_002458909|XP_002466357|XP_002438443|XP_002463096|XP_002437799|XP_002444024|XP_002450269|XP_002440132|XP_002459…
	Oxidative phosphorylation	0.00944021	XP_002465788|XP_002439364|XP_002453037|XP_002463096|XP_002440132|XP_002463984|XP_002447048
	Phenylalanine, tyrosine and tryptophan biosynthesis	0.00984773	XP_002443820|XP_002459431|XP_002438443|XP_002445270
	Arginine biosynthesis	0.01369	XP_002442053|XP_002446901|XP_002439221
	Aminoacyl-tRNA biosynthesis	0.0355438	XP_002452871|XP_002460704|XP_002463987|XP_002441274
Black	Plant hormone signal transduction	0.00253772	XP_002465495|XP_002452888|XP_002462352|XP_002459903|XP_002442697|XP_002465159|XP_002442679|XP_002468131|XP_002440601|XP_002440347|XP_002448697
	Aminoacyl-tRNA biosynthesis	0.0189746	XP_002456167|XP_002457330|XP_002466735|XP_002449841|XP_002458470
Salmon	Biosynthesis of secondary metabolites	0.0197223	XP_002445214|XP_002442297|XP_002440021|XP_002445272|XP_002437971|XP_002468208|XP_002456986|XP_002458256|XP_002458671|XP_002455406|XP_002440929|XP_002436550|XP_002452231|XP_002440031|XP_002460889|XP_002449464|XP_002437514|XP_002456169|XP_002441551|XP_002458543|XP_002442337|XP_002455733|XP_002454198
	Metabolic pathways	0.0314835	XP_002445214|XP_002442297|XP_002440021|XP_002447457|XP_002458671|XP_002459171|XP_002445272|XP_002437971|XP_002466616|XP_002468208|XP_002456986|XP_002460268|XP_002452912|XP_002458256|XP_002460889|XP_002455406|XP_002440929|XP_002436550|XP_002452231|XP_002447643|XP_002440031|XP_002461064|XP_002449464|XP_002437514|XP_002444448|XP_002456169|XP_002441551|XP_002458543|XP_002442337|XP_002465161|XP_002455…
	Phenylpropanoid biosynthesis	0.0496667	XP_002436550|XP_002445214|XP_002456986|XP_002440021|XP_002454198|XP_002437514|XP_002455406|XP_002437971
darkgrey	Selenocompound metabolism	0.0747024	XP_002454396|XP_002465206
	Phosphatidylinositol signaling system	0.0747024	XP_002467948|XP_002438189|XP_002460035
	Ribosome	0.0747024	XP_002437450|XP_002460896|XP_002446216|XP_002456358|XP_002464050|XP_002466244
lightyellow	Circadian rhythm - plant	0.055568	XP_002451556|XP_002436988|XP_002455099
	Plant hormone signal transduction	0.055568	XP_002467935|XP_002437855|XP_002439888|XP_002453992|XP_002466594|XP_002447350

## Sheet: Sheet3
blue
brown
cyan
dark green
dark orange
green
greenyellow
grey60
light green
midnightblue
orange
pale turqoise
pink
purple
red
royal blue
saddlebrown
steel blue
tan
turquoise
white
Yellow
