# Supplementary material for: Pathogen and drought stress affect cell wall and phytohormone signaling to shape host responses in a sorghum COMT bmr12 mutant
Source: BMC Plant Biol. 2021 Aug 21;21:391. doi: 10.1186/s12870-021-03149-5 (PMC8379876; doi:10.1186/s12870-021-03149-5)
Supplement: Supplementary file 5 — Additional file 5. Relative expression of module eigengenes, calculated by WGCNA. [file 12870_2021_3149_MOESM5_ESM.csv]

sample_name	MEblack	MEblue	MEbrown	MEcyan	MEdarkgreen	MEdarkgrey	MEdarkorange	MEdarkred	MEdarkturquoise	MEgreen	MEgreenyellow	MEgrey	MEgrey60	MElightcyan	MElightgreen	MElightyellow	MEmagenta	MEmidnightblue	MEorange	MEpaleturquoise	MEpink	MEpurple	MEred	MEroyalblue	MEsaddlebrown	MEsalmon	MEskyblue	MEsteelblue	MEtan	MEturquoise	MEwhite	MEyellow
bmr12_fus_dry_0_a	0.4404326	-0.232195684	-0.393289556	0.192413457	0.065702261	0.123018476	0.413084452	-0.092944532	0.17963656	-0.107893439	-0.32924917	0.030531154	-0.349202456	0.308464998	-0.392222808	0.458871135	0.310699912	-0.379116136	-0.044832426	-0.051767414	0.007251761	0.232613995	-0.414412063	0.25460901	-0.318764342	-0.398496935	0.362845131	-0.14725221	0.218301763	0.575543395	-0.081981186	-0.413946009
bmr12_fus_dry_0_b	0.063142756	-0.284941496	0.051954326	0.217165871	-0.354724703	-0.369885189	-0.294379934	0.532105984	0.353386778	-0.483856959	0.538418801	0.536958812	0.021301347	0.330244559	0.172838256	-0.197362591	0.351366377	0.286247248	-0.019088102	-0.215982049	-0.346350036	0.503023061	-0.478594913	0.023258184	0.172247035	0.151184167	-0.425196829	0.496917235	0.292391027	-0.077675763	0.333529458	-0.353030967
bmr12_fus_wet_0_a	-0.052532811	0.244223272	-0.151502483	-0.381456097	-0.404614257	-0.35946347	-0.169556592	0.220069973	0.304925543	0.224341819	0.441331112	0.508047717	0.314487437	0.080605916	0.205697844	-0.358241046	-0.248197755	0.396465068	-0.054844873	-0.22310958	-0.554263803	0.289068022	-0.248792803	0.228443579	-0.061483857	0.455955816	-0.291754071	0.211716886	-0.009450097	-0.064396828	0.283658792	0.063270869
bmr12_fus_wet_0_b	-0.155552373	-0.219478342	0.152632394	0.072368975	-0.137336793	0.180920141	-0.217712169	0.213428645	-0.212580878	-0.044073308	0.18804125	-0.195823947	0.073512649	-0.043616229	0.073911286	-0.120659472	0.137082077	0.223480293	0.161406901	-0.147451359	0.007152478	0.044560604	0.173174054	-0.334717432	0.458895246	0.092768468	-0.274548492	0.392775815	-0.080742945	-0.211879989	-0.254603756	0.138441989
bmr12_pdb_dry_0_a	0.398128838	-0.22171046	-0.339920024	0.276083132	0.000643712	0.461973578	0.504576405	-0.060270616	0.183734971	0.311524618	-0.185262095	-0.308328349	-0.365312252	0.324808558	-0.403174772	0.495663879	0.256176059	-0.242565057	-0.390444909	-0.256876884	0.163918961	0.071489426	-0.053739839	-0.232250023	-0.188569011	-0.26922966	0.079326869	-0.323964571	0.290016388	0.299047496	-0.287475378	-0.296112252
bmr12_pdb_dry_0_b	0.315879365	-0.245664347	-0.410495484	0.336447202	0.295432357	0.165187379	0.18735435	0.14547271	0.300690471	-0.044934249	-0.085898614	-0.042966785	-0.469981275	0.372039873	-0.385623209	0.359618265	0.269060624	-0.043610454	-0.552181363	-0.340930425	-0.176967375	0.228858985	-0.197708207	0.303663095	-0.306810354	-0.257273737	0.069862852	-0.363999639	0.560462007	0.077730122	0.110690628	-0.390872065
bmr12_pdb_wet_0_a	0.317624346	-0.147621191	-0.355408742	-0.013416153	-0.095044451	0.242483891	0.214595994	0.054083735	0.227385569	-0.012739572	-0.038439336	-0.253238083	-0.166069617	0.205755809	-0.306737064	0.207932001	0.084572989	0.241030802	0.023586726	-0.121549263	-0.294041363	0.169590955	0.142730848	-0.191459417	0.085543081	0.016350681	-0.160376873	0.101680615	0.103379949	0.346261117	-0.25580799	-0.046206589
bmr12_pdb_wet_0_b	0.203715299	-0.294528265	-0.016406354	0.240967463	-0.127231569	0.370353009	0.183521798	0.182931568	0.22574354	0.4977552	0.12235212	-0.090950019	-0.168393261	0.20337873	-0.101062042	0.096672822	0.254359819	0.002599544	-0.163004969	-0.221958071	0.019355091	0.141958626	-0.037519405	-0.010404215	0.135063003	-0.096691042	-0.061015925	-0.21401343	0.088501332	0.207462648	-0.018320804	-0.293942574
wt_fus_dry_0_a	-0.276518783	0.370639457	0.160721546	-0.397028266	-0.109813292	-0.43713508	-0.198694252	-0.069413309	-0.194253712	-0.235171583	0.023707023	0.311669087	0.264714438	-0.268596851	0.259333634	-0.21269359	-0.42540212	-0.11361036	0.207692968	0.230101663	0.20109159	-0.211995277	-0.211873741	0.176756118	0.053294607	0.1220783	0.124265822	-0.10527425	-0.192022456	-0.236457534	0.193200863	0.209886888
wt_fus_dry_0_b	-0.301409624	0.268321205	0.487078492	0.009049405	0.149597338	-0.013983359	-0.261174052	-0.230450157	-0.252570892	0.002368452	-0.02943332	-0.228047169	0.172413239	-0.344226707	0.26417175	-0.145055287	-0.190959659	-0.06767067	0.098035237	0.32734327	0.520922219	-0.458180979	0.366354335	-0.287898217	0.042872137	0.143044694	-0.051454892	-0.103447096	-0.32821933	-0.308373215	-0.189947837	0.346698428
wt_fus_wet_0_a	-0.13654652	0.24553037	0.075627814	-0.259290064	-0.044083978	-0.152033589	0.017087462	-0.154439974	-0.233350627	-0.082721871	-0.051660797	0.034044828	0.126181499	-0.232724695	0.081878159	-0.160217228	-0.297094663	0.00577415	0.218684465	0.249700691	0.038589263	-0.159289636	0.126620983	0.265232755	-0.181650155	0.085285431	0.170539408	-0.217735011	-0.250070028	0.106476875	-0.065538169	0.166977224
wt_fus_wet_0_b	-0.200126482	0.217497949	0.093675212	-0.177464789	0.146161807	-0.004833005	0.274039323	-0.459806634	-0.307265767	0.428085051	-0.399751875	0.102988016	0.181058254	-0.322445942	0.416040236	-0.001756213	-0.157014696	-0.267962798	0.347499102	0.509709148	0.041454645	-0.270637424	0.233288747	0.272283482	-0.166794556	-0.277113443	0.487522004	0.401470914	-0.179663766	-0.299942489	0.410128351	0.16403738
wt_pdb_dry_0_a	0.023090585	-0.269239852	0.117451143	0.295825162	0.65341073	-0.147329513	-0.218037103	-0.291194902	-0.27392498	-0.20523618	-0.279570823	0.059240346	-0.170833867	-0.045449229	0.122364775	-0.053381544	0.188072083	-0.359364143	-0.393373109	-0.232256307	0.084637815	0.002785524	-0.09453334	0.3180001	-0.301132988	-0.314587423	0.334217852	-0.053506175	0.125541842	0.035299353	0.435610012	0.109144512
wt_pdb_dry_0_b	-0.226445127	0.039064489	0.206389463	0.028281347	0.027308479	0.048820187	-0.125060556	-0.132426361	-0.246242527	-0.063606581	-0.019077766	-0.151803018	0.04098393	-0.178512475	0.083523551	-0.050484971	-0.07842099	-0.051591341	0.141070924	0.103563749	0.28876426	-0.25819103	0.244397184	-0.249500451	-0.005023831	0.046494	-0.058777586	0.022891533	-0.132661857	-0.294476276	-0.162303457	0.238262709
wt_pdb_wet_0_a	-0.28178045	0.326497672	0.167682084	-0.414753693	-0.241512447	-0.003611644	-0.193044119	0.342834319	0.184768499	0.060563746	0.233267854	-0.222247023	0.42232265	-0.21864824	-0.116317952	-0.285547229	-0.312811203	0.466748428	0.211420472	0.127361296	-0.106002259	-0.045085069	0.334421554	-0.372527517	0.585569968	0.482363366	-0.293755412	-0.041456163	-0.399208512	-0.038306543	-0.304318463	0.19010038
wt_pdb_wet_0_b	-0.131101619	0.203605223	0.153810171	-0.025192953	0.176104808	-0.104481812	-0.116601009	-0.19998045	-0.240082549	-0.244405145	-0.128774363	-0.090075567	0.072817284	-0.171078075	0.025378356	-0.03335893	-0.141488855	-0.096854574	0.208372957	0.264101534	0.104486755	-0.280569784	0.116186604	-0.16348905	-0.003255983	0.017867316	-0.011699859	-0.056804454	-0.106555318	-0.116312368	-0.146521066	0.167290077
bmr12_fus_dry_3_a	-0.030700586	-0.108576264	0.093582658	0.070997086	0.05489904	0.044541306	-0.002925882	-0.024400416	0.092743829	-0.020530566	-0.080161339	-0.051262274	-0.026440719	-0.042059201	-0.000204044	0.005276403	0.072203838	-0.134271433	0.170973304	0.122445444	0.081851164	-0.064345603	-0.035051068	0.021290295	0.010705107	-0.132341281	0.047687527	0.040692673	-0.031868843	0.030899019	-0.009602094	-0.16161975
bmr12_fus_dry_3_b	0.004249587	0.002598669	-0.055152615	0.083228826	0.075626514	0.079818432	0.127088505	-0.144760245	0.104144051	0.097952703	-0.148712964	-0.086396728	-0.016953446	-0.080801089	0.033761559	0.111153369	0.071543908	-0.096913378	-0.059543593	-0.028109855	0.09542131	-0.080399649	0.082606375	-0.090796185	0.009747201	-0.130395744	0.131242396	0.028822704	-0.008702532	0.038367342	0.03238453	0.076730667
bmr12_fus_dry_3_c	0.103090825	0.137817462	-0.141354116	-0.147846472	-0.154153715	-0.048191556	-0.0044584	0.0967474	0.188474846	0.031180351	0.139066175	0.097415138	0.086609088	0.142118842	0.013741656	-0.13241081	-0.006786214	0.186845886	-0.078898755	-0.180771661	-0.216780354	0.156325549	0.007407315	0.061476114	-0.064614386	0.186766987	-0.059752566	-0.031435935	-0.031340014	0.022940297	0.008521675	0.064409338
bmr12_fus_dry_3_d	-0.056988055	-0.112165248	0.036183561	0.030965122	-0.004269227	0.123622433	0.13242204	-0.002383607	0.139575598	0.146253344	-0.064426984	-0.096563318	0.06351072	-0.003631835	0.13954544	-0.063892986	0.141219567	0.054475262	0.032391268	-0.105213906	-0.02849072	0.078160379	0.135316464	-0.076173005	0.085268594	-0.079159986	0.089114909	0.093097935	0.020687886	-0.08789151	0.135242292	-0.195688609
bmr12_fus_wet_3_a	-0.014751288	0.242516385	-0.095733917	-0.199039267	-0.162063708	0.064605741	0.142317541	-0.065820987	0.068708186	0.101676497	-0.145047733	-0.098306318	0.243045025	-0.13892295	0.025923185	-0.008352913	0.028019635	-0.005421587	0.04956701	0.042834302	-0.03336725	-0.012269185	0.097045468	-0.162190736	0.233322352	-0.025727385	0.046428179	0.071504518	-0.209465085	0.097134971	-0.108413743	0.091351647
bmr12_fus_wet_3_b	-0.078580719	-0.014372995	0.006628392	-0.02566687	0.167339995	0.196892121	0.130796098	-0.165065079	0.083074893	0.167662017	-0.194707607	-0.138674346	0.064155683	-0.103448159	0.097126163	0.017058838	0.110463399	-0.089916588	0.159828538	0.048421958	0.025015101	-0.090200649	0.131777819	0.140692267	0.000939111	-0.171189586	0.15239725	0.103965492	-0.062850126	-0.07853329	0.101589943	0.06335183
bmr12_fus_wet_3_c	0.121140917	0.120043244	-0.099051186	-0.21739329	-0.253188414	0.006590743	0.075736294	0.023929996	0.163222935	0.060841576	0.139408646	0.095956008	0.110963162	0.123136767	0.04069083	-0.147173254	-0.036600381	0.258099775	-0.067621532	-0.18578739	-0.22013651	0.171243739	0.070246684	0.053129587	-0.123197759	0.243817301	-0.01056692	-0.045299063	-0.145611161	0.083119137	-0.023425955	0.071860204
bmr12_fus_wet_3_d	0.035593187	-0.125453492	0.041727254	-0.029344837	-0.206626439	0.049026283	0.093230911	0.072795064	0.183769833	0.049000995	0.090568431	-0.034043787	0.059146411	0.064935863	0.102877933	-0.154509766	0.096548061	0.18416316	0.061097603	-0.072358979	-0.141309037	0.146713101	0.084016611	-0.147282667	0.101779543	0.052316619	0.038973047	0.07459538	-0.103797725	0.071996511	0.042781256	-0.223933617
bmr12_macro_dry_3_a	0.048924239	0.185512308	-0.056290801	0.020058405	-0.012956146	-0.050440468	0.019823972	0.007286816	0.140352675	-0.024975762	-0.091288512	-0.017888562	0.001023291	-0.047283644	-0.05700761	-0.010484483	-0.03344667	-0.066129605	-0.056590006	0.050813495	0.006891058	-0.068587277	-0.02405673	-0.002760014	0.026281768	-0.047686678	0.021536588	-0.112986043	-0.039993871	0.124005373	-0.047745117	0.10699108
bmr12_macro_dry_3_b	0.029794367	-0.042236146	0.037763476	0.2270765	0.27773002	-0.081574542	-0.019194615	-0.126760354	0.138314339	-0.062007965	-0.092269227	-0.020489202	-0.233987566	-0.068219681	-0.06844854	0.165327355	-0.090171156	-0.233195978	-0.241151924	0.076082214	0.157353681	-0.210245475	-0.061498136	0.032612398	-0.233713092	-0.155448752	0.041645568	-0.191769766	0.176130841	0.03230239	0.062843337	0.016074813
bmr12_macro_dry_3_c	-0.051597223	-0.056162521	-0.008348688	-0.113859039	-0.111854005	0.026591646	0.033487959	0.093105664	0.161670007	0.081688023	0.042831818	-0.01579135	0.148255601	0.050385563	0.111870363	-0.160732668	0.136949133	0.119003641	0.108589577	-0.16378417	-0.214956393	0.139170809	0.053871234	0.077292744	0.07699395	0.025509096	-0.030103926	0.198415732	-0.039935253	-0.111809025	0.099128237	0.053617415
bmr12_macro_dry_3_d	-0.209912458	-0.059605206	0.152881653	0.067010231	0.114979793	-0.055166603	-0.045859827	-0.02909029	0.138362405	0.019144408	-0.008320537	-0.069708496	0.02093328	-0.100762011	0.077697726	-0.045586116	-0.003227581	-0.038903316	0.074878096	0.117681823	0.008852143	-0.061753001	0.018938033	0.00872562	-0.117214116	-0.055407482	0.000906068	0.078666871	0.055147284	-0.182474613	0.130140693	0.006644235
bmr12_macro_wet_3_a	-0.100316342	-0.095241238	0.036375686	-0.049254828	0.02436999	0.115351481	0.107702743	0.016051731	0.138488088	0.132371618	0.005812618	-0.054078037	0.037549627	0.00335767	0.108155153	-0.051594227	0.058082901	0.082211631	0.006989744	-0.012522505	-0.003413903	0.048976847	0.137693891	0.068417271	0.042956159	0.011176408	0.105388221	0.042555131	-0.037705664	-0.098203512	0.087725192	-0.11590305
bmr12_macro_wet_3_b	0.034948301	-0.108433185	0.011260162	-0.085501117	-0.146480201	0.043156571	0.119210917	-0.020142513	0.175466242	0.099766838	0.071845551	-0.01355603	0.071364982	0.074416713	0.133453346	-0.166773503	0.101646038	0.159481832	0.03991185	-0.104009605	-0.173808438	0.164909946	0.109254102	0.123957845	-0.067208659	0.087911087	0.092307518	0.074062039	-0.090103985	-0.006049426	0.108566003	-0.150970539
bmr12_macro_wet_3_c	0.154905135	-0.116170962	0.063928088	0.015736243	-0.055770343	-0.060729571	0.001272695	0.098090783	0.184876323	-0.027167887	0.117576707	0.055841643	-0.041394822	0.108940108	0.011958307	-0.102257382	-0.007388348	0.134330388	-0.009813203	-0.042917448	-0.090372581	0.056209294	-0.016517951	-0.072560731	0.04978107	0.079625861	-0.028594344	-0.036684805	-0.027309655	0.201272088	-0.007929869	-0.171174272
bmr12_macro_wet_3_d	-0.128162873	-0.082966258	0.145525676	0.103442527	0.067719511	-0.00544857	0.021050231	-0.028094694	0.14395636	0.019658415	0.012542441	-0.065392817	-0.007328422	-0.071712493	0.053657725	-0.026766378	0.014999639	0.015691454	0.023942168	0.074174999	0.075153678	-0.051188882	0.03597601	0.02891907	-0.092515643	-0.022514689	0.047944402	-0.009558721	0.031320191	-0.101444219	0.068954359	-0.045347929
bmr12_pdb_dry_3_a	0.088506018	0.097970339	-0.06107839	-0.121219765	-0.131427054	0.008382932	-0.025508954	0.013235629	0.167713849	-0.006378576	0.120539058	0.080458143	0.068894757	0.092416327	-0.022493969	-0.064886394	0.017234391	0.102074658	0.039381186	0.026403913	-0.080114115	0.052713127	-0.008149221	0.074492844	-0.047107574	0.18407236	-0.069064439	0.057212535	-0.101331263	0.017740776	-0.107761448	0.090943602
bmr12_pdb_dry_3_b	0.172617979	-0.105159093	0.044585706	0.044661212	0.131956882	-0.094820325	-0.044689813	0.055926443	0.222092872	-0.075850995	0.109438932	0.057869208	-0.123407859	0.149618719	-0.018391639	-0.098290468	-0.031692171	0.039658376	-0.027768561	-0.011864842	-0.083997065	0.065813382	-0.061842046	0.443899238	-0.109615679	0.085378247	0.022783172	-0.139088875	0.033774067	0.127172315	0.117202166	-0.194830374
bmr12_pdb_dry_3_c	0.067974938	-0.04491256	-0.027175682	0.003179103	-0.113679514	-0.089605602	-0.108331156	0.121431243	0.221941366	-0.070569803	0.19244342	0.117912364	-0.073541021	0.124785305	-0.060617838	-0.062860887	-0.059502991	0.108309976	-0.090941333	-0.070232483	-0.021341263	0.039911598	-0.069042652	-0.109843736	0.024174545	0.193549995	-0.142909088	-0.064268434	0.055716004	0.045843683	-0.074270736	0.059600278
bmr12_pdb_dry_3_d	-0.003399043	0.19282348	-0.029887269	-0.05168298	0.010787458	-0.107036795	-0.131307479	-0.018308221	0.153499299	-0.092899878	0.056972179	0.02878521	0.055118767	0.00662131	-0.030726645	-0.071415081	-0.030800319	-0.011584779	-0.0031902	0.014997001	-0.023085225	-0.021131557	-0.047663495	0.047189923	-0.16216435	0.080814672	-0.073923704	-0.017527591	-0.00160829	-0.015115696	-0.043075528	0.116972632
bmr12_pdb_wet_3_a	-0.066505807	-0.046244175	0.01408534	0.075332557	0.00318524	0.035162213	0.038394147	-0.002643478	0.140075938	0.033943426	-0.028337783	-0.052864515	-0.001345489	-0.030373064	0.037193361	-0.049196889	0.067937126	-0.003151004	0.022115197	0.027181429	0.001913549	-0.0240195	0.060066333	0.033165644	0.020843233	-0.031452413	0.0518454	0.00361506	-0.014459325	-0.085479575	0.040329799	0.027132436
bmr12_pdb_wet_3_b	0.211634982	-0.040715404	-0.089354131	0.074727541	0.002062854	-0.039206415	0.001139958	0.064021641	0.158431362	-0.098145506	0.033973328	0.088559583	-0.157918129	0.06780295	-0.113647892	0.112012922	-0.063318758	-0.029276054	-0.179378976	-0.017777756	0.06605239	-0.004245488	-0.083989325	-0.099837236	0.22424427	0.06546859	-0.040143679	-0.187255142	-0.004254084	0.220389152	-0.124535305	-0.041084844
bmr12_pdb_wet_3_c	0.03237899	0.034792959	0.014229049	0.079987022	0.045073757	-0.127353112	-0.112888209	0.102846673	0.146629659	-0.14231021	0.086869958	0.062669756	-0.149322725	0.010389022	-0.13205694	-0.008642417	-0.110835328	-0.041877752	-0.141696794	-0.107203449	0.097118783	-0.110027646	-0.127219199	-0.088511861	0.137034088	0.081072346	-0.103162199	-0.218773758	0.028695152	0.062881555	-0.113997998	0.112804902
bmr12_pdb_wet_3_d	-0.023573675	0.055285792	0.009960869	0.04364793	0.02192586	-0.078079925	-0.054124897	-0.023722854	0.16372789	-0.048510234	0.061077538	0.020480588	-0.078830071	-0.001351396	-0.053329901	0.009159686	-0.084819753	-0.039466347	-0.069920355	0.020258378	0.078033261	-0.098847001	-0.031134424	0.019140124	-0.123356333	0.041817947	-0.032382868	-0.107577296	0.047828369	0.026790201	-0.077919687	0.115945133
bmr12_pdb_wet_3_e	0.208572782	0.034986296	-0.230151586	-0.196957696	-0.209753218	-0.1300974	-0.089215128	0.165705787	0.198406777	-0.141132893	0.188135709	0.206547389	-0.082446364	0.203012046	-0.17566017	0.085413422	-0.170782158	0.135458942	-0.04996462	-0.190194058	-0.114016451	0.157111358	-0.143844769	-0.089579655	0.008095857	0.208808752	-0.172113612	-0.053597252	0.068684534	0.209915941	-0.235053096	0.043391299
bmr12_pdb_wet_3_f	0.103513132	-0.002646517	-0.201051467	-0.105976347	-0.142700211	-0.068016886	-0.187008932	0.334158592	0.192216201	-0.117534252	0.192837596	0.179066184	-0.081990968	0.225267922	-0.189318242	0.053159313	-0.055884429	0.078192787	-0.020517296	-0.181507983	-0.126267142	0.163690327	-0.186195994	-0.074708636	0.285069908	0.159153875	-0.28839942	-0.020822772	0.173618279	0.002156232	-0.161821999	0.026084559
bmr6_fus_dry_3_a	-0.145675322	-0.143713781	0.153062516	0.090569473	-0.097278096	0.204122371	0.112978634	-0.069687201	-0.072339246	0.105829594	-0.106372194	-0.148015645	0.133834324	-0.065100871	0.163365487	-0.133588948	0.235940466	0.045866491	0.175903285	-0.08225366	-0.00470494	0.092832554	0.127342632	-0.017777645	0.085656079	-0.117243475	0.128252291	0.205391337	-0.096420475	-0.182058946	0.178481	-0.221420562
bmr6_fus_dry_3_b	0.019812925	-0.083974978	0.002071186	-0.093813795	-0.199545222	-0.019798757	0.031752708	0.016430919	-0.023482875	0.035070003	0.113543095	0.021904605	0.061295621	0.089184313	0.062805878	-0.120070516	0.035747058	0.137832851	0.082717186	-0.057477138	-0.144379152	0.104160288	0.019993953	0.087705483	-0.1116579	0.109324602	-0.008713983	0.088190245	-0.0383399	-0.019107045	0.038338446	-0.032887608
bmr6_fus_dry_3_c	-0.096154075	0.222682162	0.058053426	-0.022863867	0.066915454	-0.05260907	0.03103988	-0.05757918	-0.064439252	0.043844013	-0.074908478	-0.046046917	0.120292702	-0.141583117	0.061808227	-0.124373464	-0.083252083	-0.012070657	-0.063248457	0.001042368	0.035746379	-0.079151221	0.072966606	-0.117052931	0.02430266	0.011113558	0.069271167	-0.0345696	-0.119389034	-0.031842852	0.046390651	0.121507287
bmr6_fus_dry_3_d	-0.142232719	-0.119812951	0.156272208	0.110949296	0.046311079	0.191116785	0.154097872	-0.066787974	-0.053076807	0.188102787	-0.11597344	-0.167783638	0.135365157	-0.087762699	0.205520776	-0.12079686	0.236223707	0.012630498	0.071467832	-0.173561221	-0.019220966	0.030565446	0.177658306	-0.095180456	0.093672297	-0.133408261	0.122778627	0.172822581	-0.043850258	-0.156108522	0.233047259	-0.197740435
bmr6_fus_wet_3_a	-0.200012537	-0.072615964	0.106705437	-0.119797593	-0.058672356	0.26881302	0.191186858	-0.103337386	-0.078468127	0.2348368	-0.136850192	-0.195838965	0.251247682	-0.126948632	0.215410156	-0.128022486	0.178496273	0.096065018	0.256062536	0.066568148	-0.018308229	0.056958243	0.221004908	0.039605146	0.083669864	-0.071941811	0.158930233	0.276325421	-0.171198137	-0.214376713	0.1240881	0.015683304
bmr6_fus_wet_3_b	0.065001946	-0.047846084	0.003190628	-0.079256954	-0.019077902	0.018700421	0.05709162	-0.098675288	-0.072217529	0.01206709	-0.075101276	-0.040031308	0.038998686	-0.030052383	0.012140275	-0.029833111	0.00723564	-0.005828499	0.096585906	0.022973748	-0.065346737	-0.029011295	0.01222656	0.171232584	-0.119288164	-0.050480607	0.068011274	0.062362132	-0.075052874	0.152599251	-0.020958749	0.055223514
bmr6_fus_wet_3_c	-0.01212413	-0.114290921	0.056765374	-0.045007044	-0.134625404	0.034565682	0.072877201	0.056842255	-0.016313307	0.052363531	0.056219528	-0.007649452	0.070359801	0.018564232	0.120113	-0.130844313	0.063212951	0.180107828	-0.033395792	-0.089645563	-0.116795888	0.159086058	0.086460408	-0.15320299	0.058040486	0.080732441	0.03266403	0.017303237	-0.095934122	0.019226216	0.103651073	-0.098134917
bmr6_fus_wet_3_d	-0.157476555	-0.071955421	0.123497531	0.109716293	0.106701924	0.090244884	0.099655069	-0.122965521	-0.073018399	0.103600456	-0.116738304	-0.127927775	0.05939958	-0.122216473	0.108270583	-0.028011889	0.10957906	-0.019681861	0.076486311	0.061891529	0.050334934	-0.052608911	0.108264041	0.016697829	-0.128469411	-0.137302995	0.113412255	0.059102701	0.011775258	-0.130900586	0.120716317	-0.047802056
bmr6_macro_dry_3_a	0.013898876	0.249016819	-0.016261846	-0.007716452	0.043389673	-0.017725923	0.008609359	-0.076336399	-0.057504692	-0.007033576	-0.080293986	-0.053317219	0.048199799	-0.113255683	-0.046100364	0.059823152	-0.081480369	-0.020898702	-0.047258548	0.309379632	0.012717805	-0.130469816	0.017724598	-0.067264799	0.013404416	-0.007440184	0.053853027	-0.118750961	-0.12048706	0.128303733	-0.06295756	0.111947663
bmr6_macro_dry_3_b	0.011047551	-0.06169163	-0.001363609	0.054701063	0.010752628	0.058156859	0.108445077	-0.112544557	-0.073835282	0.067520246	-0.083992371	-0.065179645	-0.017658011	-0.069473292	0.039957012	0.057348633	0.037360843	-0.011921878	-0.104671335	0.025301967	0.055056505	0.001301388	0.067075051	-0.07155403	-0.175136405	-0.063269493	0.09508387	-0.004227177	-0.023623848	0.051909905	0.062497917	0.007164744
bmr6_macro_dry_3_c	-0.104266241	-0.125255959	0.12318022	-0.05623488	-0.006169557	0.165042823	0.154645597	-0.000260756	-0.059638244	0.191946875	-0.063194447	-0.124457442	0.118248339	-0.036957839	0.18166029	-0.146318279	0.140987156	0.096237279	0.11207763	0.018027176	-0.1270879	0.080304717	0.17630023	0.076179382	0.114597053	-0.054730057	0.107318111	0.145206127	-0.09058175	-0.099666863	0.172148908	-0.164687151
bmr6_macro_dry_3_d	-0.082944568	-0.109497696	0.149579789	0.179239823	0.231020707	0.114606416	0.106150153	-0.141038878	-0.064964844	0.109393907	-0.158719235	-0.157658115	-0.015383313	-0.131236875	0.132994007	0.042220464	0.109359438	-0.085034614	-0.084742431	0.06720192	0.115267568	-0.014936663	0.110621025	-0.120216088	-0.026491668	-0.179326465	0.151092577	0.054677049	-0.027556495	-0.09124444	0.239322238	-0.21163305
bmr6_macro_wet_3_a	-0.096757019	-0.052943111	0.136035861	0.189346594	0.156475481	-0.031138789	-0.109849999	-0.011444851	-0.072158389	-0.124720214	-0.049306202	-0.078824339	-0.072200337	-0.056204063	-0.055435105	0.038642331	0.034947252	-0.215120266	0.135127935	0.199271669	0.114064463	-0.177479255	-0.119094968	0.162670539	0.027360341	-0.140524067	-0.027467092	0.002893367	0.096986435	-0.119553242	0.006356964	-0.080160745
bmr6_macro_wet_3_b	-0.075775444	-0.067412589	0.066880087	0.079296318	0.048040838	0.018576636	-0.005253813	0.053532148	-0.062423309	0.006664133	-0.027304753	-0.064315239	-0.047317731	-0.062587057	0.019226966	0.036191295	0.001535274	-0.032611954	-0.038566627	0.131491424	0.114249046	-0.046899223	0.018430971	-0.045953331	0.27258851	-0.031871084	0.022700426	-0.046116166	0.025908627	-0.077014532	0.027769552	-0.016164111
bmr6_macro_wet_3_c	-0.118677791	-0.070327202	0.124899722	0.086207686	0.028205496	0.011220524	0.023958859	-0.066336772	-0.074075102	0.031003621	-0.094728482	-0.084992401	0.028866254	-0.073708027	0.063485638	-0.027763513	0.063062644	-0.07801345	0.037752561	0.100987767	-0.006653655	-0.040506833	0.024638218	-0.055851089	0.010147357	-0.108100711	0.053286485	0.073191808	0.032694388	-0.123745231	0.110219893	-0.014851123
bmr6_macro_wet_3_d	-0.110564545	-0.017439447	0.086407898	0.098457538	0.14194824	0.034139499	0.048271359	-0.156101081	-0.071736164	0.04073348	-0.11801757	-0.087263512	0.007002135	-0.128468415	0.073517195	-0.000944302	0.027324553	-0.020456838	-0.006464805	0.103165485	0.043987773	-0.076372842	0.075522135	0.001079797	-0.166305131	-0.095069538	0.108529218	-0.008812538	0.021401211	-0.100153327	0.103629715	0.102006094
bmr6_pdb_dry_3_a	-0.083129949	-0.071896473	0.109523568	0.178652034	0.112465663	0.024432201	-0.095287621	0.050574477	-0.072363304	-0.101183027	-0.004168963	-0.03150729	-0.071900976	-0.015108811	-0.071441658	0.06418782	0.043252162	-0.126830567	0.090017611	0.122390399	0.176188188	-0.084336149	-0.1032531	0.040519374	0.067773635	-0.074899012	-0.031897552	-0.036235438	0.04730689	-0.111974198	-0.039356738	-0.13090397
bmr6_pdb_dry_3_b	0.137609182	0.287630402	-0.110879941	0.023101085	0.082741901	-0.016379839	0.009988138	-0.082512449	-0.087043822	-0.085110503	-0.083397306	0.003657962	-0.005687992	-0.090545659	-0.178401456	0.250309576	-0.105171788	-0.125641721	-0.166124334	0.195522564	0.207191547	-0.173445707	-0.075112953	-0.12749284	-0.045394229	-0.014285178	-0.006781817	-0.145001102	-0.089022788	0.266349126	-0.212574533	0.132439373
bmr6_pdb_dry_3_c	0.098493294	-0.085978011	0.007307821	-0.007690777	-0.126037862	-0.026094371	-0.040664447	0.128842622	0.003762318	-0.04429997	0.141414793	0.076164637	0.019437345	0.131633403	0.018386046	-0.070847118	0.034614315	0.188119419	-0.01910404	-0.028538182	-0.109824892	0.171501406	-0.01888961	-0.079277094	0.087472475	0.13702758	-0.08007888	-0.035452813	-0.02414639	0.056133999	0.027420922	-0.153497332
bmr6_pdb_dry_3_d	-0.125214318	0.296726604	0.105441656	-0.280831778	-0.028948045	-0.281565322	-0.1519662	0.053267144	-0.017044806	-0.075661103	0.089780844	0.088676461	0.18403618	-0.11270321	0.027229056	-0.226540887	-0.347111888	0.069493015	-0.037893521	0.124317072	-0.134529006	-0.045907154	-0.038603253	-0.069976561	-0.109117498	0.198244096	-0.126298905	-0.055848551	-0.107446935	0.014308001	-0.003333573	0.160474298
bmr6_pdb_dry_3_e	0.088294673	0.057658699	-0.216881139	-0.09012705	-0.056261167	-0.062303483	-0.008039321	0.002570531	-0.074262482	-0.062680173	0.043391872	0.127976702	-0.14856137	0.080744375	-0.126673425	0.22164122	-0.178049144	0.024391661	-0.197234476	-0.054578374	0.062276198	0.044418685	-0.04399528	-0.161695229	-0.160909517	0.089504978	-0.049211865	-0.120970996	0.11370349	0.055440094	-0.16402166	0.059661442
bmr6_pdb_dry_3_f	0.054360599	-0.004066032	-0.162985257	-0.005506559	-0.124290832	-0.120437158	-0.187384554	0.143967602	-0.017603867	-0.185571059	0.122143533	0.13801097	-0.108387003	0.171985593	-0.17002124	0.163796359	-0.048326455	-0.027802641	-0.040428415	-0.11223465	-0.01354294	0.143542969	-0.210412013	-0.020985051	-0.059274269	0.071814219	-0.218057808	-0.059767408	0.228305797	-0.041527565	-0.109639372	-0.016687851
bmr6_pdb_wet_3_d	-0.100575722	-0.08451645	0.071556723	0.014722643	0.026479413	0.092454872	0.087057766	-0.083493043	-0.041568336	0.101968406	-0.0840308	-0.104694154	0.108445538	-0.04138996	0.137608526	-0.071059784	0.146683238	0.051704076	0.0500835	0.051426413	-0.069976208	0.142234088	0.117251631	-0.03011531	-0.120907156	-0.088789604	0.084504665	0.101955365	0.026344299	-0.109912854	0.210451077	-0.112136237
bmr6_pdb_wet_3_e	0.186376649	-0.010160863	-0.211992046	-0.066791268	-0.047722482	-0.093527198	-0.184956981	0.195105616	0.014275398	-0.16052385	0.187423193	0.185633868	-0.108803032	0.177547913	-0.195992693	0.16962477	-0.111992915	0.067087027	-0.048517272	-0.082390391	-0.021823723	0.098524118	-0.171338871	-0.019026126	0.144114949	0.107798769	-0.223781776	-0.023652549	0.125039883	0.138759048	-0.178142198	0.006643462
bmr6_pdb_wet_a	-0.106352805	0.137595002	0.077134403	-0.037799524	-0.052007033	0.00319701	-0.064636965	-0.004877349	-0.085290725	-0.051411724	-0.011554208	-0.039505799	0.108105264	-0.081826812	-0.033629347	-0.046758695	-0.003766208	-0.076484929	0.199458002	0.145009906	0.051653456	-0.073695346	-0.046242095	0.080437159	0.058092107	-0.008173685	-0.01735477	0.076653876	-0.113417456	-0.089686504	-0.068144317	0.099561311
bmr6_pdb_wet_b	0.10713434	0.075111707	-0.042719935	-0.050015695	-0.105654415	-0.163835599	-0.151023292	0.054156118	-0.002090559	-0.147184157	0.142327201	0.096871542	-0.054299094	0.132908608	-0.088787424	-0.063161483	-0.096158059	0.006352991	-0.061666554	-0.129005893	-0.118477767	0.018445097	-0.154441402	0.245850993	-0.105552986	0.137842985	-0.147524896	-0.077918982	0.070804445	0.0500901	-0.029946196	0.09016272
bmr6_pdb_wet_c	-0.055073769	0.077392367	0.046992172	0.11063215	0.10679901	-0.055890321	-0.096409087	-0.043066663	-0.048146122	-0.076475036	-0.047549039	-0.029105793	-0.040010337	-0.075163956	-0.049656798	0.03564193	-0.007467107	-0.087121757	0.033879279	0.100297718	0.060629674	-0.144831687	-0.062898595	-0.030117565	0.013235759	-0.064715741	-0.003240369	-0.039039659	0.012582545	-0.038630156	-0.005036664	0.109018799
wt_fus_dry_3_a	0.058727814	-0.023662451	0.02146888	-0.012545563	0.025170048	-0.062312364	0.042602646	-0.02600345	-0.087866222	-0.005282057	-0.002878516	0.027988236	-0.062375164	-0.019025653	0.024402188	-0.09024207	-0.076112313	0.059879944	-0.037348325	0.110292322	-0.012397383	-0.028393266	0.026431005	-0.020367644	-0.017614025	0.03172477	0.044475794	-0.114211442	-0.069665071	0.100844788	0.013608133	0.084162412
wt_fus_dry_3_b	0.104269339	-0.074096442	-0.053674206	-0.089424473	-0.068710225	-0.013061875	0.001292351	0.013292431	-0.04383144	0.033860775	0.119510674	0.052401104	0.043763599	0.115961248	0.06790226	-0.118953698	0.052563608	0.120098348	0.014081401	-0.19037824	-0.165483153	0.110478322	0.027415134	0.200556261	-0.13256016	0.128872678	-0.006808747	0.0997805	-0.035123033	0.032944622	0.05291405	0.01834975
wt_fus_dry_3_c	0.077059188	-0.104947703	0.062451848	0.073837014	-0.029615738	0.085726298	0.115367311	-0.018328419	-0.083000604	0.059343825	-0.041571287	-0.042904429	-0.016612327	-0.017531188	0.061073123	-0.033206257	0.073343471	0.048003958	-0.003484486	-0.023486653	0.030132317	0.027602906	0.062427085	-0.124924477	0.09791086	-0.041998869	0.063529314	-0.021124756	-0.069333093	0.130853437	0.022864291	-0.184413909
wt_fus_dry_3_d	-0.050894074	-0.091503476	0.089515541	0.103032092	0.112827887	0.120728656	0.160814473	-0.115127474	-0.088288668	0.185901961	-0.136528306	-0.122781872	0.030667796	-0.099032468	0.15757136	-0.047860027	0.081002844	-0.005336155	-0.069885683	-0.056133156	0.039765848	-0.013009189	0.188364464	-0.085161942	0.022238247	-0.108106005	0.141365122	0.011583789	-0.03280844	-0.01783587	0.142181384	-0.133165035
wt_fus_wet_3_a	-0.070996065	-0.046812726	0.082685394	0.012564587	-0.001712596	0.069900811	0.039757784	-0.107379516	-0.120526244	0.013436121	-0.140562754	-0.079047705	0.067917764	-0.110773107	0.036593255	-0.019280542	0.086207183	-0.124752492	0.205354884	0.117572769	0.042018966	-0.096111424	0.020297915	0.065710347	0.05368252	-0.13797238	0.098632409	0.135974498	-0.102794464	-0.003705372	-0.017711754	0.067999324
wt_fus_wet_3_b	-0.135632914	0.214393004	-0.031385989	-0.153850542	-0.054854719	0.286297523	0.232472639	-0.211426183	-0.12084682	0.345395855	-0.217178329	-0.198158562	0.306992699	-0.171773065	0.138623782	-0.106988142	0.155331532	-0.066809556	0.185941823	0.06919387	-0.051088728	-0.054931651	0.25429523	0.083453824	0.010086992	-0.114147876	0.168230644	0.209162655	-0.20874651	-0.15327292	0.094750734	0.113538765
wt_fus_wet_3_c	0.059316233	0.070537706	-0.079430259	-0.173726256	-0.091942417	0.09061427	0.144579612	-0.140493097	-0.097389885	0.082022099	-0.100415094	-0.032581379	0.184866996	-0.033090533	0.093196202	-0.074961955	0.09696155	0.084731407	0.122915713	-0.097880818	-0.137701533	0.065692564	0.099552306	0.043936896	-0.082101257	-0.009831643	0.116265484	0.189812508	-0.158700316	0.05690153	0.020051337	0.054859957
wt_fus_wet_3_d	-0.0421641	0.05164734	0.041426042	-0.077301418	-0.032186306	0.06123145	0.10499034	-0.124792347	-0.120308259	0.064871381	-0.141997313	-0.097240319	0.112927695	-0.150494084	0.050446624	-0.013964359	0.036604421	-0.041124708	0.120813006	0.080860543	0.05812208	-0.078469148	0.083781561	-0.181692011	0.039492002	-0.118744399	0.105957596	0.113970126	-0.193250283	0.073140759	-0.038531109	0.075207012
wt_macro_dry_3_a	-0.071423551	0.015603761	0.058697418	0.172941598	0.186450109	0.015544866	0.066304414	-0.20271256	-0.127775803	0.026647399	-0.161736721	-0.09491945	-0.069498853	-0.176760665	0.023122451	0.142396774	-0.014925539	-0.206885484	-0.061569616	0.149444981	0.23599119	-0.228034833	0.028009215	-0.069007141	-0.125203029	-0.180648294	0.134347455	-0.017766182	-0.000191068	-0.003910294	0.036044354	0.121425643
wt_macro_dry_3_b	0.116084823	-0.073504794	-0.064254822	0.000608786	0.132223201	-0.032459472	-0.027110554	0.155150583	-0.057884216	0.031366638	0.088216862	0.144395086	-0.058536369	0.133233356	-0.004446952	0.000429267	-0.027193309	0.088184354	-0.125200644	-0.157585094	-0.139828351	0.120105429	-0.02361483	0.140171022	-0.067809092	0.04648217	-0.038624083	-0.052850725	0.106842559	0.031621811	0.0996029	0.005405369
wt_macro_dry_3_c	-0.127828504	0.116037573	0.027390144	0.104041604	0.12499228	-0.059251132	-0.142870099	0.013896838	-0.096636132	-0.011849073	-0.021646671	-0.035802191	-0.04599198	-0.04722777	-0.064370172	0.073767022	-0.013560182	-0.17149048	0.000414025	0.06839519	0.025613736	-0.162790884	-0.026958357	-0.094683297	0.023732941	-0.106924836	-0.116984043	-0.004667394	0.160825961	-0.177052875	-0.038082405	0.128776074
wt_macro_dry_3_d	-0.115414578	-0.094271901	0.093780489	-0.022221248	0.134750982	0.137930563	0.027798191	-0.096480223	-0.086839083	0.099300476	-0.065416057	-0.079900504	0.138806212	-0.080882398	0.140134653	-0.062952223	0.118284235	0.051669857	0.034540134	0.001356908	0.050173532	0.10662378	0.130374736	-0.013253029	-0.123373742	-0.050678444	0.070694807	0.130033961	-0.095134912	-0.123767138	0.174754342	-0.040312438
wt_macro_wet_3_a	-0.154938321	-0.062580558	0.120642754	0.006951368	-0.012636429	0.135272733	0.095405559	-0.126615286	-0.110422512	0.10923749	-0.134679683	-0.142568636	0.113836341	-0.150070224	0.116525713	-0.061155166	0.127436711	-0.003466534	0.200672889	0.142684554	0.033538603	-0.074946888	0.12239253	0.035230154	0.037453012	-0.103334169	0.134363533	0.165935361	-0.136502397	-0.157098788	0.097186893	0.042605768
wt_macro_wet_3_b	0.024268191	-0.108793542	0.017519841	-0.001731655	-0.083519009	0.248663206	0.244203223	-0.124141362	-0.123739243	0.177518077	-0.185901827	-0.130538005	0.081740829	-0.106866204	0.133250074	0.062156392	0.173521526	0.002962766	0.095650424	-0.070477882	0.058551141	0.033154904	0.167236754	-0.158379572	0.176820037	-0.151559777	0.181204969	0.160252606	-0.157064488	0.097379843	0.017955243	-0.190742456
wt_macro_wet_3_c	-0.028394087	-0.044317139	0.022834537	0.001231761	0.043367555	0.00748658	-0.01911553	-0.009975735	-0.08355875	0.000817481	0.016333558	-0.016645496	-0.054946225	-0.006846048	-0.020763174	-0.004613444	-0.033629246	-0.082382435	0.005039932	-0.063887887	0.104148047	-0.102958843	-0.011642511	0.167243657	0.015638184	-0.0085568	0.047498799	-0.043260102	-0.006031367	-0.027424615	-0.027952347	0.060450205
wt_macro_wet_3_d	-0.090071649	-0.083443181	0.078795361	0.063875019	-0.041248562	0.023527944	0.02631751	-0.02672778	-0.089433464	0.034185668	0.008178503	-0.065577803	-0.003645269	-0.047813023	0.04892095	-0.02792735	0.057173139	-0.023434201	0.015206853	-0.040560251	0.111011924	-0.027414388	0.038836396	-0.08528133	0.011905778	-0.026994375	0.038189206	0.023971584	0.00265079	-0.089763236	0.027826115	-0.099306923
wt_pdb_dry_3_a	0.131928576	-0.078111892	-0.025557903	0.1167018	0.003613417	0.002585499	-0.002688972	-0.054179029	-0.094235305	-0.055637899	0.025402262	0.025661793	-0.10019771	0.042502925	-0.045637166	0.117613699	0.005385592	-0.033377417	-0.071420974	-0.066388767	0.1409687	-0.011146744	-0.048434744	-0.042401948	-0.128684095	-0.017805063	0.00331106	-0.038476563	0.049077044	0.144291133	-0.065262921	-0.181725075
wt_pdb_dry_3_b	-0.084322036	-0.025575621	0.042361369	0.016198944	-0.020359714	0.084689017	-0.036871782	-0.052695246	-0.112485334	-0.024471517	-0.050823392	-0.039123638	0.032336089	-0.033572696	-0.024389681	0.052516706	0.090413205	-0.118976484	0.221665433	0.128614767	0.076107581	-0.054268524	-0.045355178	0.145004806	0.018792744	-0.074869935	-0.00400063	0.106754127	-0.037521733	-0.126008696	-0.070009944	0.068913802
wt_pdb_dry_3_c	0.269876003	-0.066110201	-0.093821625	-0.125290539	-0.068418974	-0.141789747	-0.107932066	0.216226599	-0.039545292	-0.054313229	0.276628347	0.316702047	-0.130412901	0.305619218	-0.074348377	-0.03322244	-0.175484499	0.262538177	-0.239428976	-0.164756192	-0.207273695	0.257205965	-0.100155085	0.086265654	-0.090081674	0.276419043	-0.167968004	-0.227998022	0.021440201	0.144672291	0.001023033	0.002997671
wt_pdb_dry_3_d	-0.032187473	-0.076077482	0.128063589	0.268181785	0.121034936	-0.103120006	-0.187413377	0.058365871	-0.062298773	-0.149071701	0.074197781	-0.003298133	-0.150383858	0.016397391	-0.074059454	0.068954487	0.001081666	-0.149336742	-0.070373468	0.088917476	0.13222736	-0.083874585	-0.145247806	-0.045275513	0.056299808	-0.066687304	-0.124497638	-0.077268291	0.191913962	-0.071901032	0.033470282	-0.171384938
wt_pdb_dry_3_e	0.115803215	-0.001935985	-0.202843995	-0.13690259	-0.077853758	-0.111610338	-0.138555622	0.096829636	-0.029418863	-0.124641316	0.123065373	0.169062656	-0.051350439	0.18012765	-0.123870211	0.065299373	-0.093829015	0.065864901	0.01361674	-0.141539655	-0.13305611	0.1556819	-0.096008378	0.046812288	-0.135874691	0.114725994	-0.178504062	0.053127716	0.163832004	0.034994709	-0.12126527	0.040245561
wt_pdb_dry_3_f	0.15662875	0.07162969	-0.20832596	-0.073731939	-0.040304093	-0.243688622	-0.217693045	0.266762536	-0.025409697	-0.175265009	0.180610268	0.259608762	-0.168688906	0.188346817	-0.207717043	0.157025042	-0.231196764	0.014646565	-0.210878108	-0.092658899	-0.083037734	0.072341712	-0.216149258	-0.072826044	-0.014820446	0.113734881	-0.26352506	-0.131845548	0.263819047	0.105830731	-0.160191843	0.082992623
wt_pdb_dry_3_g	0.113388101	0.010197303	-0.197376419	-0.207945295	-0.194196008	-0.049540381	-0.065215985	0.13095035	0.006378075	-0.079985285	0.177326255	0.181660679	0.028724946	0.215294892	-0.056453521	-0.010481022	-0.065292106	0.236239097	0.011362704	-0.203601273	-0.196911518	0.249213218	-0.077144109	0.066780317	-0.031794827	0.233424274	-0.127951668	0.039885834	0.029602388	0.012108639	-0.063021226	0.045982254
wt_pdb_wet_3_a	-0.039818056	0.223004658	-0.025449037	0.013435601	0.034150566	-0.121395254	-0.138436066	0.001234735	-0.083547396	-0.153791578	0.043619881	0.027443724	-0.013811297	-0.024171317	-0.132002282	0.035567102	-0.091937414	-0.11045667	0.019604086	0.161700806	0.117867147	-0.17115438	-0.137369234	0.187701955	-0.014381354	0.05023824	-0.074021771	-0.082118722	0.025581171	-0.065207661	-0.146174634	0.135229186
wt_pdb_wet_3_b	-0.104793601	-0.067203453	0.157908494	0.224039215	0.139542234	-0.00813996	-0.079706608	0.002253407	-0.111830713	-0.060888555	-0.015246398	-0.036142654	-0.09005575	-0.077212258	-0.007672467	0.089566383	-0.010232823	-0.146129281	0.035734109	0.103112156	0.182820725	-0.157442669	-0.05033931	-0.067506797	0.080080703	-0.090146649	0.012423878	-0.026184985	0.083333821	-0.070725334	0.008802976	-0.102623041
wt_pdb_wet_3_c	-0.145872011	0.02189179	0.067307517	0.006941901	-0.080487643	0.074815035	0.027983088	-0.048095893	-0.109093691	0.102312736	-0.005383178	-0.045775651	0.000913585	-0.092977221	0.033167006	-0.018171637	-0.004119986	-0.073747717	0.085000469	0.030906409	0.127724487	-0.12219336	0.075255615	-0.104830261	0.055194436	-0.03415597	0.025283169	0.011533994	-0.031352945	-0.127735882	-0.069354281	0.12479318
wt_pdb_wet_3_d	-0.050634818	-0.028672566	0.10657428	0.15162329	0.211377574	-0.162792894	-0.180985759	-0.049645715	-0.087727615	-0.180778767	0.014877618	0.034710277	-0.169684065	-0.056552432	-0.131121089	0.053365111	-0.128836778	-0.158273654	-0.083648263	0.068740888	0.178040139	-0.193648849	-0.158161682	0.094364876	-0.131035877	-0.017462343	-0.065391322	-0.178164669	0.102724206	0.020954973	-0.091068942	0.127951546
wt_pdb_wet_3_e	0.179179565	0.071677496	-0.224316035	-0.069180336	0.039293769	-0.045752283	-0.009660752	0.052890143	-0.091226201	-0.113568272	-0.018358375	0.127471846	-0.177533242	0.040919165	-0.209005101	0.296672235	-0.196200158	-0.089867526	-0.143671429	-0.035822212	0.164487722	-0.045006708	-0.122887334	-0.094874353	0.198636179	0.015276577	-0.051264673	-0.13213444	0.093345847	0.239927844	-0.284441456	0.070943715
wt_pdb_wet_3_f	0.21171899	0.083883204	-0.257542926	-0.13542035	0.021298953	-0.103276098	0.001738878	-0.012475386	-0.072630748	-0.117980901	-0.008262049	0.145794727	-0.103200406	0.112295917	-0.15556384	0.188288604	-0.154055685	-0.046105316	-0.098250887	-0.148412432	-0.048545431	0.033332924	-0.125187421	0.156946922	-0.125663201	0.03541709	0.004847501	-0.035146899	0.110219339	0.199315178	-0.149665752	0.051913618
wt_pdb_wet_3_g	0.04609436	0.079548466	-0.175365156	-0.00062099	-0.004793589	-0.101141409	-0.136125946	0.139477666	-0.090444673	-0.161616369	0.032340164	0.137922031	-0.211266482	0.099287922	-0.219303473	0.280033269	-0.154185531	-0.15163345	-0.081415213	0.030598598	0.087130062	-0.023577937	-0.203634458	-0.001248814	0.120783491	-0.028744577	-0.155440993	-0.180311846	0.259546222	-0.038825351	-0.175521103	0.073279735
wt_pdb_wet_3_h	0.058662855	0.189865252	-0.195641343	-0.014759726	0.128054413	-0.231740921	-0.261740446	0.327579099	-0.051004375	-0.213292686	0.095568173	0.250855927	-0.223891309	0.153771642	-0.267314561	0.237102282	-0.258896725	-0.129490843	-0.252009908	0.017556471	-0.072008871	-0.019970851	-0.253590715	-0.117860478	0.180096716	0.005286581	-0.284000062	-0.248520597	0.35181408	-0.01508924	-0.135056462	0.089510695
bmr12_fus_dry_13_a	0.405173199	-0.170697518	-0.417960275	0.015271953	-0.324884025	0.23549961	0.292530793	-0.276269536	0.12898901	0.097121572	-0.108101086	0.248747428	-0.072807531	0.293263994	-0.082278269	0.3472899	0.218553266	0.164355694	-0.02314289	-0.10814321	-0.244672932	0.336541753	0.027142786	-0.136095317	-0.407847059	-0.106341621	0.03235414	0.379707072	0.103479645	0.350054251	-0.074106732	-0.144486647
bmr12_fus_dry_13_b	0.044788613	0.034655504	-0.244899775	-0.153134948	-0.172749569	0.022976585	0.264758001	-0.178642884	0.21235656	0.290082505	-0.149868665	0.18857084	0.168772993	0.047794562	0.339767897	-0.177402101	0.038827582	0.411889519	-0.093286384	-0.34159113	-0.351455812	0.293072547	0.289834678	0.126367355	-0.104281121	0.026861009	0.240810063	0.151869813	-0.01158295	-0.107486266	0.291261721	-0.043542078
bmr12_fus_dry_13_c	0.073618438	-0.260129026	-0.136764397	0.185719989	0.117785538	0.189803857	0.244754079	-0.266141787	0.215469275	0.300897528	-0.159446903	0.248405914	-0.057812604	0.113401716	0.299904504	0.029108017	0.260457051	0.216590816	-0.246185816	-0.439810469	-0.163719635	0.200073573	0.289202364	0.042929735	-0.249991826	-0.167643161	0.25634313	0.182736434	0.156695066	-0.178247387	0.31406982	-0.214793149
bmr12_fus_dry_13_d	-0.222225802	0.187407638	0.175632893	-0.080076426	0.445936222	-0.155308904	-0.069234386	-0.080717827	0.181268382	0.04138691	-0.096323052	-0.173125934	0.028363055	-0.218409749	0.027563706	0.013730769	-0.20906679	-0.191923585	-0.303302366	0.212368108	0.188157582	-0.15348089	0.02508455	-0.187472225	-0.096960859	-0.103048216	0.022413433	-0.12016391	0.009781397	-0.150672565	0.250411085	0.144899078
bmr12_fus_wet_13_a	-0.135010185	0.288850262	0.127505146	-0.174962868	-0.180689243	-0.153472566	-0.276873163	0.359227512	0.163662847	-0.045118019	0.425046098	-0.358225952	0.336948241	-0.065635913	-0.229054017	-0.185785367	-0.100936557	-0.050527638	0.0341776	-0.069448407	0.069775792	-0.076161381	-0.229741021	-0.201736933	0.333433019	0.394509707	-0.408550043	0.072570775	-0.202026484	-0.095536502	-0.342208472	0.240836819
bmr12_fus_wet_13_c	-0.018916331	-0.103838166	0.077955142	0.1037346	0.20140635	-0.132704975	-0.266964037	0.015024312	0.164672553	-0.300811661	0.235308513	-0.013605643	-0.190678674	0.068644056	-0.181494528	0.055685788	-0.090867929	-0.226124046	-0.015445591	-0.093146363	0.132247044	-0.115871927	-0.278630468	0.175326477	-0.169459663	0.006527475	-0.191737183	-0.122697596	0.188869027	-0.036339134	-0.024025445	0.109432114
bmr12_fus_wet_13_d	-0.37989427	0.220270177	0.249795632	-0.396323817	-0.088926155	-0.218614633	0.116127065	0.150556068	0.099881633	0.297122021	-0.126049895	-0.334613347	0.39774343	-0.368659439	0.208381257	-0.360470814	-0.300468661	0.362797879	-0.111320503	0.036809772	0.001557016	-0.099133005	0.345181257	-0.304620556	0.366103012	0.244917022	0.119214823	-0.216228828	-0.358927169	-0.151992886	0.005113678	0.112573391
bmr12_pdb_dry_13_a	0.225397153	-0.254289873	-0.170989416	0.331345561	-0.049830276	0.22415871	-0.022923621	0.128415422	0.232355855	-0.053645012	0.038137999	0.22212148	-0.294327146	0.265111423	-0.113467029	0.222918889	0.265353053	-0.141088835	-0.029834115	-0.1295573	0.058269165	0.110332851	-0.102035414	0.110534578	0.096595823	-0.138497514	-0.091717254	-0.013137805	0.27906408	-0.02153733	0.033979988	-0.368524187
bmr12_pdb_dry_13_b	-0.020465017	0.133760807	-0.120449841	-0.30073792	-0.200925489	-0.197591349	0.1689673	-0.086727912	0.199023003	0.171914751	-0.101718869	0.021788043	0.235756727	-0.074074903	0.263635024	-0.279031543	-0.163054514	0.373833326	-0.125060108	-0.176326928	-0.318789133	0.12192055	0.22466786	0.080542479	-0.077137761	0.146684092	0.185793669	-0.019903384	-0.153154496	0.061791015	0.181524906	0.014051928
bmr12_pdb_dry_13_c	-0.148234349	0.21147499	0.234144724	-0.15072314	-0.008821331	-0.241343262	-0.109651481	0.158147548	0.219376295	-0.03650831	0.100474442	-0.201643379	0.083255057	-0.164806402	0.048571873	-0.151385337	-0.225542678	0.012600405	-0.307605456	0.059452452	0.202432133	-0.188910644	0.015404747	-0.242464957	0.16920037	0.221634992	-0.09357304	-0.36866348	-0.13964932	0.009970773	-0.073330041	0.168499016
bmr12_pdb_wet_13_a	0.232020864	-0.218857496	-0.127139223	0.083531344	-0.02179786	0.104485272	0.097854655	-0.019574362	0.191783218	-0.017891938	-0.085672974	0.147996055	-0.048077028	0.159548572	0.036096132	-0.020196222	0.166675663	0.068102492	0.087321102	-0.069031595	-0.179978984	0.164716829	0.001230378	0.269201257	-0.072575353	-0.117523237	0.134281952	0.098933446	0.071984622	0.277131805	0.10873888	-0.083067826
bmr12_pdb_wet_13_b	0.274262311	0.116827494	-0.231506321	-0.139443898	-0.195560622	-0.247311891	-0.110981224	-0.050224035	0.279640097	-0.205278081	0.265581252	0.061717375	-0.002901806	0.178267387	-0.100782244	-0.051563492	-0.137243411	0.115939709	-0.238806637	-0.135600206	-0.255597299	0.152008334	-0.207555842	0.23891404	-0.280680856	0.293502352	-0.158279119	-0.248434612	0.089274233	0.348297071	0.056512651	0.010141991
bmr12_pdb_wet_13_c	-0.08006234	0.177426307	0.069215823	-0.042142628	-0.021098212	-0.155799881	-0.15034264	-0.053348197	0.215728332	-0.138374304	0.226622636	-0.025464363	0.050847069	-0.022130588	-0.046995342	-0.127920615	-0.127711117	-0.022754221	0.068096165	-0.065885525	0.020140567	-0.162420148	-0.10291938	0.24327641	-0.123633444	0.176364739	-0.075111432	-0.036831972	0.00954603	-0.069889946	-0.059506717	0.161618327
bmr12_pdb_wet_13_d	-0.030814039	0.199029138	0.072609857	-0.206066518	-0.07243915	-0.20700866	-0.012081143	0.039929067	0.140995742	-0.064443077	-0.091680684	-0.195411809	0.138387518	-0.205846103	-0.02399783	-0.151029316	-0.245594568	-0.024688001	-0.116672291	0.15690482	0.052968846	-0.167787365	0.027967573	-0.245349309	0.157938436	0.15857174	0.012368874	-0.190510221	-0.260740364	0.443239429	-0.183666778	0.114548715
wt_fus_dry_13_a	0.279978749	-0.207671673	-0.346543508	0.279901023	0.400061007	0.311282894	0.024236997	0.376325492	-0.168804457	0.024946078	-0.178820699	0.141847665	-0.392183586	0.334923639	-0.262546614	0.423578211	0.210415537	-0.221609806	-0.323930233	-0.220357652	-0.057723002	0.268476164	-0.122887995	0.152002475	0.065210885	-0.343071768	-0.076636601	-0.313078461	0.429379137	-0.024247222	0.062787004	-0.332483188
wt_fus_dry_13_b	0.086560365	-0.243861679	-0.065702345	0.12298834	0.098982379	0.217204598	0.317073143	-0.153126153	-0.173261321	0.320404233	-0.302098503	0.227635218	-0.105919658	0.096169741	0.301173131	0.064502367	0.20496184	0.148602555	-0.093875243	-0.032345416	-0.225631682	0.190681556	0.275339494	0.097115648	-0.10936822	-0.255803609	0.30983914	0.110458821	0.08370138	-0.094049215	0.322885451	-0.291160312
wt_fus_dry_13_c	-0.179699568	0.176874518	0.121272458	-0.022013089	0.067879707	-0.068179572	-0.050841988	-0.020402155	-0.189725032	0.033074071	-0.03691582	-0.1248746	0.139559668	-0.109618642	0.015837067	-0.04885831	-0.05217825	-0.066215716	0.000988819	-0.003439628	0.066873497	-0.119238747	0.025330435	-0.250321493	-0.026096538	-0.029604029	-0.042994675	0.092827087	-0.019577234	-0.193934055	-0.051277953	0.144536088
wt_fus_dry_13_d	-0.185451132	0.113060065	0.101792243	-0.00228086	0.362765842	-0.072155532	-0.191361358	0.309879459	-0.178590593	-0.100581628	-0.020860743	-0.095856727	0.022828083	-0.042769612	-0.070301134	-0.0649362	-0.062751994	-0.201621468	-0.121257021	0.05442709	-0.042848174	0.036014545	-0.100829069	0.094992397	0.212850833	-0.047746001	-0.163968326	-0.160599712	0.157694548	-0.327227161	0.088134478	0.102754047
wt_fus_wet_13_a	0.249597245	-0.203517034	-0.336466086	0.170309898	-0.285984758	0.3279125	0.007721323	0.17381727	-0.163313277	-0.067119187	0.166510885	0.191272368	-0.197004432	0.412497801	-0.231523789	0.396716149	0.328566153	0.067024785	0.366243037	-0.107985911	-0.151570385	0.389225343	-0.169214957	-0.036439694	0.061709177	-0.155316732	-0.212421388	0.403026714	0.333463483	-0.097324277	-0.188197343	-0.347021735
wt_fus_wet_13_b	0.027082661	-0.223870261	-0.008921649	0.265623264	0.089767055	0.29989256	0.319408408	-0.310848401	-0.201669649	0.26910423	-0.296914694	0.215427508	-0.158697645	0.017787264	0.247784244	0.166850017	0.259917875	0.009930645	0.044317284	0.098127167	-0.049842351	0.053932454	0.259560045	0.23585754	-0.16378157	-0.303729209	0.378573507	0.147531331	0.05197308	-0.16148358	0.28426085	-0.327918066
wt_fus_wet_13_c	-0.070652502	0.009359637	0.089044833	0.147102261	0.100936621	0.009084085	-0.188052277	0.110768097	-0.172242617	-0.207829415	0.079583204	-0.071702521	-0.15183035	-0.072534262	-0.215021209	0.109345975	-0.006263962	-0.275359178	0.097963967	0.214845312	0.248687217	-0.218447845	-0.181520341	-0.111492446	0.227804601	-0.070794171	-0.127368304	-0.003732977	0.04793732	-0.094280738	-0.159688688	0.11312683
wt_fus_wet_13_d	-0.154017764	-0.091942893	0.226830727	0.080040122	0.008149283	0.024930517	-0.241783949	0.105967219	-0.131050214	-0.206793033	0.302725796	-0.051600012	-0.092950415	-0.066257635	-0.118582926	0.026726093	-0.033880466	-0.183014543	0.25520603	0.207991621	0.385325855	-0.179061681	-0.170207421	0.002524405	0.131007762	0.10564012	-0.165115633	-0.007423541	-0.011899963	-0.272960879	-0.126134839	0.155632059
wt_pdb_dry_13_a	0.162003346	-0.236882091	-0.031667503	0.17513605	0.130354605	0.242397059	0.281550349	-0.304005881	-0.157619799	0.216051996	-0.278890417	0.207867189	-0.14302401	0.020681616	0.163060931	0.132736566	0.224327885	0.011972846	0.105997281	0.048738795	-0.075355644	0.01419469	0.197787361	0.153838326	-0.177337865	-0.261983533	0.313301343	0.141365049	0.001486821	0.137130748	0.207483373	-0.148483942
wt_pdb_dry_13_c	-0.206431622	0.210319663	0.166088459	-0.265922749	-0.163521541	-0.201074178	0.019098797	-0.016191125	-0.172538096	0.027127587	-0.087856389	-0.176064304	0.282972729	-0.259387423	0.12455458	-0.176745585	-0.193314249	0.05384846	0.175760535	0.14296427	-0.013143499	-0.123454146	0.103950702	-0.315817283	0.181813227	0.119562762	0.015471857	0.076484002	-0.295129845	0.025417584	-0.066535788	0.127715306
wt_pdb_dry_13_d	-0.222046592	0.267023519	0.232463115	-0.207110385	-0.145100092	-0.201168649	-0.214508358	0.115188559	-0.205973125	-0.269578994	0.190528072	-0.350997064	0.211215204	-0.219771621	-0.235537607	-0.094891566	-0.235426246	-0.138093447	0.376958153	0.464323411	0.232367152	-0.270061573	-0.199733005	-0.138200868	0.048622609	0.240751921	-0.211794745	-0.151989214	-0.255000204	0.012161491	-0.318143999	0.188205033
wt_pdb_wet_13_a	0.131143214	-0.138468544	-0.02832599	0.154036052	0.014624737	0.002103852	-0.139260129	0.07052034	-0.162345514	-0.235185661	0.147943667	0.080339179	-0.171773988	0.164587121	-0.176213189	0.041191913	0.068586747	-0.079258708	0.063045282	-0.178719204	0.035579403	-0.032453739	-0.211934493	0.217397205	-0.045042498	0.037308151	-0.079581265	-0.104858411	0.083906697	0.142234831	-0.138920787	0.039188443
wt_pdb_wet_13_b	0.050100763	-0.073555266	0.022787328	-0.06800787	-0.082173794	0.056969337	0.129193751	-0.285001638	-0.18761788	0.133810403	-0.168974543	0.109339606	0.041232071	-0.077198036	0.181138279	-0.03997864	0.008162013	0.133154516	0.160564318	0.094950692	-0.06173224	0.005231652	0.146874519	0.133838095	-0.143765955	-0.078257225	0.187167434	0.283456157	-0.180303725	0.238429747	0.002560094	0.059847536
wt_pdb_wet_13_c	-0.151747923	0.135345349	0.177496101	-0.102422052	-0.063133244	-0.089169693	-0.064021386	0.025612161	-0.175656457	-0.023681909	0.021833871	-0.103654475	0.076034102	-0.196625995	0.062323865	-0.177302282	-0.175469371	-0.052192559	0.038125884	0.194796226	0.251850801	-0.19639564	0.042026992	-0.23579961	0.235991431	0.103988195	-0.014590081	-0.054518584	-0.177193491	0.059311786	-0.121309419	0.185542034
wt_pdb_wet_13_d	-0.036057484	-0.054103549	0.122701847	0.196628711	0.038986017	0.072202309	-0.174393521	-0.038156633	-0.204794772	-0.250203657	0.089897502	-0.036235738	-0.133927074	-0.00895257	-0.231996762	0.077116735	0.104966099	-0.276171897	0.274959197	0.184689207	0.245828703	-0.23354411	-0.219376335	0.031152267	-0.040320597	-0.097464251	-0.094494277	-0.008193995	-0.03305132	-0.027961387	-0.28267098	0.108332378
