# Supplementary material for: Pathogen and drought stress affect cell wall and phytohormone signaling to shape host responses in a sorghum COMT bmr12 mutant
Source: BMC Plant Biol. 2021 Aug 21;21:391. doi: 10.1186/s12870-021-03149-5 (PMC8379876; doi:10.1186/s12870-021-03149-5)
Supplement: Supplementary file 7 — Additional file 7. SAS script to calculate a linear model to compare lesion lengths. [file 12870_2021_3149_MOESM7_ESM.txt]

proc mixed data=slope1b;
      class rep bmr trt water dpi;
      model lesion=bmr|trt|water|dpi/ddfm=kr;
      random rep rep*water;
      repeated/group=bmr*trt;
      lsmeans bmr|trt|water|dpi/diff;
      title 'Reps 1-8 Treatment Means: Lesion length (mm)';
run;
