# Supplementary material for: Pathogen and drought stress affect cell wall and phytohormone signaling to shape host responses in a sorghum COMT bmr12 mutant
Source: BMC Plant Biol. 2021 Aug 21;21:391. doi: 10.1186/s12870-021-03149-5 (PMC8379876; doi:10.1186/s12870-021-03149-5)
Supplement: Supplementary file 9 — Additional file 9. Lexogen-recommended script for trimming raw RNA-Seq reads. [file 12870_2021_3149_MOESM9_ESM.sh]

for arg
do

#Input Variables
OUT_FILE=$arg

bbduk.sh in=$OUT_FILE.fastq.gz out=./trim/$OUT_FILE.trim.fastq.gz ref=~/Downloads/truseq.fa.gz literal=AAAAAAAAA k=13 ftl=14 ftm=5 useshortkmers=t mink=5 qtrim=t trimq=10 ktrim=r minlength=20

done
exit 0
