# Supplementary material for: Pathogen and drought stress affect cell wall and phytohormone signaling to shape host responses in a sorghum COMT bmr12 mutant
Source: BMC Plant Biol. 2021 Aug 21;21:391. doi: 10.1186/s12870-021-03149-5 (PMC8379876; doi:10.1186/s12870-021-03149-5)
Supplement: Supplementary file 10 — Additional file 10 Shell script for using Kallisto to pseudoalign reads to the S. bicolor genome. [file 12870_2021_3149_MOESM10_ESM.txt]

mkdir kpseudo
mkdir kquant
mkdir kquant-short
mkdir kquant-trunc
mkdir salmon
mkdir salmon-trunc
mkdir salmon-short
while read name sample length sd
do
mkdir kquant/$name
kallisto quant --threads=12 --index=/media/Sbicolor/v3.1.1/annotation/kallisto-full.idx --output-dir=kquant/$name --single --fragment-length=$length --sd=$sd --fr-stranded --gtf=/home/user/Documents/rnaseq/Sbicolor/v3.1.1/annotation/Sbicolor_454_v3.1.1.gene_exons.gff3 $sample &>> quantlog.txt 
done
exit 0

#run this with <sampleinfo
