# Supplementary material for: Pathogen and drought stress affect cell wall and phytohormone signaling to shape host responses in a sorghum COMT bmr12 mutant
Source: BMC Plant Biol. 2021 Aug 21;21:391. doi: 10.1186/s12870-021-03149-5 (PMC8379876; doi:10.1186/s12870-021-03149-5)
Supplement: Supplementary file 11 — Additional file 11. R markdown notebook containing WGCNA and downstream analysis. [file 12870_2021_3149_MOESM11_ESM.rmd]

---
title: "WGCNA for bmr drought study"
output: html_notebook
---

This analysis closely follows the WGCNA tutorials, but modified for three groups. nThreads = number of cores available for your work

```{r}
library(GenomicFeatures)
library(WGCNA); enableWGCNAThreads(nThreads = nThreads)
library(DESeq2)
library(BiocParallel)
library(tximport)
library(ggplot2)
library(tidyverse)
library(tximportData)
library(AnnotationDbi)
```


Make the gene-to-transcript table.
```{r}
txdb <- makeTxDbFromGFF("/path/to/Sbicolor_454_v3.1.1.gene_exons.gff3")
keytypes(txdb) #Options are "CDSID"    "CDSNAME"  "EXONID"   "EXONNAME" "GENEID"   "TXID"     "TXNAME" 
k <- keys(txdb, keytype = "TXNAME")
transcripts <- AnnotationDbi::select(txdb, k, "GENEID", "TXNAME")
colnames(transcripts) <- c('target_id', 'gene_id')
```


These are the groups in which samples were sequenced.
```{r}
expt1 <- c("bmr12_fus_dry_0_a","bmr12_fus_dry_0_b","bmr12_fus_dry_13_a","bmr12_fus_dry_13_b","bmr12_fus_dry_13_c","bmr12_fus_dry_13_d","bmr12_fus_wet_0_a","bmr12_fus_wet_0_b","bmr12_fus_wet_13_a","bmr12_fus_wet_13_c","bmr12_fus_wet_13_d","bmr12_pdb_dry_0_a","bmr12_pdb_dry_0_b","bmr12_pdb_dry_13_a","bmr12_pdb_dry_13_b","bmr12_pdb_dry_13_c","bmr12_pdb_wet_0_a","bmr12_pdb_wet_0_b","bmr12_pdb_wet_13_a","bmr12_pdb_wet_13_b","bmr12_pdb_wet_13_c","bmr12_pdb_wet_13_d","wt_fus_dry_0_a","wt_fus_dry_0_b","wt_fus_dry_13_a","wt_fus_dry_13_b","wt_fus_dry_13_c","wt_fus_dry_13_d","wt_fus_wet_0_a","wt_fus_wet_0_b","wt_fus_wet_13_a","wt_fus_wet_13_b","wt_fus_wet_13_c","wt_fus_wet_13_d","wt_pdb_dry_0_a","wt_pdb_dry_0_b","wt_pdb_dry_13_a","wt_pdb_dry_13_c","wt_pdb_dry_13_d","wt_pdb_wet_0_a","wt_pdb_wet_0_b","wt_pdb_wet_13_a","wt_pdb_wet_13_b","wt_pdb_wet_13_c","wt_pdb_wet_13_d")
expt2 <- c("bmr12_fus_dry_3_a","bmr12_fus_dry_3_b","bmr12_fus_dry_3_c","bmr12_fus_dry_3_d","bmr12_fus_wet_3_a","bmr12_fus_wet_3_b","bmr12_fus_wet_3_c","bmr12_fus_wet_3_d","bmr12_macro_dry_3_a","bmr12_macro_dry_3_b","bmr12_macro_dry_3_c","bmr12_macro_dry_3_d","bmr12_macro_wet_3_a","bmr12_macro_wet_3_b","bmr12_macro_wet_3_c","bmr12_macro_wet_3_d","bmr12_pdb_dry_3_a","bmr12_pdb_dry_3_b","bmr12_pdb_dry_3_c","bmr12_pdb_dry_3_d","bmr12_pdb_wet_3_a","bmr12_pdb_wet_3_b","bmr12_pdb_wet_3_c","bmr12_pdb_wet_3_d","bmr6_fus_dry_3_a","bmr6_fus_dry_3_b","bmr6_fus_dry_3_c","bmr6_fus_dry_3_d","bmr6_fus_wet_3_a","bmr6_fus_wet_3_b","bmr6_fus_wet_3_c","bmr6_fus_wet_3_d","bmr6_macro_dry_3_a","bmr6_macro_dry_3_b","bmr6_macro_dry_3_c","bmr6_macro_dry_3_d","bmr6_macro_wet_3_a","bmr6_macro_wet_3_b","bmr6_macro_wet_3_c","bmr6_macro_wet_3_d","bmr6_pdb_dry_3_a","bmr6_pdb_dry_3_b","bmr6_pdb_dry_3_c","bmr6_pdb_dry_3_d","bmr6_pdb_wet_3_d","bmr6_pdb_wet_a","bmr6_pdb_wet_b","bmr6_pdb_wet_c","wt_fus_dry_3_a","wt_fus_dry_3_b","wt_fus_dry_3_c","wt_fus_dry_3_d","wt_fus_wet_3_a","wt_fus_wet_3_b","wt_fus_wet_3_c","wt_fus_wet_3_d","wt_macro_dry_3_a","wt_macro_dry_3_b","wt_macro_dry_3_c","wt_macro_dry_3_d","wt_macro_wet_3_a","wt_macro_wet_3_b","wt_macro_wet_3_c","wt_macro_wet_3_d","wt_pdb_dry_3_a","wt_pdb_dry_3_b","wt_pdb_dry_3_c","wt_pdb_dry_3_d","wt_pdb_wet_3_a","wt_pdb_wet_3_b","wt_pdb_wet_3_c","wt_pdb_wet_3_d")
expt3 <-c("bmr12_pdb_wet_3_e","bmr12_pdb_wet_3_f","bmr6_pdb_dry_3_e","bmr6_pdb_dry_3_f","bmr6_pdb_wet_3_e","wt_pdb_dry_3_e","wt_pdb_dry_3_f","wt_pdb_dry_3_g","wt_pdb_wet_3_e","wt_pdb_wet_3_f","wt_pdb_wet_3_g","wt_pdb_wet_3_h")
```

Storing filepaths to the Kallisto .h5 outputs.
```{r}
exp_string1 <- "/path/to/expt1"
exp_string2 <- "/path/to/expt2"
exp_string3 <- "/path/to/expt3"
files1 <- file.path(exp_string1, expt1, 'abundance.h5')
names(files1) <- expt1
files2 <- file.path(exp_string2, expt2, 'abundance.h5')
names(files2) <- expt2
files3 <- file.path(exp_string3, expt3, 'abundance.h5')
names(files3) <- expt3
```

Import reads, and summarize to gene-level using tximport.
```{r}
txitx <- tximport(files = c(files1, files2, files3), type="kallisto", tx2gene = transcripts, countsFromAbundance = "no")
#head(txitx$counts)
```

Read in design matrix. 
```{r}
targets <- read.table(design.csv, sep=',' , header=TRUE) #the second sheet of additional file 1 can be used for this
condition <- factor(targets$condition)
design<- model.matrix(~0 + condition); rownames(design) <- targets$sample
sampleTable <- targets
rownames(sampleTable) <- targets$sample
```


Make sure that same genes are contained in each set.
```{r}
rownames(sampleTable) %in% colnames(txitx$counts) #TRUE
rownames(sampleTable) == colnames(txitx$counts) #FALSE
txitx$counts <- txitx$counts[, rownames(sampleTable)]
rownames(sampleTable) == colnames(txitx$counts) #TRUE now
```


DESeq2 normalization
```{r}
dds <- DESeqDataSetFromMatrix(round(txitx$counts), sampleTable, ~condition)
```

Filtration
```{r}
keep <- rowSums(counts(dds)) >= 10
dds <- dds[keep,]
table(keep)
```

Extract transformed data
```{r}
vsd <- vst(dds, blind=FALSE)
ds2.counts <- assay(vsd)
tcounts <- t(ds2.counts)
```


Subset samples. (Lol)
```{r}
bmr12 <- ds2.counts[, 1:48]; bmr12 <- t(bmr12)
bmr6 <- ds2.counts[,49:75]; bmr6 <- t(bmr6)
wt <- ds2.counts[,76:129]; wt <- t(wt)

day0 <- ds2.counts[, c(1,2,11,12,28,29,37,38,76,77,86,87,104,105,116,117)]; day0 <- t(day0)
day13 <- ds2.counts[, c(3:6, 13:15, 30:32, 39:42, 78:81, 88:91, 106:108, 118:121)]; day13 <- t(day13)
day3 <- ds2.counts[, c(7:9, 10, 16:27, 33:36, 43:75, 82:85, 92:103, 109:115, 122:129)]; day3 <- t(day3)
```


No samples were eliminated at this point.
```{r}
sampleTree = hclust(dist(tcounts));
sizeGrWindow(12,9)
pdf(file = "sample-clustering.pdf", width = 12, height = 9);
par(cex = 0.6);
par(mar = c(0,4,2,0))
plot(sampleTree, main = "Sample clustering to detect outliers - drought", sub="", xlab="", cex.lab = 1.5,
cex.axis = 1.5, cex.main = 2)
abline(h = 200, col = "red");
dev.off()
```
  

traits.csv can be composed from additional file 1, sheet 2
```{r}
traitData=read.table("traits.csv", sep=",", header=TRUE)
dim(traitData); names(traitData)
mySamples <- traitData[,1]
traitRows <- match(mySamples, traitData$sample)
datTraits <- traitData[traitRows, -1]
rownames(datTraits) <- mySamples
```


```{r}
sampleTree2 = hclust(dist(tcounts));
traitColors <- numbers2colors(datTraits, signed = T);
sizeGrWindow(12,9)
pdf(file = "signed.pdf", width = 12, height = 9);
plotDendroAndColors(sampleTree2, colors = traitColors,
groupLabels = names(datTraits),
main = "Sample dendrogram and trait heatmap - 0");
dev.off()

```

We are following the tutorials now (https://horvath.genetics.ucla.edu/html/CoexpressionNetwork/Rpackages/WGCNA/Tutorials/)
```{r}
# We work with three sets:
nSets = 3
# For easier labeling of plots, create a vector holding descriptive names of the two sets.
setLabels = c("day0", "day3", "day13")
# Form multi-set expression data: columns starting from 9 contain actual expression data.
multiExprday = vector(mode = "list", length = nSets)
multiExprday[[1]] = list(data = as.data.frame(day0))
names(multiExprday[[1]]$data) = colnames(day0)
#rownames(multiExprday[[1]]$data) = rownames(datTraitswt)
multiExprday[[2]] = list(data = as.data.frame(day3))
names(multiExprday[[2]]$data) = colnames(day3)
#rownames(multiExprday[[2]]$data) = rownames(datTraitsbmr12)
multiExprday[[3]] = list(data = as.data.frame(day13))
names(multiExprday[[3]]$data) = colnames(day13)
#rownames(multiExprday[[3]]$data) = rownames(datTraitsbmr6)
# Check that the data has the correct format for many functions operating on multiple sets:
exprSize = checkSets(multiExprday)
```


```{r}
gsg = goodSamplesGenesMS(multiExprday, verbose = 3);
gsg$allOK
sampleTrees = list()
for (set in 1:nSets)
{
sampleTrees[[set]] = hclust(dist(multiExprday[[set]]$data), method = "average")
}
```

Remove genes with too high variance or too few counts
```{r}
if (!gsg$allOK)
{
# Print information about the removed genes:
if (sum(!gsg$goodGenes) > 0)
printFlush(paste("Removing genes:", paste(names(multiExprday[[1]]$data)[!gsg$goodGenes],
collapse = ", ")))
for (set in 1:exprSize$nSets)
{
2
if (sum(!gsg$goodSamples[[set]]))
printFlush(paste("In set", setLabels[set], "removing samples",
paste(rownames(multiExprday[[set]]$data)[!gsg$goodSamples[[set]]], collapse = ", ")))
# Remove the offending genes and samples
multiExprday[[set]]$data = multiExprday[[set]]$data[gsg$goodSamples[[set]], gsg$goodGenes];
}
# Update exprSize
exprSize = checkSets(multiExprday)
}
```

```{r}
sampleTrees = list()
for (set in 1:nSets)
{
sampleTrees[[set]] = hclust(dist(multiExprday[[set]]$data), method = "average")
}
pdf(file = "sampleclust.pdf", width = 12, height = 12);
par(mfrow=c(2,1))
par(mar = c(0, 4, 2, 0))
for (set in 1:nSets)
plot(sampleTrees[[set]], main = paste("Sample clustering on all genes", setLabels[set]),
xlab="", sub="", cex = 0.7);
dev.off()
```

```{r}
Traits = vector(mode="list", length = nSets);
for (set in 1:nSets)
{
setSamples = rownames(multiExprday[[set]]$data);
traitRows = match(setSamples, traitData$sample);
Traits[[set]] = list(data = traitData[traitRows, -1]);
rownames(Traits[[set]]$data) = traitData[traitRows, 1];
}
collectGarbage();
# Define data set dimensions
nGenes = exprSize$nGenes;
nSamples = exprSize$nSamples
```


```{r}
# Choose a set of soft-thresholding powers
powers = c(seq(3,10,by=1), seq(12,20, by=2));
# Initialize a list to hold the results of scale-free analysis
powerTables = vector(mode = "list", length = nSets);
# Call the network topology analysis function for each set in turn
for (set in 1:nSets)
  powerTables[[set]] = list(data = pickSoftThreshold(multiExprday[[set]]$data, powerVector=powers,
                                                     verbose = 2)[[2]]);
collectGarbage();
# Plot the results:
colors = c("black", "red", "blue")
# Will plot these columns of the returned scale free analysis tables
plotCols = c(2,5,6,7)
colNames = c("Scale Free Topology Model Fit", "Mean connectivity", "Median connectivity",
"Max connectivity");
# Get the minima and maxima of the plotted points
ylim = matrix(NA, nrow = 2, ncol = 4);
for (set in 1:nSets)
{
  for (col in 1:length(plotCols))
  {
    ylim[1, col] = min(ylim[1, col], powerTables[[set]]$data[, plotCols[col]], na.rm = TRUE);
    ylim[2, col] = max(ylim[2, col], powerTables[[set]]$data[, plotCols[col]], na.rm = TRUE);
  }
}
# Plot the quantities in the chosen columns vs. the soft thresholding power
sizeGrWindow(8, 6)
pdf(file = "scaleFreeAnalysis.pdf", wi = 8, he = 6)
par(mfcol = c(2,2));
par(mar = c(4.2, 4.2 , 2.2, 0.5))
cex1 = 0.7;
for (col in 1:length(plotCols)) for (set in 1:nSets)
{
  if (set==1)
  {
    plot(powerTables[[set]]$data[,1], -sign(powerTables[[set]]$data[,3])*powerTables[[set]]$data[,2],
         xlab="Soft Threshold (power)",ylab=colNames[col],type="n", ylim = ylim[, col],
         main = colNames[col]);
    addGrid();
  }
  if (col==1)
  {
    text(powerTables[[set]]$data[,1], -sign(powerTables[[set]]$data[,3])*powerTables[[set]]$data[,2],
         labels=powers,cex=cex1,col=colors[set]);
  } else
    text(powerTables[[set]]$data[,1], powerTables[[set]]$data[,plotCols[col]],
         labels=powers,cex=cex1,col=colors[set]);
  if (col==1)
  {
    legend("bottomright", legend = setLabels, col = colors, pch = 20) ;
  } else
    legend("topright", legend = setLabels, col = colors, pch = 20) ;
}
dev.off()
```

```{r}
consF <- blockwiseConsensusModules(multiExprday, power = 12,
                                  networkType = "signed",
TOMType = "signed", minModuleSize = 75, deepSplit=2, #med sensitive to module splitting
#reassignThreshold = let's leave this  to default unless we need to mess with it.
mergeCutHeight = 0.2,
maxPOutliers = 0.05,
corType="bicor",
numericLabels = TRUE, 
maxBlockSize = 25000,
pamRespectsDendro = FALSE,
saveTOMs = TRUE,
saveTOMFileBase = "consF2.c",
      saveIndividualTOMs = TRUE,
      individualTOMFileNames = "consF2.c.individualTOM-Set%s-Block%b.RData",
      saveConsensusTOMS = TRUE,
      consensusTOMFilePattern = "consF2.c.consensusTOM-block.%b.RData",
returnTOMs = TRUE,
networkCalibration = "full quantile",
robustY=FALSE,
verbose = 5)
```


```{r}
consMEs = consF$multiMEs;
moduleLabels = consF$colors;
# Convert the numeric labels to color labels
moduleColors = labels2colors(moduleLabels)
consTree = consF$dendrograms[[1]] 
```

```{r}
moduleTraitCor = list();
moduleTraitPvalue = list();
# Calculate the correlations
for (set in 1:nSets)
{
  moduleTraitCor[[set]] = cor(consMEs[[set]]$data, Traits[[set]]$data, use = "p");
  moduleTraitPvalue[[set]] = corPvalueFisher(moduleTraitCor[[set]], exprSize$nSamples[set]);
}
```

```{r}

####additional file 3#####

MEColors = labels2colors(as.numeric(substring(names(consMEs[[1]]$data), 3)));
MEColorNames = paste("ME", MEColors, sep="");
# Open a suitably sized window (the user should change the window size if necessary)
sizeGrWindow(10,7)
pdf(file = "myday0.pdf", wi = 10, he = 7);
# Plot the module-trait relationship table for set number 1
set = 1
textMatrix =  paste(signif(moduleTraitCor[[set]], 2), "\n(",
                           signif(moduleTraitPvalue[[set]], 1), ")", sep = "");
dim(textMatrix) = dim(moduleTraitCor[[set]])
par(mar = c(6, 8.8, 3, 2.2));
labeledHeatmap(Matrix = moduleTraitCor[[set]],
               xLabels = names(Traits[[set]]$data),
               yLabels = MEColorNames,
               ySymbols = MEColorNames,
               colorLabels = FALSE,
               colors = blueWhiteRed(50),
               textMatrix = textMatrix,
               setStdMargins = FALSE,
               cex.text = 0.3,
               zlim = c(-1,1),
               main = paste("Module--trait relationships in", setLabels[set]))
dev.off();
# Plot the module-trait relationship table for set number 2
set = 2
textMatrix =  paste(signif(moduleTraitCor[[set]], 2), "\n(",
                           signif(moduleTraitPvalue[[set]], 1), ")", sep = "");
dim(textMatrix) = dim(moduleTraitCor[[set]])
sizeGrWindow(10,7)
pdf(file = "myday3.pdf", wi = 10, he = 7);
par(mar = c(6, 8.8, 3, 2.2));
labeledHeatmap(Matrix = moduleTraitCor[[set]],
               xLabels = names(Traits[[set]]$data),
               yLabels = MEColorNames,
               ySymbols = MEColorNames,
               colorLabels = FALSE,
               colors = blueWhiteRed(50),
               textMatrix = textMatrix,
               setStdMargins = FALSE,
               cex.text = 0.3,
               zlim = c(-1,1),
               main = paste("Module--trait relationships in", setLabels[set]))
set = 3
textMatrix =  paste(signif(moduleTraitCor[[set]], 2), "\n(",
                           signif(moduleTraitPvalue[[set]], 1), ")", sep = "");
dim(textMatrix) = dim(moduleTraitCor[[set]])
sizeGrWindow(10,7)
pdf(file = "myday13.pdf", wi = 10, he = 7);
par(mar = c(6, 8.8, 3, 2.2));
labeledHeatmap(Matrix = moduleTraitCor[[set]],
               xLabels = names(Traits[[set]]$data),
               yLabels = MEColorNames,
               ySymbols = MEColorNames,
               colorLabels = FALSE,
               colors = blueWhiteRed(50),
               textMatrix = textMatrix,
               setStdMargins = FALSE,
               cex.text = 0.3,
               zlim = c(-1,1),
               main = paste("Module--trait relationships in", setLabels[set]))
dev.off()
dev.off();

```

```{r}
# Initialize matrices to hold the consensus correlation and p-value
consensusCor = matrix(NA, nrow(moduleTraitCor[[1]]), ncol(moduleTraitCor[[1]]));
consensusPvalue = matrix(NA, nrow(moduleTraitCor[[1]]), ncol(moduleTraitCor[[1]]));
# Find consensus negative correlations
negative = !is.na(moduleTraitCor[[1]] < 0 & moduleTraitCor[[2]] < 0 & moduleTraitCor[[3]] < 0);
consensusCor[negative] = pmax(moduleTraitCor[[1]][negative], moduleTraitCor[[2]][negative], moduleTraitCor[[3]][negative])
consensusPvalue[negative] = pmax(moduleTraitPvalue[[1]][negative], moduleTraitPvalue[[2]][negative], moduleTraitPvalue[[3]][negative])
# Find consensus positive correlations
positive = !is.na(moduleTraitCor[[1]] > 0 & moduleTraitCor[[2]] > 0 & moduleTraitCor[[3]] > 0);
consensusCor[positive] = pmin(moduleTraitCor[[1]][positive], moduleTraitCor[[2]][positive], moduleTraitCor[[3]][positive]);
consensusPvalue[positive] = pmax(moduleTraitPvalue[[1]][positive], moduleTraitPvalue[[2]][positive], moduleTraitPvalue[[3]][positive])
```


```{r}
textMatrix =  paste(signif(consensusCor, 2), "\n(",
                           signif(consensusPvalue, 1), ")", sep = "");
dim(textMatrix) = dim(moduleTraitCor[[set]])
sizeGrWindow(10,7)
pdf(file = "cons.pdf", wi = 10, he = 7);
par(mar = c(6, 8.8, 3, 2.2));
labeledHeatmap(Matrix = consensusCor,
               xLabels = names(Traits[[set]]$data),
               yLabels = MEColorNames,
               ySymbols = MEColorNames,
               colorLabels = FALSE,
               colors = blueWhiteRed(50),
               textMatrix = textMatrix,
               setStdMargins = FALSE,
               cex.text = 0.5,
               zlim = c(-1,1),
               main = paste("Consensus module--trait relationships across\n",
                            paste(setLabels, collapse = " and ")))

getwd()
```

```{r}
targets3 <- targets2 %>%
  mutate(condition2 = paste0(gt, "_", disease, "_", water, "_", day ))
condition2 <- factor(targets3$condition2)
design2<- model.matrix(~0 + condition2)
rownames(design2) <- targets3$sample
sampleTable2 <- targets3
rownames(sampleTable2) <- targets3$sample
View(sampleTable2)
rownames(sampleTable2) %in% colnames(txitx$counts) #TRUE
rownames(sampleTable2) == colnames(txitx$counts) #FALSE
txitx$counts <- txitx$counts[, rownames(sampleTable)]
rownames(sampleTable2) == colnames(txitx$counts) #TRUE now
dds2 <- DESeqDataSetFromMatrix(round(txitx$counts), sampleTable2, ~condition2)
```


```{r}
###additional file 8###

v <- plotPCA(vsd, intgroup="condition") +
  aes(color = disease, shape = gt, size = 0.01, alpha = 0.4)+
  facet_grid(day)+
      scale_color_manual(
                     values = c("tomato",
                                "darkorchid4",
                                "black"))

v1 <- plotPCA(vsd, intgroup="condition") +
  #aes(color = disease, shape = gt, group = water, size = .2, alpha = 0.4)+
  aes(color = disease, shape = gt, group = day, size = .2, alpha = 0.4)+
        scale_color_manual(
                     values = c("tomato",
                                "darkorchid4",
                                "black"))+
  stat_ellipse(colour = "grey", size = 0.6)

v2 <- plotPCA(vsd, intgroup="condition") +
  aes(color = water, shape = gt, group = water, size = .2, alpha = 0.5)+
  scale_color_manual(values=
                       c("peru", "seagreen"))
```


```{r}
consMEs.unord = multiSetMEs(multiExprday, universalColors = moduleLabels, excludeGrey = FALSE)
GS = list();
kME = list();
for (set in 1:nSets)
{
  GS[[set]] = corAndPvalue(multiExprday[[set]]$data, Traits[[set]]$data);
  kME[[set]] = corAndPvalue(multiExprday[[set]]$data, consMEs.unord[[set]]$data);
}
```

```{r}
GS.metaZ = (GS[[1]]$Z + GS[[2]]$Z + GS[[3]]$Z)/sqrt(3)
kME.metaZ = (kME[[1]]$Z + kME[[2]]$Z + kME[[3]]$Z)/sqrt(3)
GS.metaP = 2*pnorm(abs(GS.metaZ), lower.tail = FALSE);
kME.metaP = 2*pnorm(abs(kME.metaZ), lower.tail = FALSE)
```

```{r}
GSmat = rbind(GS[[1]]$cor, GS[[2]]$cor, GS[[3]]$cor, GS[[1]]$p, GS[[2]]$p, GS[[3]]$p, GS.metaZ, GS.metaP)
nTraits = checkSets(Traits)$nGenes
traitNames = colnames(Traits[[1]]$data)
dim(GSmat) = c(nGenes, 8*nTraits) #What was this for anyway?
rownames(GSmat) = probes;
colnames(GSmat) = spaste(c("GS.set1.", "GS.set2.", "GS.set3.", "p.GS.set1.", "p.GS.set2.", "p.GS.set3.", "Z.GS.meta.", "p.GS.meta."), rep(traitNames, rep(8, nTraits)))
# Same code for kME:
kMEmat = rbind(kME[[1]]$cor, kME[[2]]$cor, kME[[3]]$cor, kME[[1]]$p, kME[[2]]$p, kME[[3]]$p, kME.metaZ, kME.metaP);
MEnames = colnames(consMEs[[1]]$data);
nMEs = checkSets(consMEs)$nGenes
dim(kMEmat) = c(nGenes, 8*nMEs)
rownames(kMEmat) = probes;
colnames(kMEmat) = spaste(
  c("kME.set1.", "kME.set2.", "kME.set3.", "p.kME.set1.", "p.kME.set2.", "p.kME.set3.", "Z.kME.meta.", "p.kME.meta."), 
  rep(MEColors, (rep(8, nMEs))))
```

```{r}
info = data.frame(Probe = probes, 
                  ModuleLabel = moduleLabels,
                  ModuleColor = labels2colors(moduleLabels),
                  GSmat,
                  kMEmat)

myinfo <- merge(x = phytoncbi, y = info, by = "Probe", all.y = TRUE)
myinfo <- merge(x = phytogenbank, y = myinfo, by = "Probe", all.y = TRUE)
dflines <- merge(x = myinfo, y = mydeflines[mydeflines$Probe %in% myconsinfo$Probe,], by = "Probe", all.y=TRUE, all.x = TRUE)
dflines <- merge(x = dflines, y = ncbideflines[ncbideflines$RefSeq %in% myconsinfo$RefSeq,], by = "RefSeq", all.y=TRUE, all.x = TRUE)

dflines <- as_tibble(dflines) 
```


```{r}
###FIGURE 6###
#these parmeters are going to need a lot of tweaking 

library(RColorBrewer)
Colors=rev(brewer.pal(11,"Spectral"))

#Colv = NA, Rowv = NA, key = FALSE,

#day0 no clust
heatmap.2(as.matrix(daylesion2), density.info="none", col = Colors, cellnote = pmat, notecex = 0.5, dendrogram="none", trace = "none", notecol = "black", cexRow = 0.5, srtCol = -18, cexCol = 0.5, offsetCol = c(-27.5, -27.5), offsetRow = c(-25, 1), lhei = c(1,5), lwid = c(2,1))

#day3
heatmap.2(as.matrix(daylesion2), density.info="none", cellnote = pmat, notecex = 0.5, col = Colors,  dendrogram="none", trace = "none",  key = FALSE, notecol = "black", cexRow = 0.5, srtCol =-23, offsetRow =  c(-36, 1), offsetCol = c(-23,-23), cexCol = 0.4)

#day13
heatmap.2(as.matrix(daylesion2), density.info="none", cellnote = pmat, col = Colors,  dendrogram="none", trace = "none",  key = FALSE, notecol = "black", cexRow = 0.5, srtCol =-21, cexCol = 0.6, offsetCol = c(-31, -31), offsetRow = c(-27, 1), lhei = c(.5,5), lwid = c(2,2))

#meta
heatmap.2(as.matrix(daylesion2), density.info="none", cellnote = pmat, notecol = "black", notecex = 0.3, col = Colors, dendrogram="none", trace = "none", key = FALSE, offsetRow = c(-36, 1), offsetCol = c(-24, -24), srtCol = -23, cexCol = 0.3, cexRow = 0.6)
```


```{r}
###Figure 7#####

mygreen <- ggplot(mycoolMEs, aes (x = log(lesion.mm + 1, base = 2), y = MEgreen, color = disease, shape = dai))+
  geom_point(size = 2, stat = "identity", alpha = 0.5)+
  facet_grid(c("water", "gt"))+
      theme(panel.background = element_rect(fill = alpha("saddlebrown", alpha = 0.1)))+
  theme(axis.text.x = element_text(angle = 40, hjust = 1, size = 8), 
        panel.grid.major = element_line(colour = alpha("grey60", alpha = 0.5), size = 0.4),
        panel.grid.minor = element_line(colour = alpha("grey60", alpha = 0.3), size = 0.2),
        panel.spacing = unit(0.8, "lines"),
        strip.background = element_rect(fill = "white"),
        strip.text.x = element_text(size = 12, face = "bold"))+
  geom_hline(yintercept = 0, alpha = 0.3)+
    scale_color_manual(
                     values = c("darkorchid4",
                                "black",
                                "tomato"))+
  theme(legend.position = "none")


myred <- ggplot(mycoolMEs, aes (x = log(lesion.mm + 1, base = 2), y = MEred, color = disease, shape = dai))+
  geom_point(size = 2, stat = "identity", alpha = 0.5)+
  facet_grid(c("water", "gt"))+
      theme(panel.background = element_rect(fill = alpha("saddlebrown", alpha = 0.1)))+
  theme(axis.text.x = element_text(angle = 40, hjust = 1, size = 8), 
        panel.grid.major = element_line(colour = alpha("grey60", alpha = 0.5), size = 0.4),
        panel.grid.minor = element_line(colour = alpha("grey60", alpha = 0.3), size = 0.2),
        panel.spacing = unit(0.8, "lines"),
        strip.background = element_rect(fill = "white"),
        strip.text.x = element_text(size = 12, face = "bold"))+
  geom_hline(yintercept = 0, alpha = 0.3)+
    scale_color_manual(
                     values = c("darkorchid4",
                                "black",
                                "tomato"))+
  theme(legend.position = "none")

mylightgreen <- ggplot(mycoolMEs, aes (x = log(lesion.mm + 1, base = 2), y = MElightgreen, color = disease, shape = dai))+
  geom_point(size = 2, stat = "identity", alpha = 0.5)+
  facet_grid(c("water", "gt"))+
      theme(panel.background = element_rect(fill = alpha("saddlebrown", alpha = 0.1)))+
  theme(axis.text.x = element_text(angle = 40, hjust = 1, size = 8), 
        panel.grid.major = element_line(colour = alpha("grey60", alpha = 0.5), size = 0.4),
        panel.grid.minor = element_line(colour = alpha("grey60", alpha = 0.3), size = 0.2),
        panel.spacing = unit(0.8, "lines"),
        strip.background = element_rect(fill = "white"),
        strip.text.x = element_text(size = 12, face = "bold"))+
  geom_hline(yintercept = 0, alpha = 0.3)+
    scale_color_manual(
                     values = c("darkorchid4",
                                "black",
                                "tomato"))+
  theme(legend.position = "none")

mydarkturquoise <- ggplot(mycoolMEs, aes (x = log(lesion.mm + 1, base = 2), y = MEdarkturquoise, color = disease, shape = dai))+
  geom_point(size = 2, stat = "identity", alpha = 0.5)+
  facet_grid(c("water", "gt"))+
      theme(panel.background = element_rect(fill = alpha("saddlebrown", alpha = 0.1)))+
  theme(axis.text.x = element_text(angle = 40, hjust = 1, size = 8), 
        panel.grid.major = element_line(colour = alpha("grey60", alpha = 0.5), size = 0.4),
        panel.grid.minor = element_line(colour = alpha("grey60", alpha = 0.3), size = 0.2),
        panel.spacing = unit(0.8, "lines"),
        strip.background = element_rect(fill = "white"),
        strip.text.x = element_text(size = 12, face = "bold"))+
  geom_hline(yintercept = 0, alpha = 0.3)+
    scale_color_manual(
                     values = c("darkorchid4",
                                "black",
                                "tomato")) #+
  theme(legend.position = "none")
```


```{r}
library(cowplot)
plot_grid(mygreen, myred, mylightgreen, mydarkturquoise)
```


```{r}
mylesioninfo <- info %>%
  filter(p.GeneSig.3DAI.lesion.mm < 0.05 | p.Genesig.13DAI.lesion.mm < 0.05)
```


```{r}
mylesioninfo <- read_csv("lesioninfo.csv") %>% #first sheet of additional file 1 if you don't go through the process of making it here
  select_if(~sum(!is.na(.)) > 0)

cwnogrey <- mylesioninfo %>%
  filter(ModuleColor != "grey") 

cwnogrey <- as.data.frame(cwnogrey) #lol
rownames(cwnogrey) <- paste(mylesioninfo$Probe, mylesioninfo$Comments)

dim(mylesioninfo)
```


```{r}
daylesion <- cwnogrey %>%
  select(starts_with("GeneSig.0DAI"))%>% #switch between days here. Meta Z-scores start with Z
  select_if(~sum(!is.na(.)) > 0) %>%
  select(-contains("Sections"))


daylesion <- cwnogrey %>%
  select(starts_with("p.GeneSig.0DAI"))%>% #p values for Z-scores start with p.meta.Z
  select_if(~sum(!is.na(.)) > 0) %>%
  select(-contains("Sections"))

daylesion2 <- as.matrix(daylesion)
rownames(cwnogrey) <- paste(cwnogrey$Probe, cwnogrey$Comments)
#need to include rownames because these are base R graphics oh my god

foo <- unlist(daylesion)
foo <- as.numeric(foo)
foo <- matrix(foo, nrow = 71) #number of lesion-related genes, which are the rows in the data frame

pmat <- symnum(foo, corr = FALSE, na = FALSE, 
               cutpoints = c(0, 0.001, 0.01, 0.05, 0.1, 1), 
               symbols = c("***", "**", "*", ".", " "))
```
