# Supplementary material for: Pathogen and drought stress affect cell wall and phytohormone signaling to shape host responses in a sorghum COMT bmr12 mutant
Source: BMC Plant Biol. 2021 Aug 21;21:391. doi: 10.1186/s12870-021-03149-5 (PMC8379876; doi:10.1186/s12870-021-03149-5)
Supplement: Supplementary file 13 — Additional file 13. R markdown notebook containing time to bloom and metabolite analysis. [file 12870_2021_3149_MOESM13_ESM.rmd]

---
title: "Physiology and metabolites analysis - S13"
output: html_notebook
---


```{r}
library(car)
library(psych)
library(tidyverse)
library(nlme)
library(lmerTest)
library(XNomial)
```


 
Disproportionate loss of data from bmr12 (additional file 6)
```{r}
library(XNomial)

#121/144 bmr12 plants bloomed
#139/144 bmr6 plants bloomed
#144/144 wt plants bloomed (well, 146, but rep10 and 12 were included for the sake of rna-seq)

#23 bmr-12s didn't bloom
#5 bmr-6s didn't bloom
#all wt bloomed


expected <- c(1/3, 1/3, 1/3)
observed <- c(23, 5, 0)
xmulti(observed,
       expected, 
       detail = 2)

#P value  (LLR)  =  3.479e-08
#P value (Prob)  =  5.627e-08
#P value (Chisq) =  7.238e-08
```


Filter out everything but Day 13.

```{r}
lesions <- read.csv("/path/to/file.csv") 

day13lesions <- lesions %>% 
  filter(Timepoint == "13DAI") %>%
  drop_na()
```


Plotting the 13 DAI lesions. Finished these up in Adobe.
```{r}
###FIGURE 3###

day13lesions$Water = factor(day13lesions$Water, levels = c("dry", "wet"))
day13lesions$Treatment = factor(day13lesions$Treatment, levels = c("PDB", "fus", "macro"))
day13lesions$bmr = factor(day13lesions$bmr, levels = c("wildtype", "bmr12", "bmr6"))


lesionplot2 <- ggplot(day13lesions, (aes(x = bmr, y = lesion.mm, color = Water)))+
  geom_boxplot(alpha = 0.3, outlier.shape = NA)+
  geom_point(shape = 19, size = 2, stat = "identity", alpha = 0.5, position = position_jitterdodge(dodge.width = .6, jitter.width = .4))+
  theme(panel.background = element_rect(fill = alpha("saddlebrown", alpha = 0.1)))+
  scale_x_discrete(labels = c("wild-type", "bmr12", "bmr6"))+
  ylab("Lesion length (mm)")+
  facet_wrap(day13lesions$Treatment)+
  theme(axis.text.x = element_text(angle = 40, hjust = 1, size = 8), 
        panel.grid.major = element_line(colour = alpha("grey60", alpha = 0.5), size = 0.4),
        panel.grid.minor = element_line(colour = alpha("grey60", alpha = 0.3), size = 0.2),
        panel.spacing = unit(0.8, "lines"),
        strip.background = element_rect(fill = "white"),
        strip.text.x = element_text(size = 12, face = "bold"))+
  scale_color_manual(name="Water", 
                        labels = c("dry", 
                                   "wet"),
                     values = c("peru",
                                "seagreen"))
```


Phenolics analysis
```{r}

mydata <- read_csv("path/to/additionalfile1.csv") #third sheet of additional file 


myusefuldata <- mydata %>%
  select(-LODgroup.desc, -Rep, -LODbloom, -Planted, -Bloom, -LODplant, -bmr, -Treatment, -Water, -log2lesion, -log2daystobloom, -nr.sec)
```


Is IAA-Asp detected disproportionately in infected plants? (Can't say. P = 0.16)
```{r}

myIAA.Asp <- myusefuldata %>%
  filter(IAA_Asp_type == "value") %>%
  select(Treatment, lesion.mm)


expected <- c(1/2, 1/2)
observed <- c(3,9)
xmulti(observed,
       expected, 
       detail = 2)

# P = 0.16
```


Correlation plot.
```{r}
###FIGURE 4###
library(ggcorrplot)
cor.fdr2 <- mynewdf %>% #categorical
  corr.test(adjust="fdr", method="pearson")
mycp <- ggcorrplot(cor.fdr2$r, p.mat = cor.fdr2$p, sig.level = 0.1, hc.order = TRUE)
mycp + theme_grey(base_size = 8) + theme(axis.text.x=element_text(angle=60,hjust=1))
```


```{r}
wilcox.test(GA19~bmr, data=myusefuldata, exact = FALSE)
wilcox.test(GA53~bmr, data=myusefuldata, exact = FALSE)
wilcox.test(JA~bmr, data=myusefuldata, exact = FALSE) 
wilcox.test(SA~bmr, data=myusefuldata, exact = FALSE)
wilcox.test(Sol.Sinapic.acid~bmr, data=myusefuldata, exact = FALSE) 
wilcox.test(Sol.Syringic.acid~bmr, data=myusefuldata, exact = FALSE)
wilcox.test(WB.Syringic.acid~bmr, data=myusefuldata, exact = FALSE)
```


Finished this plot in Adobe also, mostly to clean up labels.
```{r}

##FIGURE 5### 
myWBSyrA <- ggplot(myusefuldata, aes(x = bmr, y = WB.Syringic.acid, color = Treatment))+
  geom_boxplot(alpha = 0.3, outlier.shape = NA)+
  geom_point(shape = 19, size = 2, stat = "identity", alpha = 0.5, position = position_jitterdodge(dodge.width = .6, jitter.width = .4))+
  #geom_jitter(position = position_jitterdodge())+
  theme(panel.background = element_rect(fill = alpha("saddlebrown", alpha = 0.1)))+
  facet_wrap("Water")+
theme(axis.text.x = element_text(angle = 40, hjust = 1, size = 8), 
        panel.grid.major = element_line(colour = alpha("grey60", alpha = 0.5), size = 0.4),
        panel.grid.minor = element_line(colour = alpha("grey60", alpha = 0.3), size = 0.2),
        panel.spacing = unit(0.8, "lines"),
        strip.background = element_rect(fill = "white"),
        strip.text.x = element_text(size = 12, face = "bold"))+
  scale_color_manual(name="Genotype", 
                        labels = c("bmr12", 
                                   "wildtype"),
                     values = c("tomato",
                                "darkorchid4"))+
  theme(legend.position = "none")


  mySolSyrA <- ggplot(myusefuldata, aes(x = bmr, y = Sol.Syringic.acid, color = Treatment))+
  geom_boxplot(alpha = 0.3, outlier.shape = NA)+
  geom_point(shape = 19, size = 2, stat = "identity", alpha = 0.5, position = position_jitterdodge(dodge.width = .6, jitter.width = .4))+
  #geom_jitter(position = position_jitterdodge())+
  theme(panel.background = element_rect(fill = alpha("saddlebrown", alpha = 0.1)))+
  facet_wrap("Water")+
theme(axis.text.x = element_text(angle = 40, hjust = 1, size = 8), 
        panel.grid.major = element_line(colour = alpha("grey60", alpha = 0.5), size = 0.4),
        panel.grid.minor = element_line(colour = alpha("grey60", alpha = 0.3), size = 0.2),
        panel.spacing = unit(0.8, "lines"),
        strip.background = element_rect(fill = "white"),
        strip.text.x = element_text(size = 12, face = "bold"))+
  scale_color_manual(name="Genotype", 
                        labels = c("bmr12", 
                                   "wildtype"),
                     values = c("tomato",
                                "darkorchid4"))+
    theme(legend.position = "none")
  
mySolSiA <- ggplot(myusefuldata, aes(x = bmr, y = Sol.Sinapic.acid, color = Treatment))+
  geom_boxplot(alpha = 0.3, outlier.shape = NA)+
  geom_point(shape = 19, size = 2, stat = "identity", alpha = 0.5, position = position_jitterdodge(dodge.width = .6, jitter.width = .4))+
  #geom_jitter(position = position_jitterdodge())+
  theme(panel.background = element_rect(fill = alpha("saddlebrown", alpha = 0.1)))+
  facet_wrap("Water")+
theme(axis.text.x = element_text(angle = 40, hjust = 1, size = 8), 
        panel.grid.major = element_line(colour = alpha("grey60", alpha = 0.5), size = 0.4),
        panel.grid.minor = element_line(colour = alpha("grey60", alpha = 0.3), size = 0.2),
        panel.spacing = unit(0.8, "lines"),
        strip.background = element_rect(fill = "white"),
        strip.text.x = element_text(size = 12, face = "bold"))+
  scale_color_manual(name="Genotype", 
                        labels = c("bmr12", 
                                   "wildtype"),
                     values = c("tomato",
                                "darkorchid4"))+
  theme(legend.position = "none")

myGA19 <- ggplot(myusefuldata, aes(x = bmr, y = GA19, color = Treatment))+
  geom_boxplot(alpha = 0.3, outlier.shape = NA)+
  geom_point(shape = 19, size = 2, stat = "identity", alpha = 0.5, position = position_jitterdodge(dodge.width = .6, jitter.width = .4))+
  #geom_jitter(position = position_jitterdodge())+
  theme(panel.background = element_rect(fill = alpha("saddlebrown", alpha = 0.1)))+
  facet_wrap("Water")+
theme(axis.text.x = element_text(angle = 40, hjust = 1, size = 8), 
        panel.grid.major = element_line(colour = alpha("grey60", alpha = 0.5), size = 0.4),
        panel.grid.minor = element_line(colour = alpha("grey60", alpha = 0.3), size = 0.2),
        panel.spacing = unit(0.8, "lines"),
        strip.background = element_rect(fill = "white"),
        strip.text.x = element_text(size = 12, face = "bold"))+
  scale_color_manual(name="Genotype", 
                        labels = c("bmr12", 
                                   "wildtype"),
                     values = c("tomato",
                                "darkorchid4"))+
  theme(legend.position = "none")

myJA <- ggplot(myusefuldata, aes(x = bmr, y = JA, color = Treatment))+
  geom_boxplot(alpha = 0.3, outlier.shape = NA)+
  geom_point(shape = 19, size = 2, stat = "identity", alpha = 0.5, position = position_jitterdodge(dodge.width = .6, jitter.width = .4))+
  #geom_jitter(position = position_jitterdodge())+
  theme(panel.background = element_rect(fill = alpha("saddlebrown", alpha = 0.1)))+
  facet_wrap("Water")+
theme(axis.text.x = element_text(angle = 40, hjust = 1, size = 8), 
        panel.grid.major = element_line(colour = alpha("grey60", alpha = 0.5), size = 0.4),
        panel.grid.minor = element_line(colour = alpha("grey60", alpha = 0.3), size = 0.2),
        panel.spacing = unit(0.8, "lines"),
        strip.background = element_rect(fill = "white"),
        strip.text.x = element_text(size = 12, face = "bold"))+
  scale_color_manual(name="Genotype", 
                        labels = c("bmr12", 
                                   "wildtype"),
                     values = c("tomato",
                                "darkorchid4"))+
   theme(legend.position = "none")

mySA <- ggplot(myusefuldata, aes(x = bmr, y = SA, color = Treatment))+
  geom_boxplot(alpha = 0.3, outlier.shape = NA)+
  geom_point(shape = 19, size = 2, stat = "identity", alpha = 0.5, position = position_jitterdodge(dodge.width = .6, jitter.width = .4))+
  #geom_jitter(position = position_jitterdodge())+
  theme(panel.background = element_rect(fill = alpha("saddlebrown", alpha = 0.1)))+
  theme(axis.text.x = element_text(angle = 40, hjust = 1, size = 8), 
        panel.grid.major = element_line(colour = alpha("grey60", alpha = 0.5), size = 0.4),
        panel.grid.minor = element_line(colour = alpha("grey60", alpha = 0.3), size = 0.2),
        panel.spacing = unit(0.8, "lines"),
        strip.background = element_rect(fill = "white"),
        strip.text.x = element_text(size = 12, face = "bold"))+
  facet_wrap("Water")+
  scale_color_manual(name="Genotype", 
                        labels = c("bmr12", 
                                   "wildtype"),
                     values = c("tomato",
                                "darkorchid4"))+
  theme(legend.position = "none")
  
```
