# Supplementary material for: Pathogen and drought stress affect cell wall and phytohormone signaling to shape host responses in a sorghum COMT bmr12 mutant
Source: BMC Plant Biol. 2021 Aug 21;21:391. doi: 10.1186/s12870-021-03149-5 (PMC8379876; doi:10.1186/s12870-021-03149-5)
Supplement: Supplementary file 14 — Additional file 14. Pseudoalignment statistics from Kallisto v0.44. [file 12870_2021_3149_MOESM14_ESM.csv]

Sample	Processed_reads	Pseudoaligned_reads	Unique_reads	Percent_reads_pseudoaligned	Percent_unique_reads
bmr12_fus_dry_0_a	6632396	3449664	2666833	52	40.2
bmr12_fus_dry_0_b	7292699	3769514	2927787	51.7	40.1
bmr12_fus_dry_13_a	5541078	2681277	2049379	48.4	37
bmr12_fus_dry_13_b	6015707	3424531	2650455	56.9	44.1
bmr12_fus_dry_13_c	3171287	1678069	1293502	52.9	40.8
bmr12_fus_dry_13_d	5613060	3271676	2535210	58.3	45.2
bmr12_fus_wet_0_a	4930995	2809367	2174426	57	44.1
bmr12_fus_wet_0_b	4307774	2375773	1841589	55.2	42.8
bmr12_fus_wet_13_a	5399307	3514691	2716954	65.1	50.3
bmr12_fus_wet_13_c	5453050	3025058	2317350	55.5	42.5
bmr12_fus_wet_13_d	5157903	3014807	2358806	58.5	45.7
bmr12_pdb_dry_0_a	5610062	2930251	2190689	52.2	39
bmr12_pdb_dry_0_b	6431051	3317375	2531117	51.6	39.4
bmr12_pdb_dry_13_a	6160748	2934234	2245790	47.6	36.5
bmr12_pdb_dry_13_b	5239636	2950992	2272267	56.3	43.4
bmr12_pdb_dry_13_c	5894817	3272141	2559012	55.5	43.4
bmr12_pdb_wet_0_a	5170757	2664759	2045328	51.5	39.6
bmr12_pdb_wet_0_b	6143271	3257417	2509237	53	40.8
bmr12_pdb_wet_13_a	5167061	2756086	2123544	53.3	41.1
bmr12_pdb_wet_13_b	5764728	3173856	2427259	55.1	42.1
bmr12_pdb_wet_13_c	5843278	3400683	2631708	58.2	45
bmr12_pdb_wet_13_d	4810192	2662768	2056978	55.4	42.8
wt_fus_dry_0_a	5508519	3182407	2460096	57.8	44.7
wt_fus_dry_0_b	4290124	2497116	1952325	58.2	45.5
wt_fus_dry_13_a	4805935	2466477	1885530	51.3	39.2
wt_fus_dry_13_b	5707812	2841845	2198573	49.8	38.5
wt_fus_dry_13_c	5473050	3120869	2429324	57	44.4
wt_fus_dry_13_d	5874720	3337598	2591455	56.8	44.1
wt_fus_wet_0_a	5831710	3437225	2647897	58.9	45.4
wt_fus_wet_0_b	5029073	2918723	2257392	58	44.9
wt_fus_wet_13_a	5073876	2398909	1792016	47.3	35.3
wt_fus_wet_13_b	5383738	2785209	2148494	51.7	39.9
wt_fus_wet_13_c	5294853	3020108	2346778	57	44.3
wt_fus_wet_13_d	5476818	2975295	2306657	54.3	42.1
wt_pdb_dry_0_a	4877843	2735675	2085280	56.1	42.8
wt_pdb_dry_0_b	4593376	2607470	2008959	56.8	43.7
wt_pdb_dry_13_a	6191875	2956314	2271747	47.7	36.7
wt_pdb_dry_13_c	5527191	3160215	2434055	57.2	44
wt_pdb_dry_13_d	3633861	1945830	1499406	53.5	41.3
wt_pdb_wet_0_a	5924277	3382497	2637337	57.1	44.5
wt_pdb_wet_0_b	5593319	3055657	2358962	54.6	42.2
wt_pdb_wet_13_a	6232507	3277890	2518899	52.6	40.4
wt_pdb_wet_13_b	5404959	2918897	2263348	54	41.9
wt_pdb_wet_13_c	5860756	3328027	2586027	56.8	44.1
wt_pdb_wet_13_d	2386457	1304091	1010133	54.6	42.3
bmr12_fus_dry_3_a	4423899	2251842	1742571	50.9	39.4
bmr12_fus_dry_3_b	5194962	3081997	2388110	59.3	46
bmr12_fus_dry_3_c	4652048	2813320	2164884	60.5	46.5
bmr12_fus_dry_3_d	5912728	2886337	2232527	48.8	37.8
bmr12_fus_wet_3_a	5092324	3103437	2399602	60.9	47.1
bmr12_fus_wet_3_b	4905516	2718720	2079229	55.4	42.4
bmr12_fus_wet_3_c	4532178	2690847	2046269	59.4	45.1
bmr12_fus_wet_3_d	5133629	2566995	1995233	50	38.9
bmr12_macro_dry_3_a	4225910	2604659	2021399	61.6	47.8
bmr12_macro_dry_3_b	4311106	2339035	1800896	54.3	41.8
bmr12_macro_dry_3_c	5790206	3205255	2503347	55.4	43.2
bmr12_macro_dry_3_d	5885688	3159385	2471313	53.7	42
bmr12_macro_wet_3_a	5374768	2745138	2122647	51.1	39.5
bmr12_macro_wet_3_b	4765215	2434440	1882590	51.1	39.5
bmr12_macro_wet_3_c	4973168	2561511	1977826	51.5	39.8
bmr12_macro_wet_3_d	6412673	3294772	2580089	51.4	40.2
bmr12_pdb_dry_3_a	5017319	2934178	2216177	58.5	44.2
bmr12_pdb_dry_3_b	5515181	2834221	2207815	51.4	40
bmr12_pdb_dry_3_c	4670908	2596907	1997908	55.6	42.8
bmr12_pdb_dry_3_d	5122196	3152927	2456723	61.6	48
bmr12_pdb_wet_3_a	3865280	2219833	1731939	57.4	44.8
bmr12_pdb_wet_3_b	5411832	3068653	2355639	56.7	43.5
bmr12_pdb_wet_3_c	4794805	2763827	2122210	57.6	44.3
bmr12_pdb_wet_3_d	4559133	2574306	1982589	56.5	43.5
bmr6_fus_dry_3_a	4149192	1990786	1548120	48	37.3
bmr6_fus_dry_3_b	5070672	2663456	2038214	52.5	40.2
bmr6_fus_dry_3_c	4374945	2715000	2122218	62.1	48.5
bmr6_fus_dry_3_d	5781502	2283735	1778812	39.5	30.8
bmr6_fus_wet_3_a	5355286	2829204	2228911	52.8	41.6
bmr6_fus_wet_3_b	4584182	2461797	1853878	53.7	40.4
bmr6_fus_wet_3_c	4962444	2531414	1972031	51	39.7
bmr6_fus_wet_3_d	4494784	2400655	1873942	53.4	41.7
bmr6_macro_dry_3_a	4289788	2687560	2070535	62.7	48.3
bmr6_macro_dry_3_b	5591524	3032076	2350125	54.2	42
bmr6_macro_dry_3_c	6346155	3082229	2396281	48.6	37.8
bmr6_macro_dry_3_d	4851191	2270741	1753481	46.8	36.1
bmr6_macro_wet_3_a	3958435	2149716	1662774	54.3	42
bmr6_macro_wet_3_b	5718834	3018183	2341063	52.8	40.9
bmr6_macro_wet_3_c	5529456	2927430	2255629	52.9	40.8
bmr6_macro_wet_3_d	5737311	3213390	2510946	56	43.8
bmr6_pdb_dry_3_a	4058506	2119195	1636183	52.2	40.3
bmr6_pdb_dry_3_b	5311026	3539403	2729357	66.6	51.4
bmr6_pdb_dry_3_c	5600788	2851035	2170814	50.9	38.8
bmr6_pdb_dry_3_d	5659840	3521334	2735363	62.2	48.3
bmr6_pdb_wet_3_d	6676451	3445347	2663487	51.6	39.9
bmr6_pdb_wet_a	5525597	3063850	2388708	55.4	43.2
bmr6_pdb_wet_b	3305308	1842851	1372246	55.8	41.5
bmr6_pdb_wet_c	4723238	2757593	2129892	58.4	45.1
wt_fus_dry_3_a	4317557	2391273	1845036	55.4	42.7
wt_fus_dry_3_b	5886879	3243284	2502259	55.1	42.5
wt_fus_dry_3_c	5697233	2832987	2182058	49.7	38.3
wt_fus_dry_3_d	4986515	2437809	1889545	48.9	37.9
wt_fus_wet_3_a	5470223	2975576	2314115	54.4	42.3
wt_fus_wet_3_b	4574831	2526279	1978179	55.2	43.2
wt_fus_wet_3_c	5124885	2956080	2272803	57.7	44.3
wt_fus_wet_3_d	4457404	2542009	1990586	57	44.7
wt_macro_dry_3_a	5345257	3189978	2470764	59.7	46.2
wt_macro_dry_3_b	5119212	2837777	2184801	55.4	42.7
wt_macro_dry_3_c	4707769	2736792	2107013	58.1	44.8
wt_macro_dry_3_d	5652531	2851148	2237084	50.4	39.6
wt_macro_wet_3_a	4306692	2325205	1811166	54	42.1
wt_macro_wet_3_b	5172648	2612006	2017549	50.5	39
wt_macro_wet_3_c	4987797	2712885	2086412	54.4	41.8
wt_macro_wet_3_d	4738569	2451315	1896511	51.7	40
wt_pdb_dry_3_a	4731510	2466157	1899871	52.1	40.2
wt_pdb_dry_3_b	4978083	2704399	2064951	54.3	41.5
wt_pdb_dry_3_c	4653635	2410649	1863363	51.8	40
wt_pdb_dry_3_d	5298434	2619070	2017510	49.4	38.1
wt_pdb_wet_3_a	5027269	3058869	2353721	60.8	46.8
wt_pdb_wet_3_b	5582348	3048713	2354632	54.6	42.2
wt_pdb_wet_3_c	4861266	2705401	2086614	55.7	42.9
wt_pdb_wet_3_d	3043600	1720605	1323147	56.5	43.5
bmr12_pdb_wet_3_e	6680367	3789020	2920042	56.7	43.7
bmr12_pdb_wet_3_f	6325950	3420313	2673814	54.1	42.3
bmr6_pdb_dry_3_e	6448342	3697419	2837449	57.3	44
bmr6_pdb_dry_3_f	5680387	2923908	2230808	51.5	39.3
bmr6_pdb_wet_3_e	6838028	3729458	2932112	54.5	42.9
wt_pdb_dry_3_e	6048771	3359769	2610178	55.5	43.2
wt_pdb_dry_3_f	5906243	3400845	2643996	57.6	44.8
wt_pdb_dry_3_g	6447532	3686066	2859548	57.2	44.4
wt_pdb_wet_3_e	6883840	3944635	3030939	57.3	44
wt_pdb_wet_3_f	6348634	3610748	2777503	56.9	43.7
wt_pdb_wet_3_g	6192454	3440710	2636033	55.6	42.6
wt_pdb_wet_3_h	4543103	2728728	2097293	60.1	46.2
