# Supplementary material for: Pathogen and drought stress affect cell wall and phytohormone signaling to shape host responses in a sorghum COMT bmr12 mutant
Source: BMC Plant Biol. 2021 Aug 21;21:391. doi: 10.1186/s12870-021-03149-5 (PMC8379876; doi:10.1186/s12870-021-03149-5)
Supplement: Supplementary file 16 — Additional file 16. Complete Cq values for qPCR validation. [file 12870_2021_3149_MOESM16_ESM.xlsx]

## Sheet: Cq
Sample	Pot	Sample_id	bmr	trt	water	dai	Sobic.004G062500	Sobic.004G071000	Sobic.004G220300	SAND_cq	18s_cq	Geomean_cq	Cq_atub	dCq_atu	PAL_cq	dCq_PAL	CAD_cq	dCq_PAL	c3h_cq	dCq_C3H	CCoAOMT_Cq	dCq_CCoAOMT	4CL_Cq	dCq_4CL
103	103A	bmr12_fus_dry_13_a	bmr12	fus	dry	13	6.66531	10.1892	11.4653	28.4881	17.4995	22.3278	30.85	8.52224	34.5656	12.2379	33.5678	11.2401	31.5941	9.26637	31.4913	9.16354
117	117A	wt_fus_dry_3_a	wt	fus	dry	3	10.3922	13.2518	16.0161	26.9718	16.4363	21.0551	27.16	6.1049	30.3021	9.24697	28.9302	7.8751	27.2203	6.16524	25.6796	4.62447	24.836	3.78094
125	125A	bmr12_fus_dry_3_a	bmr12	fus	dry	13	5.46034	9.9962	14.1501	25.9569	16.2199	20.5187	28.68	8.16127	32.8585	12.3398	31.0373	10.5185	28.8279	8.3092	28.2699	7.7512	26.4819	5.96318
143	143A	wt_fus_wet_13_a	wt	fus	wet	13	5.60383	11.0217	8.43521	27.9215	17.3937	22.0376	29.88	7.84237	34.497	12.4594	31.7756	9.73792	30.3768	8.33915	30.0019	7.96424	29.0452	7.00759
155	155A	bmr12_pdb_wet_3_a	bmr12	pdb	wet	3	8.97752	12.3104	14.2399	27.0785	17.3498	21.675	27.69	6.01501	29.9483	8.27336	29.4165	7.74154	27.8272	6.15218	26.0561	4.38107	25.3017	3.62667
158	158A	bmr12_fus_wet_13_a	bmr12	fus	dry	3	9.09659	12.5353	11.2225	28.5238	18.3488	22.8774	29.16	6.2826	35.0494	12.172	32.8032	9.92585	31.1028	8.22545	28.8735	5.99606	29.273	6.39564
167	167A	wt_fus_wet_3_a	wt	fus	wet	3	7.41827	10.7105	12.2347	27.2021	16.9317	21.4611	29.28	7.81889	32.6346	11.1735	30.9479	9.48682	29.0297	7.56857	27.8504	6.38929	27.4354	5.97433
190	190A	wt_pdb_dry_3_a	wt	pdb	dry	3	8.15269	11.6434	10.5033	26.3693	17.2506	21.3281	26.62	5.29193	31.0278	9.6997	30.0783	8.75024	27.6745	6.34643	28.0972	6.7691	26.0722	4.74412
201	201A	bmr12_pdb_dry_13_a	bmr12	pdb	dry	13	6.07164	10.1713	8.34068	27.6379	17.3405	21.8919	29.38	7.4881	33.6128	11.7209	32.9395	11.0476	30.5012	8.60933	28.9967	7.10477	28.5705	6.67864
203	203A	wt_fus_dry_13_a	wt	fus	dry	13	7.37203	10.2141	9.70663	27.1994	17.0986	21.5655	30.88	9.31448	33.2463	11.6808	32.8495	11.284	29.9354	8.36989	28.7488	7.18323	27.2905	5.72493
207	207A	bmr12_fus_dry_3_b	bmr12	fus	dry	3	7.35012	10.1912	8.83381	25.8994	15.8172	20.24	28.62	8.38001	31.4278	11.1878	30.4272	10.1872	27.9059	7.66594	27.3216	7.08163	26.1191	5.87907
210	210A	bmr12_fus_wet_13_b	bmr12	fus	wet	13	5.03569	10.0083	11.8833	31.844	20.7738	25.72	34.68	8.95996	35.3445	9.62447	36.4892	10.7692	36.2973	10.5773	31.1935	5.47341	31.7654	6.04532
221	221A	bmr12_fus_wet_3_a	bmr12	fus	wet	3	9.7664	11.2292	13.9437	28.2831	16.8906	21.8568	30.22	8.3632	32.1481	10.2913	31.2489	9.39206	29.0487	7.1919	28.0078	6.15097	26.7371	4.88026
226	226A	wt_pdb_wet_13_a	wt	pdb	wet	13	6.50787	9.72947	12.1815	29.1524	17.6173	22.6624	31.7	9.03758	36.9165	14.2541	36.3005	13.638	31.1274	8.46496	30.9828	8.32042	30.8566	8.19422
234	234A	bmr12_pdb_wet_3_b	bmr12	pdb	wet	3	9.21398	11.0474	12.5203	26.1335	16.825	20.9689	26.57	5.60107	30.7108	9.74184	30.405	9.43609	27.2069	6.23795	26.679	5.71009	25.044	4.07505
257	257A	bmr12_pdb_dry_3_a	bmr12	pdb	dry	3	9.01453	11.8455	15.4094	26.5706	16.9859	21.2444	25.05	3.80558	30.4185	9.17407	29.6517	8.40732	26.6401	5.39566	26.8211	5.57671	26.0863	4.84192
262	262A	wt_pdb_dry_3_b	wt	pdb	dry	3	7.25392	10.3782	11.329	25.858	16.2205	20.48	27.18	6.70001	32.5687	12.0887	30.4976	10.0176	28.0903	7.6103	27.0458	6.56584	26.676	6.19602
285	285A	wt_pdb_wet_3_a	wt	pdb	wet	3	8.78371	11.1747	14.8178	27.2411	16.8382	21.4171	27.29	5.87293	31.941	10.524	30.8875	9.47048	28.7296	7.31256	27.6482	6.23112	26.9246	5.50754
292	292A	wt_fus_wet_3_b	wt	fus	wet	3	9.68092	11.422	13.6543	26.6209	16.9289	21.2288	28.74	7.51117	30.8339	9.60507	28.926	7.69722	27.1013	5.87246	26.7162	5.48733	25.3263	4.09751
302	302A	bmr12_fus_wet_3_b	bmr12	fus	wet	3	8.32803	11.1206	13.2041	27.1841	16.8852	21.4245	29.1	7.67548	31.3536	9.9291	30.0277	8.60321	28.3576	6.93311	27.5861	6.16154	26.2999	4.87535
326	326A	wt_pdb_dry_3_c	wt	pdb	dry	3	11.2192	13.6234	16.8462	27.2621	16.2304	21.0351	26.97	5.93493	27.6431	6.60806	27.7859	6.75078	25.8862	4.85117	25.542	4.50694	23.9223	2.88721
344	344A	wt_fus_dry_3_b	wt	fus	dry	3	9.27612	12.2692	14.3867	28.0265	16.4025	21.4408	26.95	5.50924	30.5028	9.06207	29.7116	8.27082	28.5536	7.1128	27.6184	6.17767	27.0365	5.59574
346	346A	bmr12_fus_dry_3_c	bmr12	fus	dry	3	8.3131	10.7666	13.717	26.3978	15.5097	20.2342	26.25	6.0158	28.9628	8.72865	28.2464	8.0122	26.5662	6.33205	25.4802	5.24596	24.9851	4.7509
353	353A	wt_fus_wet_3_c	wt	fus	wet	3	8.78945	11.2384	14.2851	26.8466	17.0976	21.4246	26.41	4.98543	30.8902	9.46561	28.9392	7.51463	26.4371	5.01252	25.532	4.10745	25.5329	4.10828
357	357A	bmr12_fus_wet_3_c	bmr12	fus	wet	3	10.5606	13.6684	16.7872	27.4254	16.9106	21.5356	25.92	4.38443	29.1039	7.56831	28.5944	7.05882	26.1922	4.65665	25.2383	3.70272	24.3362	2.80059
391	391A	bmr12_pdb_dry_3_b	bmr12	pdb	dry	3	7.82001	11.3737	11.4412	28.4443	17.9924	22.6226	28.05	5.42745	32.4067	9.78415	32.4794	9.85689	30.6105	7.98796	30.0528	7.43028	28.8894	6.26681
394	394A	bmr12_pdb_dry_13_b	bmr12	pdb	dry	13	6.76427	10.8286	13.4839	26.7532	16.2994	20.8821	29.5	8.61793	32.1439	11.2618	30.7507	9.86867	28.238	7.35597	26.8828	6.00074	26.5532	5.67109
399	399A	bmr12_fus_dry_13_b	bmr12	fus	dry	13	8.25301	11.5387	13.8142	28.029	17.4934	22.1432	29.12	6.97679	32.7877	10.6445	31.1221	8.97893	29.3718	7.22857	29.3549	7.21165	27.2073	5.06407
401	401A	wt_fus_dry_3_c	wt	fus	dry	3	9.32903	12.4344	11.1963	26.7872	16.4256	20.976	27.98	7.00395	31.4277	10.4516	29.5985	8.62246	27.6346	6.6585	26.7308	5.75476	25.69	4.71394
406	406A	wt_fus_dry_13_b	wt	fus	dry	13	7.49027	10.6831	10.7914	28.3985	17.1838	22.0906	32.02	9.92941	33.2792	11.1886	32.9767	10.8861	30.6515	8.56092	30.5957	8.50516	29.016	6.92537
414	414A	wt_pdb_dry_13_a	wt	pdb	dry	13	7.65594	10.0612	10.8617	27.5976	16.5718	21.3855	31.52	10.1345	33.8187	12.4332	32.7224	11.3369	30.8251	9.43954	29.845	8.45951	28.8655	7.47996
435	435A	wt_fus_wet_3_d	wt	fus	wet	3	8.70359	11.5432	14.9911	28.3019	16.2792	21.4647	29.88	8.41534	31.0218	9.55718	30.2201	8.75541	28.5257	7.06101	27.8968	6.43217	27.2191	5.75442
437	437A	wt_pdb_wet_3_b	wt	pdb	wet	3	7.86328	11.1303	10.0704	27.7362	16.3295	21.2819	30.26	8.97813	33.3579	12.0761	32.285	11.0031	30.2232	8.94137	29.593	8.31117	29.0992	7.81733
455	442A	bmr12_fus_wet_3_d	bmr12	fus	wet	3	9.72528	13.1538	12.041	28.2166	17.9697	22.5176	30.37	7.85239	34.9734	12.4558	33.5024	10.9847	32.2885	9.77092	29.678	7.1604	30.0627	7.54505
456	455A	bmr12_pdb_wet_13_c	bmr12	pdb	wet	13	5.59924	9.2829	12.3103	26.5982	17.288	21.4436	30.87	9.42638	33.0602	11.6166	32.4572	11.0136	29.772	8.32837	28.1916	6.74795	27.5379	6.0943
459	456A	wt_fus_wet_13_b	wt	fus	wet	13	6.50359	10.4903	9.56048	29.6281	17.4344	22.7276	32.66	9.93235	36.6	13.8724	35.2226	12.4949	32.1658	9.43811	30.5788	7.85117	30.8275	8.09985
461	459A	wt_pdb_wet_13_b	wt	pdb	wet	13	6.55998	9.93221	13.1445	36.6462	27.0035	31.4576			33.5593	2.1017	36.7431	5.28557	36.6354	5.17785
464	462A	wt_pdb_dry_3_d	wt	pdb	dry	3	6.70919	10.8521	9.00115	26.3647	18.2151	21.9143	31.7	9.78573			36.4683	14.5541	33.6261	11.7119	32.4982	10.584
470	470A	wt_fus_dry_3_d	wt	fus	dry	3	8.85121	11.4571	11.0253	27.1198	17.1721	21.5802			32.4177	10.8376	31.5134	9.93327	28.0341	6.45389			27.2256	5.6454
480	480A	bmr12_pdb_dry_3_c	bmr12	pdb	dry	3	9.91117	12.9927	15.3213	26.3154	15.9866	20.5108	25.86	5.3492	29.2268	8.71603	28.5184	8.00756	25.9964	5.48562	26.62	6.10915	24.421	3.91022
482	482A	bmr12_fus_dry_13_c	bmr12	fus	dry	13	8.23668	11.4081	11.8621	25.6025	15.8345	20.1346	30.49	10.3554	30.7103	10.5756	30.0247	9.8901	27.3456	7.21094	26.686	6.55136	25.7283	5.59369
484	484A	bmr12_fus_dry_3_d	bmr12	fus	dry	3	10.0156	12.4516	15.7642	26.2255	16.119	20.5604	27.99	7.42959	30.1645	9.60411	28.6593	8.09887	26.5903	6.0299	26.26	5.69957	24.8159	4.25552
502	502A	bmr12_pdb_wet_3_c	bmr12	pdb	wet	3	9.17773	11.99	15.2538	27.0312	17.0226	21.4509	28.31	6.85906	31.3342	9.88327	29.7703	8.31938	28.1729	6.72191	26.992	5.5411	26.0633	4.61237
507	507A	wt_pdb_wet_3_c	wt	pdb	wet	3	8.59065	11.3133	14.036	27.0192	16.576	21.1629	31.16	9.99706	32.153	10.99	30.6686	9.50566	28.4653	7.3024	27.5406	6.37771	26.4554	5.29241
519	519A	wt_fus_dry_13_c	wt	fus	dry	13	7.05639	10.7136	13.3001	26.6366	16.8526	21.1872	28	6.8128	34.0906	12.9034	32.0293	10.8421	30.9304	9.74318	29.8514	8.66418	28.5669	7.37975
533	533A	bmr12_pdb_dry_3_d	bmr12	pdb	dry	3	8.84651	11.3253	14.8631	27.3735	16.4958	21.2497	33.51	12.2603	31.382	10.1323	30.2294	8.97976	29.0648	7.81509	28.3781	7.12844	27.2726	6.02292
536	536A	bmr12_pdb_dry_13_c	bmr12	pdb	dry	13	6.07455	10.6866	13.548	29.6883	20.5566	24.7041	30.06	5.35593	37.5134	12.8093	35.4349	10.7308	33.904	9.19994	35.4105	10.7065
547	547A	wt_pdb_dry_13_c	wt	pdb	dry	13	6.15256	10.5617	13.3032	27.4044	16.1189	21.0174	30.27	9.25262	34.1091	13.0917	32.1273	11.11	30.3039	9.28653	28.5075	7.49016	28.962	7.94463
556	556A	bmr12_fus_wet_13_d	bmr12	fus	wet	13	6.90087	12.6554	15.7836	28.1378	17.4388	22.1515	31.13	8.97851	31.7046	9.55309	30.9005	8.74906	28.9256	6.77414	28.0113	5.85978	26.5926	4.44111
566	566A	bmr12_pdb_wet_3_d	bmr12	pdb	wet	3	8.25699	11.1876	14.794	25.4875	17.0805	20.8648	26.03	5.1652	29.7577	8.89295	28.718	7.85316	26.5698	5.70501	26.3814	5.51665	25.6244	4.75964
571	571A	wt_pdb_wet_13_c	wt	pdb	wet	13	6.4473	10.5952	12.9502	27.328	16.821	21.4402	30.68	9.23976	34.3799	12.9397	32.2238	10.7836	30.5504	9.11019	28.8846	7.44438	27.374	5.9338
581	581A	bmr12_pdb_wet_13_d	bmr12	pdb	wet	13	6.07654	10.253	12.8132	27.7478	17.7532	22.1949	31.49	9.29512	34.9297	12.7348	32.4354	10.2405	31.1213	8.92646	29.176	6.98109	28.5292	6.33434
585	585A	wt_fus_wet_13_c	wt	fus	wet	13	5.24782	9.54533	10.7843	28.1597	17.2682	22.0515	30.66	8.60851	35.7317	13.6802	34.4156	12.3642	33.6549	11.6034	31.6468	9.5953	30.6134	8.56189

## Sheet: geomean_cqs
Pot	Sobic.004G062500_4CLbmr2	Sobic.004G071000_CAD_bmr6	Sobic.004G220300_PAL	Sobic.009G181800	Sample_id	bmr	trt	water	dai	Geomean_cq	dCq_PAL	dCq_CAD	dCq_C3H	dCq_CCoAOMT	dCq_4CL
103A	6.66531	10.1892	11.4653	6.76607	bmr12_fus_dry_13_a	bmr12	fus	dry	13	22.3278	12.2379	11.2401	9.26637	9.16354
399A	8.25301	11.5387	13.8142	8.60768	bmr12_fus_dry_13_b	bmr12	fus	dry	13	22.1432	10.6445	8.97893	7.22857	7.21165	5.06407
482A	8.23668	11.4081	11.8621	8.26545	bmr12_fus_dry_13_c	bmr12	fus	dry	13	20.1346	10.5756	9.8901	7.21094	6.55136	5.59369
125A	5.46034	9.9962	14.1501	6.98594	bmr12_fus_dry_3_a	bmr12	fus	dry	13	20.5187	12.3398	10.5185	8.3092	7.7512	5.96318
207A	7.35012	10.1912	8.83381	8.44223	bmr12_fus_dry_3_b	bmr12	fus	dry	3	20.24	11.1878	10.1872	7.66594	7.08163	5.87907
346A	8.3131	10.7666	13.717	9.93099	bmr12_fus_dry_3_c	bmr12	fus	dry	3	20.2342	8.72865	8.0122	6.33205	5.24596	4.7509
484A	10.0156	12.4516	15.7642	9.17319	bmr12_fus_dry_3_d	bmr12	fus	dry	3	20.5604	9.60411	8.09887	6.0299	5.69957	4.25552
158A	9.09659	12.5353	11.2225	7.44172	bmr12_fus_wet_13_a	bmr12	fus	dry	3	22.8774	12.172	9.92585	8.22545	5.99606	6.39564
210A	5.03569	10.0083	11.8833		bmr12_fus_wet_13_b	bmr12	fus	wet	13	25.72	9.62447	10.7692	10.5773	5.47341	6.04532
556A	6.90087	12.6554	15.7836	9.22972	bmr12_fus_wet_13_d	bmr12	fus	wet	13	22.1515	9.55309	8.74906	6.77414	5.85978	4.44111
221A	9.7664	11.2292	13.9437	8.90822	bmr12_fus_wet_3_a	bmr12	fus	wet	3	21.8568	10.2913	9.39206	7.1919	6.15097	4.88026
302A	8.32803	11.1206	13.2041	8.33248	bmr12_fus_wet_3_b	bmr12	fus	wet	3	21.4245	9.9291	8.60321	6.93311	6.16154	4.87535
357A	10.5606	13.6684	16.7872	11.0335	bmr12_fus_wet_3_c	bmr12	fus	wet	3	21.5356	7.56831	7.05882	4.65665	3.70272	2.80059
442A	9.72528	13.1538	12.041	9.98318	bmr12_fus_wet_3_d	bmr12	fus	wet	3	22.5176	12.4558	10.9847	9.77092	7.1604	7.54505
201A	6.07164	10.1713	8.34068	7.7037	bmr12_pdb_dry_13_a	bmr12	pdb	dry	13	21.8919	11.7209	11.0476	8.60933	7.10477	6.67864
394A	6.76427	10.8286	13.4839	8.05988	bmr12_pdb_dry_13_b	bmr12	pdb	dry	13	20.8821	11.2618	9.86867	7.35597	6.00074	5.67109
536A	6.07455	10.6866	13.548	7.40587	bmr12_pdb_dry_13_c	bmr12	pdb	dry	13	24.7041	12.8093	10.7308	9.19994	10.7065
257A	9.01453	11.8455	15.4094	9.79194	bmr12_pdb_dry_3_a	bmr12	pdb	dry	3	21.2444	9.17407	8.40732	5.39566	5.57671	4.84192
391A	7.82001	11.3737	11.4412	7.95231	bmr12_pdb_dry_3_b	bmr12	pdb	dry	3	22.6226	9.78415	9.85689	7.98796	7.43028	6.26681
480A	9.91117	12.9927	15.3213	10.1649	bmr12_pdb_dry_3_c	bmr12	pdb	dry	3	20.5108	8.71603	8.00756	5.48562	6.10915	3.91022
533A	8.84651	11.3253	14.8631	8.35535	bmr12_pdb_dry_3_d	bmr12	pdb	dry	3	21.2497	10.1323	8.97976	7.81509	7.12844	6.02292
455A	5.59924	9.2829	12.3103	6.92926	bmr12_pdb_wet_13_c	bmr12	pdb	wet	13	21.4436	11.6166	11.0136	8.32837	6.74795	6.0943
581A	6.07654	10.253	12.8132	7.33228	bmr12_pdb_wet_13_d	bmr12	pdb	wet	13	22.1949	12.7348	10.2405	8.92646	6.98109	6.33434
155A	8.97752	12.3104	14.2399	9.19725	bmr12_pdb_wet_3_a	bmr12	pdb	wet	3	21.675	8.27336	7.74154	6.15218	4.38107	3.62667
234A	9.21398	11.0474	12.5203	8.75407	bmr12_pdb_wet_3_b	bmr12	pdb	wet	3	20.9689	9.74184	9.43609	6.23795	5.71009	4.07505
502A	9.17773	11.99	15.2538	9.30552	bmr12_pdb_wet_3_c	bmr12	pdb	wet	3	21.4509	9.88327	8.31938	6.72191	5.5411	4.61237
566A	8.25699	11.1876	14.794	8.737	bmr12_pdb_wet_3_d	bmr12	pdb	wet	3	20.8648	8.89295	7.85316	5.70501	5.51665	4.75964
203A	7.37203	10.2141	9.70663	7.52824	wt_fus_dry_13_a	wt	fus	dry	13	21.5655	11.6808	11.284	8.36989	7.18323	5.72493
406A	7.49027	10.6831	10.7914	7.84693	wt_fus_dry_13_b	wt	fus	dry	13	22.0906	11.1886	10.8861	8.56092	8.50516	6.92537
519A	7.05639	10.7136	13.3001	7.02704	wt_fus_dry_13_c	wt	fus	dry	13	21.1872	12.9034	10.8421	9.74318	8.66418	7.37975
117A	10.3922	13.2518	16.0161	9.61815	wt_fus_dry_3_a	wt	fus	dry	3	21.0551	9.24697	7.8751	6.16524	4.62447	3.78094
344A	9.27612	12.2692	14.3867	9.05109	wt_fus_dry_3_b	wt	fus	dry	3	21.4408	9.06207	8.27082	7.1128	6.17767	5.59574
401A	9.32903	12.4344	11.1963	9.08006	wt_fus_dry_3_c	wt	fus	dry	3	20.976	10.4516	8.62246	6.6585	5.75476	4.71394
470A	8.85121	11.4571	11.0253	9.60607	wt_fus_dry_3_d	wt	fus	dry	3	21.5802	10.8376	9.93327	6.45389		5.6454
143A	5.60383	11.0217	8.43521	7.77934	wt_fus_wet_13_a	wt	fus	wet	13	22.0376	12.4594	9.73792	8.33915	7.96424	7.00759
456A	6.50359	10.4903	9.56048	8.16739	wt_fus_wet_13_b	wt	fus	wet	13	22.7276	13.8724	12.4949	9.43811	7.85117	8.09985
585A	5.24782	9.54533	10.7843	6.87643	wt_fus_wet_13_c	wt	fus	wet	13	22.0515	13.6802	12.3642	11.6034	9.5953	8.56189
167A	7.41827	10.7105	12.2347	7.7085	wt_fus_wet_3_a	wt	fus	wet	3	21.4611	11.1735	9.48682	7.56857	6.38929	5.97433
292A	9.68092	11.422	13.6543	9.04562	wt_fus_wet_3_b	wt	fus	wet	3	21.2288	9.60507	7.69722	5.87246	5.48733	4.09751
353A	8.78945	11.2384	14.2851	9.43837	wt_fus_wet_3_c	wt	fus	wet	3	21.4246	9.46561	7.51463	5.01252	4.10745	4.10828
435A	8.70359	11.5432	14.9911	9.39827	wt_fus_wet_3_d	wt	fus	wet	3	21.4647	9.55718	8.75541	7.06101	6.43217	5.75442
414A	7.65594	10.0612	10.8617	6.98313	wt_pdb_dry_13_a	wt	pdb	dry	13	21.3855	12.4332	11.3369	9.43954	8.45951	7.47996
547A	6.15256	10.5617	13.3032	7.48478	wt_pdb_dry_13_c	wt	pdb	dry	13	21.0174	13.0917	11.11	9.28653	7.49016	7.94463
190A	8.15269	11.6434	10.5033	8.94969	wt_pdb_dry_3_a	wt	pdb	dry	3	21.3281	9.6997	8.75024	6.34643	6.7691	4.74412
262A	7.25392	10.3782	11.329	7.78002	wt_pdb_dry_3_b	wt	pdb	dry	3	20.48	12.0887	10.0176	7.6103	6.56584	6.19602
326A	11.2192	13.6234	16.8462	10.5363	wt_pdb_dry_3_c	wt	pdb	dry	3	21.0351	6.60806	6.75078	4.85117	4.50694	2.88721
462A	6.70919	10.8521	9.00115	7.62484	wt_pdb_dry_3_d	wt	pdb	dry	3	21.9143		14.5541	11.7119	10.584
226A	6.50787	9.72947	12.1815	6.89282	wt_pdb_wet_13_a	wt	pdb	wet	13	22.6624	14.2541	13.638	8.46496	8.32042	8.19422
571A	6.4473	10.5952	12.9502	7.7693	wt_pdb_wet_13_c	wt	pdb	wet	13	21.4402	12.9397	10.7836	9.11019	7.44438	5.9338
285A	8.78371	11.1747	14.8178	8.49424	wt_pdb_wet_3_a	wt	pdb	wet	3	21.4171	10.524	9.47048	7.31256	6.23112	5.50754
437A	7.86328	11.1303	10.0704	7.95716	wt_pdb_wet_3_b	wt	pdb	wet	3	21.2819	12.0761	11.0031	8.94137	8.31117	7.81733
507A	8.59065	11.3133	14.036	8.59065	wt_pdb_wet_3_c	wt	pdb	wet	3	21.1629	10.99	9.50566	7.3024	6.37771	5.29241

## Sheet: data_tables
Pot	Sample_id	bmr	trt	water	dai	Geomean_cq	dCq_PAL	dCq_CAD	dCq_C3H	dCq_CCoAOMT	dCq_4CL		Pot	Sample_id	bmr	trt	water	dai	Geomean_cq	dCq_PAL	dCq_CAD	dCq_C3H	dCq_CCoAOMT	dCq_4CL
414A	wt_pdb_dry_13_a	wt	pdb	dry	13	21.3855	12.4332	11.3369	9.43954	8.45951	7.47996		203A	wt_fus_dry_13_a	wt	fus	dry	13	21.5655	11.6808	11.284	8.36989	7.18323	5.72493
547A	wt_pdb_dry_13_c	wt	pdb	dry	13	21.0174	13.0917	11.11	9.28653	7.49016	7.94463		406A	wt_fus_dry_13_b	wt	fus	dry	13	22.0906	11.1886	10.8861	8.56092	8.50516	6.92537
190A	wt_pdb_dry_3_a	wt	pdb	dry	3	21.3281	9.6997	8.75024	6.34643	6.7691	4.74412		519A	wt_fus_dry_13_c	wt	fus	dry	13	21.1872	12.9034	10.8421	9.74318	8.66418	7.37975
262A	wt_pdb_dry_3_b	wt	pdb	dry	3	20.48	12.0887	10.0176	7.6103	6.56584	6.19602		117A	wt_fus_dry_3_a	wt	fus	dry	3	21.0551	9.24697	7.8751	6.16524	4.62447	3.78094
326A	wt_pdb_dry_3_c	wt	pdb	dry	3	21.0351	6.60806	6.75078	4.85117	4.50694	2.88721		344A	wt_fus_dry_3_b	wt	fus	dry	3	21.4408	9.06207	8.27082	7.1128	6.17767	5.59574
462A	wt_pdb_dry_3_d	wt	pdb	dry	3	21.9143		14.5541	11.7119	10.584			401A	wt_fus_dry_3_c	wt	fus	dry	3	20.976	10.4516	8.62246	6.6585	5.75476	4.71394
					day 3 av		9.4655	10.0182	7.62994	7.10646	4.60912		470A	wt_fus_dry_3_d	wt	fus	dry	3	21.5802	10.8376	9.93327	6.45389		5.6454
					day 3 ste		1.58646	1.65474	1.47285	1.26678	0.957551							day 3 av		9.89956	8.67541	6.59761	5.51897	4.69687
					day 13 av		12.7624	11.2234	9.36303	7.97483	7.7123							day 3 ste		0.438926	0.446206	0.199318	0.463613	0.439883
					day 13 ste													day 13 av		11.9243	11.0041	8.89133	8.11752	6.67668
																		day13ste		0.509776	0.140517	0.42948	0.469396	0.493622
Pot	Sample_id	bmr	trt	water	dai	Geomean_cq	dCq_PAL	dCq_CAD	dCq_C3H	dCq_CCoAOMT	dCq_4CL
226A	wt_pdb_wet_13_a	wt	pdb	wet	13	22.6624	14.2541		8.46496	8.32042	8.19422
571A	wt_pdb_wet_13_c	wt	pdb	wet	13	21.4402	12.9397	10.7836	9.11019	7.44438	5.9338
285A	wt_pdb_wet_3_a	wt	pdb	wet	3	21.4171	10.524	9.47048	7.31256	6.23112	5.50754		Pot	Sample_id	bmr	trt	water	dai	Geomean_cq	dCq_PAL	dCq_CAD	dCq_C3H	dCq_CCoAOMT	dCq_4CL
437A	wt_pdb_wet_3_b	wt	pdb	wet	3	21.2819	12.0761	11.0031	8.94137	8.31117	7.81733		143A	wt_fus_wet_13_a	wt	fus	wet	13	22.0376	12.4594	9.73792	8.33915	7.96424	7.00759
507A	wt_pdb_wet_3_c	wt	pdb	wet	3	21.1629	10.99	9.50566	7.3024	6.37771	5.29241		456A	wt_fus_wet_13_b	wt	fus	wet	13	22.7276	13.8724	12.4949	9.43811	7.85117	8.09985
					day 3 av		11.1967	9.99309	7.85211	6.97333	6.20576		585A	wt_fus_wet_13_c	wt	fus	wet	13	22.0515	13.6802	12.3642	11.6034	9.5953	8.56189
					day 3 ste		0.459811	0.505124	0.544637	0.670256	0.808175		167A	wt_fus_wet_3_a	wt	fus	wet	3	21.4611	11.1735	9.48682	7.56857	6.38929	5.97433
					day 13 av		14.2541		8.46496	8.32042	8.19422		292A	wt_fus_wet_3_b	wt	fus	wet	3	21.2288	9.60507	7.69722	5.87246	5.48733	4.09751
					day 13 ste								353A	wt_fus_wet_3_c	wt	fus	wet	3	21.4246	9.46561	7.51463	5.01252	4.10745	4.10828
													435A	wt_fus_wet_3_d	wt	fus	wet	3	21.4647	9.55718	8.75541	7.06101	6.43217	5.75442
																		day 3 av		9.95033	8.36352	6.37864	5.60406	4.72671
Pot	Sample_id	bmr	trt	water	dai	Geomean_cq	dCq_PAL	dCq_CAD	dCq_C3H	dCq_CCoAOMT	dCq_4CL							day 3 ste		0.408738	0.463677	0.577644	0.544352	0.510479
455A	bmr12_pdb_wet_13_c	bmr12	pdb	wet	13	21.4436	11.6166	11.0136	8.32837	6.74795	6.0943							day 13 av		13.3373	11.5323	9.79357	8.47024	7.88978
581A	bmr12_pdb_wet_13_d	bmr12	pdb	wet	13	22.1949	12.7348	10.2405	8.92646	6.98109	6.33434							day13ste		0.442457	0.897997	0.958936	0.563478	0.460818
155A	bmr12_pdb_wet_3_a	bmr12	pdb	wet	3	21.675	8.27336	7.74154	6.15218	4.38107	3.62667
234A	bmr12_pdb_wet_3_b	bmr12	pdb	wet	3	20.9689	9.74184	9.43609	6.23795	5.71009	4.07505
502A	bmr12_pdb_wet_3_c	bmr12	pdb	wet	3	21.4509	9.88327	8.31938	6.72191	5.5411	4.61237
566A	bmr12_pdb_wet_3_d	bmr12	pdb	wet	3	20.8648	8.89295	7.85316	5.70501	5.51665	4.75964
					day 3 av		9.19786	8.33754	6.20426	5.28723	4.10469		Pot	Sample_id	bmr	trt	water	dai	Geomean_cq	dCq_PAL	dCq_CAD	dCq_C3H	dCq_CCoAOMT	dCq_4CL
					day 3 ste		0.445732	0.430719	0.153592	0.361741	0.246759		125A	bmr12_fus_dry_3_a	bmr12	fus	dry	3	20.5187	12.3398	10.5185	8.3092	7.7512	5.96318
					day 13 av		12.1757	10.6271	8.62741	6.86452	6.21432		207A	bmr12_fus_dry_3_b	bmr12	fus	dry	3	20.24	11.1878	10.1872	7.66594	7.08163	5.87907
					day 13 ste								346A	bmr12_fus_dry_3_c	bmr12	fus	dry	3	20.2342	8.72865	8.0122	6.33205	5.24596	4.7509
													484A	bmr12_fus_dry_3_d	bmr12	fus	dry	3	20.5604	9.60411	8.09887	6.0299	5.69957	4.25552
Pot	Sample_id	bmr	trt	water	dai	Geomean_cq	dCq_PAL	dCq_CAD	dCq_C3H	dCq_CCoAOMT	dCq_4CL		103A	bmr12_fus_dry_13_a	bmr12	fus	dry	13	22.3278	12.2379	11.2401	9.26637	9.16354
201A	bmr12_pdb_dry_13_a	bmr12	pdb	dry	13	21.8919	11.7209	11.0476	8.60933	7.10477	6.67864		399A	bmr12_fus_dry_13_b	bmr12	fus	dry	13	22.1432	10.6445	8.97893	7.22857	7.21165	5.06407
394A	bmr12_pdb_dry_13_b	bmr12	pdb	dry	13	20.8821	11.2618	9.86867	7.35597	6.00074	5.67109		482A	bmr12_fus_dry_13_c	bmr12	fus	dry	13	20.1346	10.5756	9.8901	7.21094	6.55136	5.59369
536A	bmr12_pdb_dry_13_c	bmr12	pdb	dry	13	24.7041	12.8093	10.7308	9.19994	10.7065			158A	bmr12_fus_wet_13_a	bmr12	fus	dry	13	22.8774	12.172	9.92585	8.22545	5.99606	6.39564
257A	bmr12_pdb_dry_3_a	bmr12	pdb	dry	3	21.2444	9.17407	8.40732	5.39566	5.57671	4.84192							day 3 av		10.4651	9.2042	7.08427	6.44459	5.21217
391A	bmr12_pdb_dry_3_b	bmr12	pdb	dry	3	22.6226	9.78415	9.85689	7.98796	7.43028	6.26681							day 3 ste		0.805873	0.666859	0.541321	0.584865	0.421971
480A	bmr12_pdb_dry_3_c	bmr12	pdb	dry	3	20.5108	8.71603	8.00756	5.48562	6.10915	3.91022							day 13 av		11.4075	10.0087	7.98283	7.23065	5.68447
533A	bmr12_pdb_dry_3_d	bmr12	pdb	dry	3	21.2497	10.1323	8.97976	7.81509	7.12844	6.02292							day13ste		0.460804	0.465264	0.489137	0.690535	0.38706
					day 3 av		9.45164	8.81288	6.67108	6.56114	5.00632		Pot	Sample_id	bmr	trt	water	dai	Geomean_cq	dCq_PAL	dCq_CAD	dCq_C3H	dCq_CCoAOMT	dCq_4CL
					day 3 ste		0.315179	0.401125	0.711511	0.433074	0.547144		210A	bmr12_fus_wet_13_b	bmr12	fus	wet	13	25.72			10.5773	5.47341	6.04532
					day 13 av		11.9307	10.549	8.38841	7.93733	6.17487		556A	bmr12_fus_wet_13_d	bmr12	fus	wet	13	22.1515	9.55309	8.74906	6.77414	5.85978	4.44111
					day13ste		0.458876	0.352261	0.543646	1.42078			221A	bmr12_fus_wet_3_a	bmr12	fus	wet	3	21.8568	10.2913	9.39206	7.1919	6.15097	4.88026
													302A	bmr12_fus_wet_3_b	bmr12	fus	wet	3	21.4245	9.9291	8.60321	6.93311	6.16154	4.87535
													357A	bmr12_fus_wet_3_c	bmr12	fus	wet	3	21.5356	7.56831	7.05882	4.65665	3.70272	2.80059
													442A	bmr12_fus_wet_3_d	bmr12	fus	wet	3	22.5176	12.4558	10.9847	9.77092	7.1604	7.54505
																		day 3 av		10.0611	9.00971	7.13814	5.79391	4.1854
																		day 3 ste		0.73934	0.593417	0.697519	0.708278	0.599643
																		day 13 av		9.55309	8.74906	8.67571	5.6666	5.24321
																		day 13 ste
